# Supplementary material for: Microscopic and Proteomic Analysis of Dissected Developing Barley Endosperm Layers Reveals the Starchy Endosperm as Prominent Storage Tissue for ER-Derived Hordeins Alongside the Accumulation of Barley Protein Disulfide Isomerase (HvPDIL1-1)
Source: Front Plant Sci. 2018 Sep 10;9:1248. doi: 10.3389/fpls.2018.01248 (PMC6139375; doi:10.3389/fpls.2018.01248)
Supplement: Table S1 — HvPDIL1-1 is described by its gene product function, cDNA (UniProt) entry, primer sequence, and amplicon length. [file Table_1.XLSX]

## Sheet: Tabelle1
Gene Symbole	Gene product function	cDNA (UniProt)	Primer Sequence (5' - 3')	amplicon length
PDIL1-1	protein disulfide-isomerase	AK357991	GCAAGAAGCTAGCACCCATC/CGAAGTACAGGGTCGGGTAA	141
