# Supplementary material for: Microscopic and Proteomic Analysis of Dissected Developing Barley Endosperm Layers Reveals the Starchy Endosperm as Prominent Storage Tissue for ER-Derived Hordeins Alongside the Accumulation of Barley Protein Disulfide Isomerase (HvPDIL1-1)
Source: Front Plant Sci. 2018 Sep 10;9:1248. doi: 10.3389/fpls.2018.01248 (PMC6139375; doi:10.3389/fpls.2018.01248)
Supplement: Table S2 — LMD MS data of Experiment One and Experiment Two. Sheet 1: index: letter = sheet; sheet A = Protein group quantified in experiment 1; sheet B = Identified peptides corresponding to the identified protein group from experiment 1; sheet C = Protein group quantified in experiment 2; sheet D = Identified peptides corresponding to the quantified protein group from experiment 2; sheet E = Loading of the PCA for experiment 2; sheet F = Peptides identified and quantified for HvPDIL1-1 in experiment 1; sheet G = List of protein of the experiment 2 associated to identified clusters calculated by GProX (see section Materials and Methods); Corresponding protein names and String identifiers are indicated accordingly to Figure 8B. [file Table_2.XLSX]

## Sheet: Index
Table S2
sheet A = Protein group quantified in experiment 1
sheet B = Identified peptides corresponding to the identified protein group from experiment 1
sheet C = Protein group quantified in experiment 2
sheet D = Identified peptides corresponding to the quantified protein group from experiment 2
sheet E = Loading of the PCA for experiment 2
sheet F = Peptides identified and quantified for HvPDIL1-1 in experiment 1
sheet G = List of proteins of the experiment 2 associated to identified clusters calculated by GProX (See Materials and Methods); Corresponding protein names and String identifiers are indicated accordingly to Figure 8B

## Sheet: A
IDENTIFIER	BINCODE	NAME	DESCRIPTION	Average: AL12	Average: AL20	Average: SA12	Average: SA20	Average: SE12	Average: SE20	stddev AL12	stddev AL20	stddev SA12	stddev SA20	stddev SE12	stddev SE20	LFQ intensity AL12-1	LFQ intensity AL12-2	LFQ intensity AL12-3	LFQ intensity AL20-1	LFQ intensity AL20-2	LFQ intensity AL20-3	LFQ intensity SA12-1	LFQ intensity SA12-2	LFQ intensity SA12-3	LFQ intensity SA20-1	LFQ intensity SA20-2	LFQ intensity SA20-3	LFQ intensity SE12-1	LFQ intensity SE12-2	LFQ intensity SE12-3	LFQ intensity SE20-1	LFQ intensity SE20-2	LFQ intensity SE20-3	Peptides	Razor + unique peptides	Unique peptides	Sequence coverage [%]	Unique + razor sequence coverage [%]	Unique sequence coverage [%]	Mol. weight [kDa]	Q-value	Score	Average: Intensity	MS/MS count	Peptide counts (all)	Peptide counts (razor+unique)	Peptide counts (unique)	Number of proteins	T: Protein IDs
F2EI31	35.2	not assigned.unknown	(original descriptioAverage: Predicted protein OS=Hordeum vulgare subsp. vulgare PE=2 SV=1)	185300	2926970	2313950	205890	15209800	40641000	0	1833700	1012510	191597	6689340	20739700	0	185300	0	2976500	4735400	1069000	0	1598000	3029900	70411	341370	0	20540000	7703300	17386000	31877000	25722000	64324000	7	7	7	53.2	53.2	53.2	16.617	0	323.31	344090000	115	7	7	7	1	F2EI31
A0A287G115	35.2	not assigned.unknown	(original descriptioAverage: Uncharacterized protein OS=Hordeum vulgare subsp. vulgare PE=4 SV=1)	3444000	7760800	6382350	2841800	9568030	29364300	0	4480250	3830040	0	3752010	15767100	0	0	3444000	4407200	12849000	6026200	0	3674100	9090600	2841800	0	0	6655600	8246500	13802000	11238000	36952000	39903000	9	9	9	15	15	15	68.766	0	323.31	285980000	420	0	0	0	6	A0A287G115;A0A287G127;A0A287FYQ0;A0A287FYP1;A0A287G118;A0A287G119
A0A287W0A8	35.2	not assigned.unknown	(original descriptioAverage: Uncharacterized protein OS=Hordeum vulgare subsp. vulgare PE=4 SV=1)	401090	0	1071480	0	8856130	18041700	0	0	973714	0	6166880	9889190	0	401090	0	0	0	0	0	1760000	382960	0	0	0	15830000	4122500	6615900	29415000	11471000	13239000	2	2	2	22.7	22.7	22.7	17.375	0	20.184	160960000	32	2	2	2	1	A0A287W0A8
A0A287SAY4	28.2	DNA.repair	(loc_os03g53000.1 : 370.0) no description available & (at3g23100 : 221.0) A. thaliana homologue of the human DNA ligase IV-binding protein XRCC4. Yeast two-hybrid analysis demonstrated a strong interaction between A. thaliana DNA ligase IV and the A. thaliana homologue of the human DNA ligase IV-binding protein XRCC4. This interaction is shown to be mediated via the tandem BRCA C-terminal domains…	12208400	17725400	0	0	0	0	12593700	15838600	0	0	0	0	1351000	26015000	9259200	0	6525800	28925000	0	0	0	0	0	0	0	0	0	0	0	0	1	1	1	3	3	3	33.329	0	19.279	122640000	39	1	1	1	1	A0A287SAY4
A0A287M898	18.2	Co-factor and vitamine metabolism.thiamine	(loc_os07g34570.1 : 460.0) no description available & (q41739|thi42_maize : 422.0) Thiazole biosynthetic enzyme 1-2, chloroplast precursor - Zea mays (Maize) & (at5g54770 : 401.0) Encodes a thiamine biosynthetic gene that has a dual function in thiamine biosynthesis and mitochondrial DNA damage tolerance. It appears to be involved in producing the thiazole portion of thiamine (vitamin B1). A crys…	0	1108080	871890	459145	5633470	8782930	0	319633	0	16991.8	942159	3561360	0	0	0	0	1334100	882070	0	871890	0	447130	471160	0	6706400	5252800	4941200	6610300	12893000	6845500	6	6	6	25	25	25	38.833	0	323.31	85371000	111	6	6	6	1	A0A287M898
A0A287EFB7	35.2	not assigned.unknown	(original descriptioAverage: Uncharacterized protein OS=Hordeum vulgare subsp. vulgare PE=4 SV=1)	1343600	1935730	1110500	0	2641830	7595270	0	299772	25031.6	0	682947	2779270	0	0	1343600	1732400	2280000	1794800	0	1092800	1128200	0	0	0	3196400	1879000	2850100	5942400	6039400	10804000	6	6	4	32.9	32.9	20	25.661	0	323.31	69600000	116	0	0	0	8	A0A287EFB7;A0A287EF96;A0A287EFB1;A0A287EFF5;A0A287EFB2;A0A287EFA7;A0A287EF93;A0A287EFB8
A0A287PVL8	35.2	not assigned.unknown	(original descriptioAverage: Uncharacterized protein OS=Hordeum vulgare subsp. vulgare PE=4 SV=1)	0	0	0	0	2356250	5760770	0	0	0	0	882116	3026840	0	0	0	0	0	0	0	0	0	0	0	0	2980000	0	1732500	6635100	2393000	8254200	6	6	6	48.1	48.1	48.1	20.219	0	80.774	48382000	26	6	6	6	1	A0A287PVL8
A0A287F9I2	#N/A	malat dehydrogenase	#N/A	478780	1262860	326520	0	4233930	2803130	0	1013490	54220.9	0	1220750	184449	0	0	478780	0	1979500	546210	0	364860	288180	0	0	0	2878500	4576500	5246800	2941800	2593800	2873800	8	8	8	49.6	49.6	49.6	24.431	0	323.31	46820000	64	0	0	0	8	A0A287F9I2;A0A287F9I9;A0A287F9I6;F2D4W6;A0A287F9I8;A0A287F9I4;M0Z0D3;A0A287F9I3
A0A287TCL5	31.3.1	cell.cycle.peptidylprolyl isomerase	(gnl|cdd|29397 : 297.0) no description available & (loc_os02g02890.1 : 276.0) no description available & (p21569|cyph_maize : 269.0) Peptidyl-prolyl cis-trans isomerase (EC 5.2.1.8) (PPIase) (Rotamase) (Cyclophilin) (Cyclosporin A-binding protein) - Zea mays (Maize) & (gnl|cdd|35766 : 265.0) no description available & (at2g21130 : 255.0) Cyclophilin-like peptidyl-prolyl cis-trans isomerase family…	656360	1852880	451115	0	1865930	2108600	0	1772940	168949	0	622377	560655	0	0	656360	940570	3896200	721870	0	570580	331650	0	0	0	1362500	2561800	1673500	2034300	1588800	2702700	4	4	4	29.2	29.2	29.2	18.393	0	323.31	27548000	92	0	0	0	5	A0A287TCL5;A0A287TCE0;A0A287TCL9;A0A287TCB3;A0A287V7S6
M0Y227	35.2	not assigned.unknown	(original descriptioAverage: Uncharacterized protein OS=Hordeum vulgare subsp. vulgare PE=4 SV=1)	0	0	0	0	457457	3735230	0	0	0	0	151022	2228130	0	0	0	0	0	0	0	0	0	0	0	0	591420	487160	293790	3762500	1493600	5949600	6	6	6	61.4	61.4	61.4	18.525	0	45.428	26511000	81	6	6	6	1	M0Y227
A0A287NWD9	21.1.1	redox.thioredoxin.PDIL	(p80284|pdi_horvu : 798.0) Protein disulfide-isomerase precursor (EC 5.3.4.1) (PDI) (Endosperm protein E-1) - Hordeum vulgare (Barley) & (loc_os11g09280.2 : 691.0) no description available & (at1g21750 : 488.0) Encodes a protein disulfide isomerase-like (PDIL) protein, a member of a multigene family within the thioredoxin (TRX) superfamily; isoform contains non-consensus GA donor splice site at i…	0	1108900	0	156384	1953670	1930930	0	0	0	98246	724179	401386	0	0	0	0	1108900	0	0	0	0	202780	222840	43532	1974700	1219200	2667100	1655000	2391400	1746400	25	25	25	59.1	59.1	59.1	51.027	0	323.31	25821000	228	0	0	0	7	A0A287NWD9;A0A287NWJ5;M0VP83;A0A287NW75;A0A287P058;A0A287NZQ1;A0A287NZC6
A0A287EFB3	35.2	not assigned.unknown	(original descriptioAverage: Uncharacterized protein OS=Hordeum vulgare subsp. vulgare PE=4 SV=1)	0	0	0	0	971907	2656600	0	0	0	0	377309	63884.3	0	0	0	0	0	0	0	0	0	0	0	0	1388800	653860	873060	2624100	2730200	2615500	2	2	1	9.8	9.8	6.1	34.418	0	323.31	22845000	43	0	0	0	2	A0A287EFB3;A0A287EFD4
A0A287U805	#N/A	#N/A	#N/A	298050	647977	0	0	1557670	1280330	0	626560	0	0	479745	167229	0	0	298050	345380	1368400	230150	0	0	0	0	0	0	1003900	1821800	1847300	1175700	1192100	1473200	14	14	10	60.6	60.6	50.7	32.461	0	323.31	19103000	68	0	0	0	14	A0A287U805;F2D6I8;A0A287U7R7;A0A287U7Z5;A0A287U800;M0YRV8;A0A287U7X7;A0A287U7S7;A0A287U7V7;A0A287U8B2;A0A287U7W6;A0A287U7S2;A0A287U7Y2;A0A287WWY0
F2DTH9	17.2.3	hormone metabolism.auxin.induced-regulated-responsive-activated	(loc_os10g28320.1 : 578.0) no description available & (at1g60690 : 367.0) NAD(P)-linked oxidoreductase superfamily protein; FUNCTIONS IAverage: oxidoreductase activity, aldo-keto reductase activity; INVOLVED IAverage: oxidation reduction; LOCATED IAverage: plasma membrane, chloroplast envelope; EXPRESSED IAverage: 22 plant structures; EXPRESSED DURING: 13 growth stages; CONTAINS InterPro DOMAIN/s…	0	260465	0	0	1266970	1107060	0	181168	0	0	192792	466566	0	0	0	0	388570	132360	0	0	0	0	0	0	1317300	1054000	1429600	1435400	1312800	572990	9	9	9	40.8	40.8	40.8	37.201	0	219.56	14964000	53	0	0	0	8	F2DTH9;A0A287W5M6;A0A287W5F6;A0A287W6B4;A0A287W5L9;A0A287W5F0;A0A287W5F1;A0A287W5H2
M0XYT2	35.2	not assigned.unknown	(original descriptioAverage: Uncharacterized protein OS=Hordeum vulgare subsp. vulgare PE=4 SV=1)	0	0	0	0	865143	1424600	0	0	0	0	347617	190942	0	0	0	0	0	0	0	0	0	0	0	0	1230700	538790	825940	1226600	1439600	1607600	4	4	4	23.3	23.3	23.3	39.447	0	323.31	14797000	27	4	4	4	1	M0XYT2
C3W8L1	2.1.2.1	major CHO metabolism.synthesis.starch.AGPase	(p30524|glgl1_horvu : 1095.0) Glucose-1-phosphate adenylyltransferase large subunit 1, chloroplast precursor (EC 2.7.7.27) (ADP-glucose synthase) (ADP-glucose pyrophosphorylase) (AGPase S) (Alpha-D-glucose-1-phosphate adenyl transferase) (BEPL) - Hordeum vulgare (B & (loc_os05g50380.1 : 996.0) no description available & (at1g27680 : 676.0) ADP-glucose pyrophosphorylase catalyzes the first, rate l…	0	609490	0	0	966657	837533	0	0	0	0	204598	50796.4	0	0	0	0	609490	0	0	0	0	0	0	0	916400	1191700	791870	809050	807370	896180	6	6	6	20.5	20.5	20.5	57.932	0	323.31	11234000	46	0	0	0	13	C3W8L1;A0A287GQL8;A0A287GQI6;A0A287GQL9;A0A287GQG8;A0A287GQM4;A0A287GQL2;A0A287GQJ2;A0A287GQH5;A0A287GQL3;A0A287GQK8;A0A287GQI7;A0A287GQK9
M0VC70	35.2	not assigned.unknown	(original descriptioAverage: Uncharacterized protein OS=Hordeum vulgare subsp. vulgare PE=4 SV=1)	0	0	0	0	360033	991537	0	0	0	0	201898	425895	0	0	0	0	0	0	0	0	0	0	0	0	227810	259860	592430	1127700	514210	1332700	7	7	6	34.6	34.6	29.3	14.182	0	122.09	9576800	65	0	0	0	2	M0VC70;A0A287GM49
Q5URW6	35.2	not assigned.unknown	(original descriptioAverage: Hordoindoline b-1 OS=Hordeum vulgare subsp. vulgare GN=hinb-1 PE=4 SV=1)	0	0	0	0	690940	943627	0	0	0	0	467765	128786	0	0	0	0	0	0	0	0	0	0	0	0	1021700	0	360180	1007600	795380	1027900	4	4	3	25.9	25.9	21.1	16.121	0	131.96	9110000	19	0	0	0	2	Q5URW6;A0A287Q5R6
M0UYA9	35.2	not assigned.unknown	(original descriptioAverage: Uncharacterized protein OS=Hordeum vulgare subsp. vulgare PE=4 SV=1)	0	0	0	0	977717	592203	0	0	0	0	1031610	231472	0	0	0	0	0	0	0	0	0	0	0	0	2162300	494010	276840	829050	366510	581050	4	4	4	42.7	42.7	42.7	17.765	0	323.31	8426900	43	4	4	4	1	M0UYA9
A0A287EEZ9	35.2	not assigned.unknown	(original descriptioAverage: Uncharacterized protein OS=Hordeum vulgare subsp. vulgare PE=4 SV=1)	0	0	0	0	424283	655227	0	0	0	0	104702	157587	0	0	0	0	0	0	0	0	0	0	0	0	417260	532320	323270	616330	520730	828620	3	3	3	27.3	27.3	27.3	24.035	0	323.31	6561100	53	3	3	3	1	A0A287EEZ9
A0A287H7K0	35.1.41	not assigned.no ontology.hydroxyproline rich proteins	(loc_os07g48490.2 : 302.0) no description available & (at2g39050 : 191.0) hydroxyproline-rich glycoprotein family protein; CONTAINS InterPro DOMAIN/s: Ricin B-related lectin (InterPro:IPR008997), Ricin B lectin (InterPro:IPR000772); Has 1708 Blast hits to 1449 proteins in 222 species: Archae - 0; Bacteria - 47; Metazoa - 514; Fungi - 386; Plants - 615; Viruses - 5; Other Eukaryotes - 141 (source:…	0	725800	0	0	548757	329813	0	0	0	0	178303	21098.7	0	0	0	0	725800	0	0	0	0	0	0	0	343370	663870	639030	319090	354120	316230	6	6	4	48.8	48.8	34.7	19.152	0	323.31	6423900	39	0	0	0	6	A0A287H7K0;A0A287H7E2;A0A287H7N0;A0A287H7J7;A0A287H7D0;A0A287H7J5
F2E9N0	33.1	development.storage proteins	(p12615|ssg1_avesa : 593.0) 12S seed storage globulin 1 precursor [Contains: 12S seed storage globulin 1 acidic chain; 12S seed storage globulin 1 basic chain] - Avena sativa (Oat) & (loc_os02g16830.1 : 355.0) no description available & (ipr014710 : 172.72433) RmlC-like jelly roll fold & (at5g44120 : 171.0) Encodes a 12S seed storage protein. The Landsberg erecta genome contains another copy of 1…	0	247540	0	0	317787	592493	0	0	0	0	92047.4	248925	0	0	0	0	247540	0	0	0	0	0	0	0	373450	368370	211540	419090	877720	480670	9	9	9	28.5	28.5	28.5	63.902	0	274.04	5848100	98	0	0	0	6	F2E9N0;A0A287EP33;A0A287EP28;A0A287EP55;A0A287EP43;A0A287EP39
F2EEV5	26.12	misc.peroxidases	(loc_os01g73220.1 : 444.0) no description available & (gnl|cdd|29388 : 411.0) no description available & (at1g71695 : 363.0) Peroxidase superfamily protein; FUNCTIONS IAverage: peroxidase activity, heme binding; INVOLVED IAverage: response to oxidative stress, oxidation reduction; LOCATED IAverage: cell wall, vacuole, membrane, plant-type cell wall; EXPRESSED IAverage: 23 plant structures; EXPRES…	0	329850	0	0	371120	404857	0	169120	0	0	174986	164756	0	0	0	167260	504820	317470	0	0	0	0	0	0	571870	290610	250880	484920	514280	215370	6	6	6	30.4	30.4	30.4	38.693	0	323.31	5593000	42	0	0	0	3	F2EEV5;A0A287MQE4;F2E8A9
A0A287V373	29.5.4	protein.degradation.aspartate protease	(loc_os01g47410.2 : 713.0) no description available & (q42456|aspr1_orysa : 677.0) Aspartic proteinase oryzasin-1 precursor (EC 3.4.23.-) - Oryza sativa (Rice) & (at1g11910 : 607.0) Encodes an aspartic proteinase that forms a heterodimer and is stable over a broad pH range (ph 3-8).; aspartic proteinase A1 (APA1); FUNCTIONS IAverage: endopeptidase activity; INVOLVED IAverage: proteolysis, respons…	0	0	0	0	445893	482420	0	0	0	0	49070.9	216417	0	0	0	0	0	0	0	0	0	0	0	0	498950	436590	402140	364710	732180	350370	7	7	7	20.4	20.4	20.4	54.711	0	150.12	5473000	36	0	0	0	3	A0A287V373;A0A287V2S6;A0A287V2S4
A0A287Q3F9	2.2.2.1.2	major CHO metabolism.degradation.starch.starch cleavage.beta amylase	(p16098|amyb_horvu : 1009.0) Beta-amylase (EC 3.2.1.2) (1,4-alpha-D-glucan maltohydrolase) - Hordeum vulgare (Barley) & (loc_os07g35940.1 : 805.0) no description available & (at4g15210 : 601.0) cytosolic beta-amylase expressed in rosette leaves and inducible by sugar. RAM1 mutants have reduced beta amylase in leaves and stems.; ARABIDOPSIS THALIANA BETA-AMYLASE (ATBETA-AMY); FUNCTIONS IAverage: b…	0	161000	0	0	218167	613990	0	0	0	0	25452	272003	0	0	0	0	161000	0	0	0	0	0	0	0	206080	247410	201010	881800	622190	337980	7	7	7	23.3	23.3	23.3	57.305	0	323.31	5336200	40	0	0	0	9	A0A287Q3F9;Q84T20;A0A287Q3P2;A0A287Q3F1;A0A287Q3Q0;A0A287Q453;A0A287Q3F4;A0A287Q3G0;A0A287Q3G1
C3W8K8	2.1.2.1	major CHO metabolism.synthesis.starch.AGPase	(p55238|glgs_horvu : 940.0) Glucose-1-phosphate adenylyltransferase small subunit, chloroplast precursor (EC 2.7.7.27) (ADP-glucose synthase) (ADP-glucose pyrophosphorylase) (AGPase B) (Alpha-D-glucose-1-phosphate adenyl transferase) - Hordeum vulgare (Barley) & (loc_os08g25734.1 : 883.0) no description available & (at5g48300 : 835.0) Encodes the small subunit of ADP-glucose pyrophosphorylase. Th…	0	276180	0	0	436017	411877	0	0	0	0	87700.3	108022	0	0	0	0	276180	0	0	0	0	0	0	0	430090	526530	351430	315250	391880	528500	4	4	4	13.8	13.8	13.8	56.335	0	323.31	5124600	42	0	0	0	2	C3W8K8;A0A287WRW2
A0A287H7K2	35.1.41	not assigned.no ontology.hydroxyproline rich proteins	(loc_os07g48490.2 : 298.0) no description available & (at2g39050 : 185.0) hydroxyproline-rich glycoprotein family protein; CONTAINS InterPro DOMAIN/s: Ricin B-related lectin (InterPro:IPR008997), Ricin B lectin (InterPro:IPR000772); Has 1708 Blast hits to 1449 proteins in 222 species: Archae - 0; Bacteria - 47; Metazoa - 514; Fungi - 386; Plants - 615; Viruses - 5; Other Eukaryotes - 141 (source:…	0	653430	0	0	476685	282870	0	0	0	0	337240	46125.2	0	0	0	0	653430	0	0	0	0	0	0	0	238220	0	715150	263260	249790	335560	5	3	3	32.5	20.5	20.5	22.579	0	323.31	5035500	19	0	0	0	17	A0A287H7K2;A0A287H7L1;A0A287H7A6;A0A287H7D1;A0A287H7C5;F2DWC8;A0A287H7I1;A0A287H7C1;A0A287H7B6;A0A287H7H7;A0A287H7D8;A0A287H7B0;A0A287H7I7;F2DIC8;A0A287H7L5;A0A287P0S6;A0A287H7D4
M0XWV5	29.2.1.2.2.81	protein.synthesis.ribosomal protein.eukaryotic.60S subunit.P1	(loc_os08g02340.2 : 110.0) no description available & (gnl|cdd|36973 : 104.0) no description available & (p52855|rla1_maize : 101.0) 60S acidic ribosomal protein P1 (L12) - Zea mays (Maize) & (at5g24510 : 89.0) 60S acidic ribosomal protein family; FUNCTIONS IAverage: structural constituent of ribosome; INVOLVED IAverage: translational elongation; LOCATED IAverage: cytosolic ribosome, ribosome; EX…	0	0	0	0	449953	328527	0	0	0	0	163213	271801	0	0	0	0	0	0	0	0	0	0	0	0	532070	261990	555800	248230	631430	105920	2	2	2	28.4	28.4	28.4	11.147	0	69.372	4672100	24	2	2	2	1	M0XWV5
A0A287K550	4.1.7	glycolysis.cytosolic branch.triosephosphate isomerase (TPI)	(p34937|tpis_horvu : 399.0) Triosephosphate isomerase, cytosolic (EC 5.3.1.1) (TIM) (Triose-phosphate isomerase) - Hordeum vulgare (Barley) & (gnl|cdd|36856 : 385.0) no description available & (loc_os01g05490.1 : 364.0) no description available & (at3g55440 : 336.0) Encodes triosephosphate isomerase.; triosephosphate isomerase (TPI); FUNCTIONS IAverage: triose-phosphate isomerase activity, copper…	0	186880	0	0	340543	316837	0	0	0	0	166009	13923.9	0	0	0	0	186880	0	0	0	0	0	0	0	178960	332020	510650	300760	324700	325050	8	8	8	44.6	44.6	44.6	32.261	0	213.83	4537600	48	0	0	0	10	A0A287K550;A0A287K580;A0A287K545;A0A287K579;A0A287K547;M0UFI7;A0A287K542;A0A287S1E0;A0A287S1D0;F2DTB2
A0A287EFG2	35.2	not assigned.unknown	(original descriptioAverage: Uncharacterized protein OS=Hordeum vulgare subsp. vulgare PE=4 SV=1)	0	236620	0	0	194950	470367	0	0	0	0	19306.5	299674	0	0	0	0	236620	0	0	0	0	0	0	0	173050	202290	209510	255010	343480	812610	3	2	1	13.4	8.7	5	33.892	0	323.31	4292700	69	0	0	0	3	A0A287EFG2;A0A287EFB4;A0A287EFE1
A0A287JQN1	35.2	not assigned.unknown	(original descriptioAverage: Uncharacterized protein OS=Hordeum vulgare subsp. vulgare PE=4 SV=1)	0	0	0	0	424300	339797	0	0	0	0	423394	102917	0	0	0	0	0	0	0	0	0	0	0	0	911900	211270	149730	394690	403630	221070	3	3	3	47.4	47.4	47.4	16.662	0	67.618	4289900	15	3	3	3	1	A0A287JQN1
A0A287Q7Q1	#N/A	#N/A	#N/A	0	522570	0	0	370053	249660	0	0	0	0	157927	75951.8	0	0	0	0	522570	0	0	0	0	0	0	0	551670	265020	293470	224330	335040	189610	8	8	8	31.4	31.4	31.4	46.916	0	311.23	4221700	39	0	0	0	42	A0A287Q7Q1;A0A287Q706;A0A287Q728;A0A287Q7A3;A0A287Q725;A0A287Q713;A0A287Q710;A0A287Q727;A0A287Q7R2;A0A287Q723;A0A287Q7S2;A0A287Q7B3;M0VJW6;A0A287Q738;A0A287Q7A8;A0A287Q7Q7;A0A287Q708;A0A287Q798;A0A287Q716;A0A287Q720;A0A287Q7B8;A0A287Q733;A0A287VKD0;A0A287VKA9;A0A287VKC0;A0A287VK88;A0A287VKB3;A0A287VK69;A0A287VKB0;A0A287VKC4;A0A287VKB4;A0A287VKB9;A0A287VK73;A0A287VKC3;A0A287VK78;A0A287VK83;A0A287V…
A0A287P692	#N/A	#N/A	#N/A	0	313400	0	0	388237	277077	0	0	0	0	191381	107848	0	0	0	0	313400	0	0	0	0	0	0	0	213440	592730	358540	245310	188680	397240	3	3	3	18.8	18.8	18.8	31.969	0	46.366	4109900	40	0	0	0	23	A0A287P692;A0A287P674;A0A287SHT0;A0A287P678;A0A287SHQ4;F2CRH2;A0A287SHN4;A0A287SHU0;A0A287SHN6;A0A287P7E4;A0A287H4I2;A0A287E3V3;A0A287E3V5;A0A287H4I3;A0A287P673;A0A287H4H7;A0A287H4Q8;M0Y9X7;A0A287SHU8;A0A287V0M5;A0A287V0N7;A0A287V0R4;A0A287V0N0
A0A287M5E2	4.1.10	glycolysis.cytosolic branch.aldolase	(p17784|alf_orysa : 668.0) Fructose-bisphosphate aldolase cytoplasmic isozyme (EC 4.1.2.13) (Gravity-specific protein GSC 233) - Oryza sativa (Rice) & (loc_os05g33380.1 : 668.0) no description available & (gnl|cdd|84661 : 609.0) no description available & (at2g36460 : 592.0) Aldolase superfamily protein; FUNCTIONS IAverage: copper ion binding; INVOLVED IAverage: response to salt stress, pentose-p…	0	0	0	0	315957	314187	0	0	0	0	75036.9	190817	0	0	0	0	0	0	0	0	0	0	0	0	265050	280690	402130	266710	524260	151590	6	6	6	27.6	27.6	27.6	42.064	0	134.49	4100100	18	0	0	0	6	A0A287M5E2;M0UTD1;A0A287M5E0;A0A287M5C8;A0A287M5C2;A0A287M5E8
A0A287Q7C7	27.3.75	RNA.regulation of transcription.GRP	(loc_os03g46770.2 : 130.0) no description available & (p49310|grp1_sinal : 127.0) Glycine-rich RNA-binding protein GRP1A - Sinapis alba (White mustard) (Brassica hirta) & (at4g39260 : 123.0) Encodes a glycine-rich protein with RNA binding domain at the N-terminus. Protein is structurally similar to proteins induced by stress in other plants. Gene expression is induced by cold. Transcript undergoe…	0	491810	0	78216	365223	190967	0	0	0	0	163667	43380.7	0	0	0	0	491810	0	0	0	0	78216	0	0	548890	311950	234830	236650	150330	185920	4	4	4	44.4	44.4	44.4	11.998	0	323.31	4045900	19	0	0	0	10	A0A287Q7C7;A0A287Q7C1;A0A287Q820;A0A287Q7D2;A0A287Q7C6;A0A287Q825;A0A287Q7L7;A0A287Q7E3;A0A287Q7M2;A0A287Q7E7
A0A287NA39	29.5.5	protein.degradation.serine protease	(p06293|prtz_horvu : 709.0) Protein Z (Z4) (Major endosperm albumin) - Hordeum vulgare (Barley) & (loc_os03g41438.1 : 469.0) no description available & (gnl|cdd|29118 : 443.0) no description available & (at1g47710 : 347.0) Serine protease inhibitor (SERPIN) family protein; FUNCTIONS IAverage: serine-type endopeptidase inhibitor activity, cysteine-type endopeptidase inhibitor activity; INVOLVED IA…	0	0	0	0	153207	420081	0	0	0	0	42116.6	328881	0	0	0	0	0	0	0	0	0	0	0	0	191080	160690	107850	426510	745700	88032	4	4	3	15	15	12.8	48.455	0	323.31	3592700	21	0	0	0	2	A0A287NA39;A0A287NA37
A0A287ITX4	21.4	redox.glutaredoxins	(p55142|glrx_orysa : 174.0) Glutaredoxin - Oryza sativa (Rice) & (loc_os04g42930.1 : 174.0) no description available & (at5g40370 : 155.0) Glutaredoxin family protein; FUNCTIONS IAverage: electron carrier activity, arsenate reductase (glutaredoxin) activity, protein disulfide oxidoreductase activity; INVOLVED IAverage: cell redox homeostasis; LOCATED IAverage: plasma membrane; EXPRESSED IAverage:…	0	0	0	0	266343	296420	0	0	0	0	13771	138936	0	0	0	0	0	0	0	0	0	0	0	0	252110	267320	279600	214040	456830	218390	3	3	3	32.3	32.3	32.3	13.01	0	323.31	3504400	42	3	3	3	1	A0A287ITX4
A0A287V6D0	#N/A	#N/A	#N/A	0	201183	0	0	276673	169150	0	49048.1	0	0	56666.5	30458.2	0	0	0	150150	247970	205430	0	0	0	0	0	0	220250	333580	276190	144010	203020	160420	4	4	4	18.7	18.7	18.7	42.704	0	51.636	3213700	26	0	0	0	14	A0A287V6D0;A0A287V5Y6;A0A287V5Y0;F2CXK6;A0A287V5X7;A0A287V609;A0A287V5Z0;A0A287V5Y7;A0A287V6D4;A0A287V6C5;A0A287V5Y5;A0A287V5Z7;A0A287V618;A0A287V613
F2DY31	31.1	cell.organisation	(loc_os03g60590.2 : 198.0) no description available & (q9fvi2|adf1_pethy : 186.0) Actin-depolymerizing factor 1 (ADF 1) - Petunia hybrida (Petunia) & (at5g59880 : 182.0) Encodes actin depolymerizing factor 3 (ADF3).; actin depolymerizing factor 3 (ADF3); FUNCTIONS IAverage: actin binding; INVOLVED IAverage: response to oxidative stress, response to cadmium ion; LOCATED IAverage: mitochondrion, in…	0	0	0	0	244807	245580	0	0	0	0	168572	79879.2	0	0	0	0	0	0	0	0	0	0	0	0	434060	110760	189600	164710	324430	247600	2	2	2	20.3	20.3	20.3	16.069	0	323.31	3155100	20	0	0	0	3	F2DY31;A0A287SS27;A0A287SS24
A0A287HBW7	29.2.4	protein.synthesis.elongation	(gnl|cdd|36881 : 176.0) no description available & (p29546|ef1b_wheat : 157.0) Elongation factor 1-beta (EF-1-beta) (Elongation factor 1B-alpha 2) (eEF-1B alpha) (Elongation factor 1-beta) (EF-1-beta') - Triticum aestivum (Wheat) & (loc_os07g46750.1 : 156.0) no description available & (at2g18110 : 151.0) Translation elongation factor EF1B/ribosomal protein S6 family protein; FUNCTIONS IAverage: t…	0	634860	0	0	276190	162113	0	0	0	0	82165.8	10953.7	0	0	0	0	634860	0	0	0	0	0	0	0	0	334290	218090	149470	168740	168130	3	3	3	22.8	22.8	22.8	20.185	0	52.992	3118800	49	0	0	0	3	A0A287HBW7;F2EG53;A0A287HC24
A0A287UEC8	29.5	protein.degradation	(loc_os02g43760.1 : 405.0) no description available & (at4g17510 : 287.0) ubiquitin C-terminal hydrolase 3 (UCH3); FUNCTIONS IAverage: ubiquitin thiolesterase activity; INVOLVED IAverage: ubiquitin-dependent protein catabolic process; LOCATED IAverage: intracellular; EXPRESSED IAverage: 24 plant structures; EXPRESSED DURING: 15 growth stages; CONTAINS InterPro DOMAIN/s: Peptidase C12, ubiquitin c…	0	275520	0	0	131380	130840	0	0	0	0	42.4264	27780.2	0	0	0	0	275520	0	0	0	0	0	0	0	131350	0	131410	152290	140770	99459	1	1	1	7.9	7.9	7.9	24.882	0	141.72	2979400	9	0	0	0	3	A0A287UEC8;A0A287UEC5;A0A287UEB7
A0A287UED7	35.1.23	not assigned.no ontology.aconitase C-terminal domain-containing protein	(loc_os02g43830.2 : 310.0) no description available & (at2g43090 : 218.0) Aconitase/3-isopropylmalate dehydratase protein; FUNCTIONS IAverage: hydro-lyase activity, 3-isopropylmalate dehydratase activity; INVOLVED IAverage: metabolic process; EXPRESSED IAverage: 23 plant structures; EXPRESSED DURING: 13 growth stages; CONTAINS InterPro DOMAIN/s: 3-isopropylmalate dehydratase, small subunit-like (…	0	0	0	0	245210	205437	0	0	0	0	23840.9	40213.6	0	0	0	0	0	0	0	0	0	0	0	0	223380	241600	270650	208430	244070	163810	2	2	2	15.7	15.7	15.7	28.218	0	37.573	2851000	10	2	2	2	1	A0A287UED7
A0A287SV59	#N/A	#N/A	#N/A	0	0	0	0	255830	182713	0	0	0	0	81497.5	88562.4	0	0	0	0	0	0	0	0	0	0	0	0	325610	166260	275620	279120	164050	104970	2	2	2	18.2	18.2	18.2	26.901	0	190.89	2651900	11	0	0	0	23	A0A287SV59;A0A287SV42;A0A287SV25;A0A287SV61;A0A287SV56;A0A287SV50;A0A287SV83;A0A287SV27;A0A287SV80;A0A287SV78;A0A287SV75;A0A287XP23;A0A287SV58;A0A287SV37;A0A287L6N0;A0A287L6N2;A0A287XNY1;A0A287SV07;A0A287XNS5;M0UYD9;A0A287XP46;A0A287SV62;A0A287SV31
F2D9Z5	33.1	development.storage proteins	(loc_os05g02520.1 : 569.0) no description available & (at1g07750 : 463.0) RmlC-like cupins superfamily protein; FUNCTIONS IAverage: copper ion binding, zinc ion binding, nutrient reservoir activity; INVOLVED IAverage: biological_process unknown; LOCATED IAverage: cellular_component unknown; EXPRESSED IAverage: 26 plant structures; EXPRESSED DURING: 14 growth stages; CONTAINS InterPro DOMAIN/s: Cu…	0	0	0	0	189689	184884	0	0	0	0	85921.2	97380.7	0	0	0	0	0	0	0	0	0	0	0	0	90476	239600	238990	289840	167350	97461	3	3	3	16.8	16.8	16.8	38.148	0	323.31	2381900	17	0	0	0	12	F2D9Z5;A0A287EKG7;F2CRG1;A0A287XZM1;A0A287RFC5;A0A287XZ97;A0A287RFG6;A0A287XZQ6;A0A287RFT1;A0A287RFT6;A0A287XZM4;A0A287XZP2
A0A287V5A7	#N/A	#N/A	#N/A	0	0	0	0	221350	162670	0	0	0	0	99152.7	61842.5	0	0	0	0	0	0	0	0	0	0	0	0	156620	335500	171930	120190	134200	233620	3	3	3	46.5	46.5	46.5	10.857	0	21.175	2152200	23	0	0	0	8	A0A287V5A7;A0A287V4Z2;A0A287F7K3;M0WUX6;A0A287V4V8;F2CV33;A0A287F7L6;A0A287PWX6
M0VML1	35.2	not assigned.unknown	(original descriptioAverage: Uncharacterized protein OS=Hordeum vulgare subsp. vulgare PE=4 SV=1)	0	0	0	0	173872	154555	0	0	0	0	87399.8	17331.2	0	0	0	0	0	0	0	0	0	0	0	0	259650	84936	177030	166810	0	142300	1	1	1	15.6	15.6	15.6	16.039	0	135.79	2146000	10	1	1	1	1	M0VML1
A0A287GM58	35.2	not assigned.unknown	(original descriptioAverage: Uncharacterized protein OS=Hordeum vulgare subsp. vulgare PE=4 SV=1)	0	0	0	0	169710	208003	0	0	0	0	0	71488.3	0	0	0	0	0	0	0	0	0	0	0	0	0	0	169710	283510	141360	199140	3	2	2	21.3	17.1	17.1	17.429	0	41.277	2046600	15	3	2	2	1	A0A287GM58
F2CXV3	23.4.10	nucleotide metabolism.phosphotransfer and pyrophosphatases.nucleoside diphosphate kinase	(loc_os10g41410.2 : 273.0) no description available & (p93554|ndk1_sacof : 267.0) Nucleoside diphosphate kinase 1 (EC 2.7.4.6) (Nucleoside diphosphate kinase I) (NDK I) (NDP kinase I) (NDPK I) (PP18) - Saccharum officinarum (Sugarcane) & (at4g09320 : 258.0) nucleoside diphosphate kinase type 1 (NDPK1) gene, complete; NDPK1; FUNCTIONS IAverage: nucleoside diphosphate kinase activity, ATP binding; …	0	0	0	0	214833	118737	0	0	0	0	90661.1	45925.2	0	0	0	0	0	0	0	0	0	0	0	0	315920	140720	187860	162580	122650	70980	2	2	2	19.3	19.3	19.3	16.646	0	52.12	1911700	19	2	2	2	1	F2CXV3
A0A287HK37	2.2.1.5	major CHO metabolism.degradation.sucrose.Susy	(p31923|sus2_horvu : 1708.0) Sucrose synthase 2 (EC 2.4.1.13) (Sucrose-UDP glucosyltransferase 2) - Hordeum vulgare (Barley) & (loc_os07g42490.2 : 1609.0) no description available & (ipr000368 : 1500.0) Sucrose synthase & (at3g43190 : 1263.0) Encodes a protein with sucrose synthase activity (SUS4).; sucrose synthase 4 (SUS4); FUNCTIONS IAverage: UDP-glycosyltransferase activity, sucrose synthase …	0	0	0	0	148107	135757	0	0	0	0	25497	31903.4	0	0	0	0	0	0	0	0	0	0	0	0	118790	160420	165110	101980	139910	165380	6	6	6	8.5	8.5	8.5	92.586	0	323.31	1788800	27	0	0	0	29	A0A287HK37;A0A287HKE5;A0A287HKD4;A0A287HKB7;A0A287HKC1;A0A287HKB1;A0A287HK43;M0XEF6;A0A287HKE0;A0A287HKB5;A0A287HKB0;A0A287HK48;A0A287HKA6;A0A287VFP5;F2E6J2;A0A287VG03;A0A287VFQ8;A0A287VFV3;A0A287VFQ0;A0A287VFU3;A0A287VFT4;A0A287VFR0;A0A287VFP0;A0A287VFT9;A0A287VFY1;A0A287VFR6;A0A287VFY6;A0A287VFV0;A0A287VFZ1
A0A287MY56	35.2	not assigned.unknown	no hits & (original descriptioAverage: Uncharacterized protein OS=Hordeum vulgare subsp. vulgare PE=4 SV=1)	0	69554	0	0	208930	63580	0	0	0	0	72242.6	20366.8	0	0	0	0	69554	0	0	0	0	0	0	0	159510	175440	291840	54277	86937	49526	2	2	2	39.7	39.7	39.7	7.7715	0	323.31	1764500	12	0	0	0	4	A0A287MY56;A0A287MY58;A0A287MY54;A0A287MY55
M0XD85	8.1.9	TCA / org transformation.TCA.malate DH	(loc_os01g46070.1 : 349.0) no description available & (gnl|cdd|36707 : 330.0) no description available & (gnl|cdd|58492 : 315.0) no description available & (at1g53240 : 307.0) Lactate/malate dehydrogenase family protein; FUNCTIONS IAverage: malate dehydrogenase activity, copper ion binding; INVOLVED IAverage: response to cadmium ion, response to salt stress, response to cold, defense response to …	0	0	0	0	161610	150752	0	0	0	0	56666.3	90039.4	0	0	0	0	0	0	0	0	0	0	0	0	186490	96760	201580	87085	214420	0	5	5	5	53.5	53.5	53.5	22.846	0	60.983	1757500	17	0	0	0	18	M0XD85;A0A287L787;A0A287L785;A0A287L784;A0A287L780;M0XD84;A0A287L777;A0A287L779;A0A287GPA1;A0A287GPC3;A0A287GP95;A0A287GPF4;A0A287GPA8;A0A287GP91;A0A287GPD3;A0A287GPE9;A0A287GPA0;A0A287GPD9
A0A287ESQ2	13.1.1.3.1	amino acid metabolism.synthesis.central amino acid metabolism.alanine.alanine aminotransferase	(p52894|ala2_horvu : 954.0) Alanine aminotransferase 2 (EC 2.6.1.2) (GPT) (Glutamic--pyruvic transaminase 2) (Glutamic--alanine transaminase 2) (ALAAT-2) - Hordeum vulgare (Barley) & (loc_os10g25130.1 : 836.0) no description available & (at1g17290 : 756.0) Encodes for alanine aminotransferase (ALAAT1), involved in alanine catabolism during plants recovery from hypoxia; alanine aminotransferas (Al…	0	0	0	0	121737	136607	0	0	0	0	13738.9	32825.5	0	0	0	0	0	0	0	0	0	0	0	0	106250	126500	132460	169900	135650	104270	4	4	4	16	16	16	52.877	0	46.418	1614500	13	0	0	0	15	A0A287ESQ2;A0A287ESP6;A0A287ESQ3;A0A287ESR3;A0A287ESQ7;A0A287ESQ8;A0A287ESS8;A0A287EST2;A0A287ESN7;A0A287GLQ2;A0A287ESS3;A0A287ESQ9;A0A287ESP9;A0A287ESQ5;A0A287ESQ6
M0Y4B9	3.5	minor CHO metabolism.others	(loc_os04g38530.1 : 509.0) no description available & (gnl|cdd|36817 : 401.0) no description available & (at5g15140 : 366.0) Galactose mutarotase-like superfamily protein; FUNCTIONS IAverage: aldose 1-epimerase activity; INVOLVED IAverage: galactose metabolic process, hexose metabolic process, carbohydrate metabolic process; LOCATED IAverage: endomembrane system; EXPRESSED IAverage: 11 plant stru…	0	154310	0	0	123253	115933	0	0	0	0	12263	6345.21	0	0	0	0	154310	0	0	0	0	0	0	0	124120	135060	110580	120980	118010	108810	2	2	2	12.1	12.1	12.1	39.645	0	14.47	1505700	9	0	0	0	3	M0Y4B9;A0A287ILF7;A0A287ILF4
A0A287EKE6	21.2.1	redox.ascorbate and glutathione.ascorbate	(loc_os05g02530.1 : 381.0) no description available & (at1g75270 : 294.0) dehydroascorbate reductase 2 (DHAR2); FUNCTIONS IAverage: glutathione binding, glutathione dehydrogenase (ascorbate) activity; INVOLVED IAverage: protein amino acid glutathionylation; LOCATED IAverage: plasma membrane; EXPRESSED IAverage: 25 plant structures; EXPRESSED DURING: 16 growth stages; CONTAINS InterPro DOMAIN/s: T…	0	0	0	0	100206	154187	0	0	0	0	54438	71749.6	0	0	0	0	0	0	0	0	0	0	0	0	138700	0	61713	118640	236770	107150	4	4	4	20.8	20.8	20.8	33.36	0	43.771	1453000	20	0	0	0	2	A0A287EKE6;A0A287EKD3
A0A287FKG6	29.5.11	protein.degradation.ubiquitin	(loc_os10g39620.1 : 181.0) no description available & (at2g17200 : 114.0) DSK2; CONTAINS InterPro DOMAIN/s: Heat shock chaperonin-binding (InterPro:IPR006636), Ubiquitin-associated/translation elongation factor EF1B, N-terminal (InterPro:IPR000449), Ubiquitin-associated/translation elongation factor EF1B, N-terminal, eukaryote (InterPro:IPR015940), Ubiquilin (InterPro:IPR015496), Ubiquitin (Inter…	0	0	0	0	99861.3	129718	0	0	0	0	16948.5	82956.8	0	0	0	0	0	0	0	0	0	0	0	0	106070	80684	112830	194520	158410	36224	1	1	1	11.1	11.1	11.1	24.853	0	323.31	1435400	8	0	0	0	9	A0A287FKG6;A0A287FKI4;A0A287FKF3;A0A287FKJ5;A0A287FKF2;A0A287FKF6;A0A287FKE2;A0A287FKH9;A0A287FKJ0
A0A287VP41	31.1	cell.organisation	(p52184|prof1_horvu : 151.0) Profilin-1 - Hordeum vulgare (Barley) & (loc_os06g05880.1 : 140.0) no description available & (gnl|cdd|36966 : 130.0) no description available & (at2g19770 : 127.0) Encodes profilin 5, originally named profilin 4 (PRO4/PFN4). Low-molecular weight, actin monomer-binding protein that regulates the organization of actin cytoskeleton. Pollen-specific plant profilin presen…	0	0	0	0	154230	117116	0	0	0	0	83507.4	63050.6	0	0	0	0	0	0	0	0	0	0	0	0	239790	149960	72939	161700	72533	0	2	2	2	29.5	29.5	29.5	14.12	0	26.783	1306500	12	0	0	0	5	A0A287VP41;A0A287VP69;A0A287VP43;A0A287VPK6;A0A287VP14
A0A287WU01	#N/A	#N/A	#N/A	0	0	0	0	119217	91153	0	0	0	0	35319.5	54162.1	0	0	0	0	0	0	0	0	0	0	0	0	83240	153840	120570	75126	151520	46813	1	1	1	53.5	53.5	53.5	4.412	0	136.34	1243900	10	0	0	0	9	A0A287WU01;A0A287IB60;M0XTD0;A0A287IB21;A0A287IB27;A0A287IB66;A0A287IB00;A0A287IB01;A0A287IAZ3
A0A287WX12	#N/A	#N/A	#N/A	0	128950	0	0	137181	109500	0	0	0	0	68182.2	28228.4	0	0	0	0	128950	0	0	0	0	0	0	0	138060	204920	68564	129460	89539	0	6	2	2	25.2	11.7	11.7	35.121	0	323.31	1238300	11	0	0	0	10	A0A287WX12;A0A287WXA1;A0A287WX22;A0A287WWZ9;A0A287WX66;A0A287WX17;A0A287WX60;A0A287WXA5;A0A287XRE4;F2CU23
M0UY52	35.2	not assigned.unknown	(original descriptioAverage: Uncharacterized protein OS=Hordeum vulgare subsp. vulgare PE=4 SV=1)	0	0	0	0	83159.5	130174	0	0	0	0	19695	83568.3	0	0	0	0	0	0	0	0	0	0	0	0	97086	0	69233	75813	88308	226400	4	4	4	22.8	22.8	22.8	16.29	0	58.047	1214000	28	4	4	4	1	M0UY52
M0UGT8	17.7.1.5	hormone metabolism.jasmonate.synthesis-degradation.12-Oxo-PDA-reductase	(loc_os02g35310.1 : 462.0) no description available & (at1g76680 : 447.0) Encodes a member of an alpha/beta barrel fold family of FMN-containing oxidoreductases. One of the closely related 12-oxophytodienoic acid reductases. This enzyme is not expected to participate in jasmonic acid biosynthesis because during in vitro assays, it shows very little activity with the naturally occurring OPDA isome…	0	0	0	0	112176	51090.7	0	0	0	0	39432.3	17912.4	0	0	0	0	0	0	0	0	0	0	0	0	133390	66678	136460	62206	60639	30427	2	2	2	10.9	10.9	10.9	41.707	0	80.18	1015100	11	2	2	2	1	M0UGT8
M0XII1	31.3.1	cell.cycle.peptidylprolyl isomerase	(loc_os06g49480.1 : 299.0) no description available & (gnl|cdd|29397 : 289.0) no description available & (at2g29960 : 286.0) encodes a cyclophilin protein that exhibits peptidylprolyl cis/trans-isomerase and protein refolding activities that were sensitive to cyclosporin A. The protein interacts with GNOM in vitro and is localized to both the cytosolic and membrane fractions. The gene is expresse…	0	95677	0	0	74313.7	65000.3	0	0	0	0	16842	11556.8	0	0	0	0	95677	0	0	0	0	0	0	0	60791	68971	93179	58987	57690	78324	3	3	3	21.6	21.6	21.6	22.854	0	20.025	966000	13	0	0	0	10	M0XII1;A0A287U593;F2D4W1;A0A287U5F2;A0A287U5F0;A0A287U5T9;A0A287U5I0;A0A287XFF1;A0A287XFB6;A0A287XF54
M0VAF1	35.2	not assigned.unknown	(original descriptioAverage: Uncharacterized protein OS=Hordeum vulgare subsp. vulgare PE=4 SV=1)	0	0	0	0	80843.3	78138	0	0	0	0	45686	19097.5	0	0	0	0	0	0	0	0	0	0	0	0	133470	51362	57698	91642	0	64634	4	4	4	31.1	31.1	31.1	21.344	0	136.74	883930	21	4	4	4	1	M0VAF1
Q673G6	17.6.1.11	hormone metabolism.gibberelin.synthesis-degradation.GA20 oxidase	(loc_os07g07420.1 : 528.0) no description available & (o04706|gao1b_wheat : 431.0) Gibberellin 20 oxidase 1-B (EC 1.14.11.-) (Gibberellin C-20 oxidase 1-B) (GA 20-oxidase 1-B) (Ta20ox1B) (TaGA20ox1-B) - Triticum aestivum (Wheat) & (at5g51810 : 383.0) Encodes gibberellin 20-oxidase. Involved in gibberellin biosynthesis. Up-regulated by far red light in elongating petioles. Not regulated by a circa…	0	0	0	0	94271.7	53657.7	0	0	0	0	37168.2	16837.2	0	0	0	0	0	0	0	0	0	0	0	0	134030	88390	60395	53743	70452	36778	3	3	3	13	13	13	39.242	0	297.78	821360	13	0	0	0	2	Q673G6;A0A287M7M4
A0A287N3H8	4.1.2	glycolysis.cytosolic branch.phosphoglucomutase (PGM)	(loc_os03g50480.1 : 1041.0) no description available & (p93805|pgmc2_maize : 1027.0) Phosphoglucomutase, cytoplasmic 2 (EC 5.4.2.2) (Glucose phosphomutase 2) (PGM 2) - Zea mays (Maize) & (at1g70730 : 968.0) Encodes a cytosolic phosphoglucomutase (PGM). Two Arabidopsis PGM proteins (AT1G70730/PGM2 and AT1G23190/PGM3) have high sequence similarities and redundant functions. Mature plants possessing…	0	0	0	0	74238.5	65240	0	0	0	0	3055.41	3793.43	0	0	0	0	0	0	0	0	0	0	0	0	0	72078	76399	63142	69619	62959	1	1	1	3.3	3.3	3.3	62.944	0	54.182	771540	5	0	0	0	2	A0A287N3H8;M0XQ24
A0A287UB57	#N/A	#N/A	#N/A	0	0	0	0	67020.7	46990.3	0	0	0	0	10741.5	16559.7	0	0	0	0	0	0	0	0	0	0	0	0	68198	55739	77125	50924	61229	28818	2	2	2	25.1	25.1	25.1	20.455	0	59.372	727600	13	0	0	0	3	A0A287UB57;A0A287UBG7;M0XLC4
A0A287R806	#N/A	#N/A	#N/A	0	98152	0	0	66814.3	46466	0	0	0	0	4523.7	4606.04	0	0	0	0	98152	0	0	0	0	0	0	0	66671	71408	62364	50252	47808	41338	2	2	2	10.4	10.4	10.4	35.271	0	64.699	721270	12	0	0	0	11	A0A287R806;A0A287R7J9;A0A287R801;A0A287R7U7;A0A287R7K4;A0A287R811;A0A287R7I2;A0A287R7V2;A0A287R7R7;A0A287R7I7;A0A287R7R2
A0A287Q8Y3	13.1.5.3.1	amino acid metabolism.synthesis.serine-glycine-cysteine group.cysteine.OASTL	(p38076|cysk_wheat : 563.0) Cysteine synthase (EC 2.5.1.47) (O-acetylserine sulfhydrylase) (O-acetylserine (Thiol)-lyase) (CSase A) (OAS-TL A) - Triticum aestivum (Wheat) & (loc_os12g42980.1 : 533.0) no description available & (at4g14880 : 475.0) Encodes a cytosolic isoform of cytosolic O-acetylserine(thiol)lyase, a key enzyme in cysteine biosynthesis and for the fixation of inorganic sulfide. It…	0	0	0	0	64910	70609	0	0	0	0	7442.04	0	0	0	0	0	0	0	0	0	0	0	0	0	71206	66827	56697	0	70609	0	4	4	4	16	16	16	34.114	0	25.264	606730	4	0	0	0	17	A0A287Q8Y3;A0A287Q898;A0A287Q895;A0A287Q8X7;A0A287Q8J5;A0A287Q891;A0A287QFH8;A0A287Q8A0;F2D4W2;A0A287F291;A0A287F297;A0A287F271;A0A287F285;A0A287Q8J9;A0A287F272;A0A287F266;A0A287F292
A0A287GJ64	#N/A	#N/A	#N/A	0	91392	0	0	40269.7	24347.5	0	3082.99	0	0	12799	3502.3	0	0	0	93572	89212	0	0	0	0	0	0	0	25620	49284	45905	0	26824	21871	3	3	3	15.7	15.7	15.7	25.025	0	323.31	522320	17	0	0	0	18	A0A287GJ64;A0A287LBQ3;A0A287GJ63;A0A287GJ68;A0A287GJ50;A0A287GJ86;A0A287LBT9;A0A287GJ71;F2DJJ2;A0A287GJ58;A0A287GJ62;A0A287GJ61;A0A287GJ79;A0A287GJ56;A0A287GJ54;A0A287GJ49;A0A287GJ76;A0A287LBR0
A0A287G124	35.2	not assigned.unknown	no hits & (original descriptioAverage: Uncharacterized protein OS=Hordeum vulgare subsp. vulgare PE=4 SV=1)	0	0	0	0	41392	49971.7	0	0	0	0	0	10979.8	0	0	0	0	0	0	0	0	0	0	0	0	0	0	41392	56776	37305	55834	2	2	2	11.2	11.2	11.2	24.56	0	12.353	445600	4	0	0	0	3	A0A287G124;A0A287FYQ5;A0A287G116
F2D074	17.2.3	hormone metabolism.auxin.induced-regulated-responsive-activated	(loc_os03g53270.1 : 409.0) no description available & (gnl|cdd|48483 : 344.0) no description available & (at5g43830 : 295.0) Aluminium induced protein with YGL and LRDR motifs; FUNCTIONS IAverage: molecular_function unknown; INVOLVED IAverage: biological_process unknown; LOCATED IAverage: cytosol, nucleus; EXPRESSED IAverage: 26 plant structures; EXPRESSED DURING: 15 growth stages; BEST Arabidops…	0	0	0	0	41756.5	24703	0	0	0	0	12130.4	4577.18	0	0	0	0	0	0	0	0	0	0	0	0	33179	0	50334	29395	24464	20250	2	2	2	8.8	8.8	8.8	26.481	0	103.63	388730	8	0	0	0	2	F2D074;A0A287SBD0
[truncated: 2 more columns]

## Sheet: B
LFQ intensity AL12-1	LFQ intensity AL12-2	LFQ intensity AL12-3	LFQ intensity AL20-1	LFQ intensity AL20-2	LFQ intensity AL20-3	LFQ intensity SA12-1	LFQ intensity SA12-2	LFQ intensity SA12-3	LFQ intensity SA20-1	LFQ intensity SA20-2	LFQ intensity SA20-3	LFQ intensity SE12-1	LFQ intensity SE12-2	LFQ intensity SE12-3	LFQ intensity SE20-1	LFQ intensity SE20-2	LFQ intensity SE20-3	R Count	K Count	Length	Mass	PEP	Score	Intensity	MS/MS Count	Missed cleavages	Evidence IDs	T: Sequence	T: Proteins	T: Leading razor protein	T: N-term cleavage window	T: C-term cleavage window	M: Protein group IDs	IDENTIFIER
0	0	0	0	0	0	0	0	0	0	0	0	0	0	0	30655	0	6178.9	1	0	26	2133.01	1.4549e-20	120.7	79235	3	0	Non Numérique	GAGGIGAGFSGGWGAGGVGPGGGFAR	A0A287DVH9;A0A287DVI1	A0A287DVH9	IPWFRGGGGQPGGVRGAGGIGAGFSGGWGA	GWGAGGVGPGGGFARRGVVQPSMVCAEQGP	0	A0A287DVH9
0	0	0	0	0	0	0	0	0	0	0	0	0	0	0	0	0	0	2	2	17	2101.05	0.024842	42.682	0	1	3	2133	MLMIQMARMTRMTKMTK	A0A287E0D5	A0A287E0D5	______________________________	MIQMARMTRMTKMTKNLRKRILNFSRIQPL	3	A0A287E0D5
0	0	0	0	0	0	0	0	0	0	0	0	0	0	2259.9	0	0	0	3	0	22	2302.34	0.0029741	7.5332	7592.8	0	2	2499	RAGALSVHFPVGSPLLARLSVR	A0A287E294;A0A287E284;A0A287E282	A0A287E294	RLDGAGGRGARGGQRRAGALSVHFPVGSPL	HFPVGSPLLARLSVRGLHLTASANAMVATL	6	A0A287E294
0	0	0	0	0	0	0	0	0	0	0	0	0	0	0	0	36354	0	1	1	19	1986.07	0.004424	89.866	75554	1	0	3222	TLVASNVIPAGWKPGGTYR	A0A287E352;M0YQS0	A0A287E352	LHAPFSVRLTSSSGKTLVASNVIPAGWKPG	SNVIPAGWKPGGTYRSVVNY__________	7	A0A287E352
0	0	0	0	0	0	0	0	0	0	0	0	0	0	0	0	0	0	0	0	12	1398.66	0.021994	58.981	0	1	0	2446	QLSSFSPVAFWM	A0A287EAI8;A0A287UQ42;A0A287UPM8;A0A287E8P7;A0A287E8Q3	A0A287EAI8	LRIIDRNTTSCPVSRQLSSFSPVAFWM___	VSRQLSSFSPVAFWM_______________	8	A0A287EAI8
0	0	0	0	0	0	0	0	0	0	0	0	0	0	0	0	0	14927	1	0	15	1875.83	0.00071034	107.03	30013	2	0	2456	QQCCQQLANINEQSR	A0A287EEZ5	A0A287EEZ5	LRPHISQQNSCQLKRQQCCQQLANINEQSR	QQCCQQLANINEQSRCPAIQTIVHAIVMQQ	12	A0A287EEZ5
0	0	0	0	0	0	0	0	0	0	0	0	387490	51870	102130	723860	113640	128650	1	0	18	2074.01	0	210.07	2945900	10	0	Non Numérique	CTAIDSIVHAIFMQQGQR	A0A287EEZ9	A0A287EEZ9	QQCCLQLAQIPEQYKCTAIDSIVHAIFMQQ	IDSIVHAIFMQQGQRQGVQIVQQQPQPQQV	13	A0A287EEZ9
0	0	0	0	40386	0	0	0	0	0	0	0	112090	0	143480	243590	348550	222630	0	1	23	2605.27	0.00012188	105.17	2348000	19	0	Non Numérique	TLVLQSVPSMCNFNVPPNCSTIK	A0A287EEZ9	A0A287EEZ9	GVVQPQQLAQMEAIRTLVLQSVPSMCNFNV	SMCNFNVPPNCSTIKAPFVGVVSGVGGQ__	13	A0A287EEZ9
0	0	0	0	0	0	0	0	0	0	0	0	66820	95321	42457	78722	65648	311580	0	1	18	2264.08	0	240.37	1267200	24	0	Non Numérique	VMQQQCCLQLAQIPEQYK	A0A287EEZ9	A0A287EEZ9	LSYLWSKILQQSSCRVMQQQCCLQLAQIPE	QQCCLQLAQIPEQYKCTAIDSIVHAIFMQQ	13	A0A287EEZ9
0	0	0	0	72125	0	0	0	0	0	0	0	96625	54228	55587	86339	39739	38375	1	0	18	2034.04	2.984e-188	185.87	761820	8	0	Non Numérique	IVIGLYGDDVPQTVENFR	A0A287EF32;A0A287EF15;A0A287EF04;A0A287EF60	A0A287EF32	FDINIGNPVGKNVGRIVIGLYGDDVPQTVE	GLYGDDVPQTVENFRALCTGEKGFGYKGSS	14	A0A287EF32
0	0	0	94508	0	56120	0	0	0	0	0	0	130320	0	76085	152240	206050	246940	1	0	9	1030.58	0.0066476	93.162	1723500	2	0	Non Numérique	ILPFGIDTR	A0A287EF74;A0A287EIZ3;A0A287EIW5	A0A287EF74	RTLPMMCSVNVPLYRILPFGIDTRVGV___	NVPLYRILPFGIDTRVGV____________	15	A0A287EF74
0	0	0	0	52716	0	0	0	0	0	0	0	1672800	577620	814790	2783900	2781400	2382100	0	0	18	2247	1.4582e-242	191.48	22103000	26	0	Non Numérique	MCNVNVPLYDIMPPDFWH	A0A287EFB3	A0A287EFB3	QLEATTSIALRTLPRMCNVNVPLYDIMPPD	VNVPLYDIMPPDFWH_______________	17	A0A287EFB3
0	0	0	0	0	0	0	0	0	0	0	0	19841	21349	72060	28613	33989	158340	1	0	11	1360.69	6.1465e-83	163.88	741980	17	0	Non Numérique	VFLQQQCSPVR	A0A287EFB3;A0A287EFD4;A0A287EFF7	A0A287EFB3	PYVHPSILQQLNPCKVFLQQQCSPVRMPQL	NPCKVFLQQQCSPVRMPQLIPRLQMLQQSS	17;18	A0A287EFB3
0	0	0	0	0	0	0	65792	0	0	0	0	149420	0	244250	88977	305890	419460	1	0	9	996.597	0.0058432	95.815	2690800	2	0	Non Numérique	IVPLAIDTR	A0A287EFB7;A0A287EF96;A0A287EFB1;A0A287EFF5;A0A287EFB2;A0A287EFA7;A0A287EF93	A0A287EFB7	RTLPTMCSVNVPLYRIVPLAIDTRVGV___	NVPLYRIVPLAIDTRVGV____________	16	A0A287EFB7
0	0	156910	49257	0	56898	0	0	34113	0	0	0	151420	53964	44313	343570	101730	635210	1	0	12	1251.76	3.5222e-33	140.17	2723800	6	1	Non Numérique	IVPLAIDTRVGV	A0A287EFB7;A0A287EF96;A0A287EFB1;A0A287EFF5;A0A287EFB2;A0A287EFA7;A0A287EF93	A0A287EFB7	RTLPTMCSVNVPLYRIVPLAIDTRVGV___	LYRIVPLAIDTRVGV_______________	16	A0A287EFB7
0	0	0	0	0	0	0	0	0	0	0	0	0	0	0	0	0	38592	1	0	28	3451.62	0.00034886	68.445	77596	2	0	2906	SQMLQQSSCHVLQQQCCQQLPQIPEQLR	A0A287EFB7;A0A287EF96	A0A287EFB7	QQQCSPVAMSQRIARSQMLQQSSCHVLQQQ	QQCCQQLPQIPEQLRHEAVRAIVYSIVLQE	16	A0A287EFB7
0	0	0	0	0	0	0	0	0	0	0	0	59190	0	0	0	0	0	2	0	33	4043.93	0.020969	27.775	71956	2	1	2907	SQMLQQSSCHVLQQQCCQQLPQIPEQLRHEAVR	A0A287EFB7;A0A287EF96	A0A287EFB7	QQQCSPVAMSQRIARSQMLQQSSCHVLQQQ	QLPQIPEQLRHEAVRAIVYSIVLQEQSLQL	16	A0A287EFB7
0	71675	964150	1170000	2009800	1297500	0	548340	773160	0	0	0	3287500	1577100	2049600	6636300	5691600	8969600	1	0	14	1649.83	9.2755e-260	224.42	59841000	57	0	Non Numérique	TLPTMCSVNVPLYR	A0A287EFB7;A0A287EF96;A0A287EFB1;A0A287EFF5;A0A287EFB2;A0A287EFA7;A0A287EF93;A0A287EFB8;A0A287EFG2	A0A287EFB7	HQIAQLEATTSIALRTLPTMCSVNVPLYRI	RTLPTMCSVNVPLYRIVPLAIDTRVGV___	16;19	A0A287EFB7
0	0	91233	132130	133200	121530	0	76800	133010	0	0	0	213160	129120	306820	80832	476170	663680	1	0	15	1777.86	0	256.95	4195000	47	0	Non Numérique	VFLQQQCSPVAMSQR	A0A287EF74;A0A287EFC4;A0A287EFB7;A0A287EF96	A0A287EFB7	PFVHPSILQQLNPCKVFLQQQCSPVAMSQR	VFLQQQCSPVAMSQRIARSQMLQQSSCHVL	16;15	A0A287EFB7
0	0	0	0	0	0	0	0	0	0	0	0	992560	0	0	1370900	874700	141500	0	0	26	2734.35	0.0014366	96.247	6296800	2	0	Non Numérique	TLPTMCNVNVPLFDIMPFGVGTGVGV	A0A287EFF7	A0A287EFF7	HQIAQLEATTSIALRTLPTMCNVNVPLFDI	LFDIMPFGVGTGVGV_______________	18	A0A287EFF7
0	0	0	0	0	0	0	0	0	0	0	0	50461	0	0	0	33017	0	1	0	11	1052.63	0.028025	69.598	129960	0	1	Non Numérique	ILRGVGPSVGV	A0A287EFG2;A0A287EFE1	A0A287EFG2	RTLPTMCSVNVPLYRILRGVGPSVGV____	PLYRILRGVGPSVGV_______________	19	A0A287EFG2
0	0	82457	94370	212500	0	0	0	0	0	0	0	203050	186290	203300	266060	330820	772180	1	0	15	1813.9	0	218.62	4162800	69	0	Non Numérique	VFLQQQCSPVPMPQR	A0A287EFG2;A0A287EFB4	A0A287EFG2	QYVHPSILQQLNPCKVFLQQQCSPVPMPQR	VFLQQQCSPVPMPQRIARSQMLQQSSCHVL	19	A0A287EFG2
0	0	0	0	39122	0	0	0	0	0	0	0	0	0	10879	31839	0	40750	0	1	10	1201.67	2.1919e-08	122.52	213780	1	0	Non Numérique	IFSTFVTFLK	A0A287EKE6;A0A287EKD3	A0A287EKE6	PSLVTPPEYASVGSKIFSTFVTFLKSKDAS	SVGSKIFSTFVTFLKSKDASDGSEKALVDE	20	A0A287EKE6
0	0	0	0	0	0	0	0	0	0	0	0	59378	0	24612	50630	95404	16073	0	2	13	1573.85	4.5218e-12	114.86	495820	10	0	Non Numérique	LIDVSNKPDWFLK	A0A287EKE6	A0A287EKE6	VLLTLEEKKVPYEMKLIDVSNKPDWFLKIN	MKLIDVSNKPDWFLKINPEGKVPVFNGGDG	20	A0A287EKE6
0	0	0	0	0	0	0	0	0	0	0	0	0	0	3236.8	0	0	0	0	1	8	943.559	0.0039897	94.662	10875	1	0	3607	VLLTLEEK	A0A287EKE6	A0A287EKE6	VGHPDTLGDCPFSQRVLLTLEEKKVPYEMK	DCPFSQRVLLTLEEKKVPYEMKLIDVSNKP	20	A0A287EKE6
0	0	0	0	0	0	0	0	0	0	0	0	36547	0	60774	31385	153700	47767	0	2	33	3618.83	4.2812e-07	83.179	732500	8	1	Non Numérique	WIADSDVITQVIEEKYPTPSLVTPPEYASVGSK	A0A287EKE6;A0A287EKD3	A0A287EKE6	NPEGKVPVFNGGDGKWIADSDVITQVIEEK	PSLVTPPEYASVGSKIFSTFVTFLKSKDAS	20	A0A287EKE6
0	0	0	0	0	0	0	0	0	0	0	0	0	1178800	0	0	0	0	0	1	25	2514.21	0.016377	46.318	1345800	1	0	1734	LISGDHIGALAMSEPNSGSDVVSMK	A0A287EP59;A0A287EP75;A0A287EP71;A0A287EP80;A0A287EP73;A0A287EP69;M0YJU4;A0A287EP76;A0A287EP91;A0A287EP64;A0A287EP61;A0A287EP96;A0A287EP66;A0A287EP65	A0A287EP59	VRHGSPTQKEKYLPKLISGDHIGALAMSEP	AMSEPNSGSDVVSMKCKAEKVDGGYVINGN	21	A0A287EP59
0	0	0	0	0	0	0	0	0	0	0	0	0	0	9268.4	0	0	7203.4	0	1	12	1211.65	3.0162e-22	103.22	45624	4	0	Non Numérique	AATVAVDNLNPK	A0A287ESQ2;A0A287ESP6;A0A287ESQ3	A0A287ESQ2	______________________________	______________________________	22	A0A287ESQ2
0	0	0	0	0	0	0	0	0	0	0	0	78886	69489	78924	213680	61029	0	1	0	25	2639.39	5.185e-06	83.395	1033000	5	0	Non Numérique	LLESTGIVVVPGSGFGQVPGTWHFR	A0A287ESQ2;A0A287ESR3;A0A287ESQ7;A0A287ESQ8;A0A287ESS8;A0A287EST2;A0A287ESN7;A0A287ESS3;A0A287ESP9;A0A287ESQ5;A0A287ESQ6	A0A287ESQ2	AKAANKAPDAFYALRLLESTGIVVVPGSGF	PGSGFGQVPGTWHFRCTILPQEDKIPAVIS	22	A0A287ESQ2
0	0	0	0	0	0	0	0	0	0	0	0	0	16040	16591	0	0	15653	1	0	9	997.574	0.010683	86.953	105530	2	0	Non Numérique	QILAMIPGR	A0A287ESQ2;A0A287ESP6;A0A287ESQ3;A0A287ESR3;A0A287ESQ7;A0A287ESQ8;A0A287ESS8;A0A287EST2;A0A287ESN7;A0A287GLQ2;A0A287ESQ9	A0A287ESQ2	EIKTLFSADSISRAKQILAMIPGRATGAYS	SISRAKQILAMIPGRATGAYSHSQGIKGLR	22	A0A287ESQ2
0	0	0	0	0	0	0	0	0	0	0	0	16611	39041	35689	40088	57030	19809	1	0	31	3522.72	0.022841	33.289	430400	2	0	Non Numérique	TQPGSLPFDEILYCNIGNPQSLGQQPVTFFR	A0A287ESQ2;A0A287ESP6;A0A287ESQ3;A0A287ESR3;A0A287ESQ7;A0A287ESQ8	A0A287ESQ2	GEIVIHAQRLQEQLKTQPGSLPFDEILYCN	GNPQSLGQQPVTFFREVLALCDHPDLLQRE	22	A0A287ESQ2
0	0	0	0	0	0	0	0	0	0	0	0	0	0	7870.2	0	0	0	0	1	9	947.544	6.1234e-17	116.37	26443	2	0	Non Numérique	LGNVFTIGK	A0A287EVG4;A0A287EVH7;F2DIR3;A0A287EVG1	A0A287EVG4	TIHVEDAQGHQFATRLGNVFTIGKGTKPWV	HQFATRLGNVFTIGKGTKPWVSLPKGKGIK	23	A0A287EVG4
0	0	106110	0	169560	86368	0	0	0	0	0	0	158920	162890	99152	100170	97379	63401	0	1	14	1641.82	2.122e-176	184.36	1431000	10	0	Non Numérique	YGVSGYPTIQWFPK	A0A287EWU1;A0A287EWS7	A0A287EWU1	IAKVDCDEHKSVCSKYGVSGYPTIQWFPKG	KYGVSGYPTIQWFPKGSLEPKKYEGQRTAE	24	A0A287EWU1
0	0	0	0	0	0	0	0	0	0	0	0	0	0	0	0	0	0	0	1	11	1315.62	0.017416	65.224	0	2	1	Non Numérique	CGLTYVYNQKA	A0A287EXJ9;A0A287EXK4;A0A287GM61;A0A287GM20;A0A287GM42;A0A287GM23;F2DAF1;A0A287GM33	A0A287EXJ9	GTFMANHFDRHYCGKCGLTYVYNQKA____	YCGKCGLTYVYNQKA_______________	25	A0A287EXJ9
0	0	0	0	0	0	0	0	0	0	0	0	0	0	15129	0	0	0	0	2	15	1666.89	0.0063354	112.84	50832	3	1	1552	LAVLQFYKVDDATGK	A0A287EXJ9;A0A287EXK4;A0A287GM61;A0A287GM20;A0A287GM42;A0A287GM23	A0A287EXJ9	YTKPKKQKHKHKKVKLAVLQFYKVDDATGK	LAVLQFYKVDDATGKVTRLRKECPNADCGA	25	A0A287EXJ9
0	0	0	0	0	0	0	0	0	0	0	0	0	0	0	0	0	0	1	2	18	2023.11	0.0097836	65.467	0	1	2	1553	LAVLQFYKVDDATGKVTR	A0A287EXJ9;A0A287EXK4;A0A287GM61;A0A287GM20;A0A287GM42;A0A287GM23	A0A287EXJ9	YTKPKKQKHKHKKVKLAVLQFYKVDDATGK	LQFYKVDDATGKVTRLRKECPNADCGAGTF	25	A0A287EXJ9
1680400	0	2357100	0	850220	2058500	0	0	2033400	0	1086800	1260300	1240600	0	0	0	1785500	976540	1	1	21	2560.27	0.016347	52.576	12564000	2	1	Non Numérique	MNMNIILSLFYTVMLSEEEKR	A0A287F1G8;A0A287F1E4;A0A287F1E9;A0A287F1H4;A0A287F1I5;A0A287F1G3;M0Y1S8	A0A287F1G8	______________________________	LSLFYTVMLSEEEKRAVCFHEEKAVCSYIP	26	A0A287F1G8
0	0	0	0	0	0	0	0	0	0	0	0	0	0	0	0	0	55675	1	0	13	1552.7	5.1087e-128	174.57	111950	3	0	422	CQAVCSMAQVIMR	A0A287F854;M0VH55	A0A287F854	QQCCQPLAQISEQARCQAVCSMAQVIMRQQ	ARCQAVCSMAQVIMRQQQGKVSVSLSSRDR	28	A0A287F854
0	0	0	0	0	0	0	0	0	0	0	0	32682	0	0	73928	0	8996.4	2	1	27	2782.54	0.0013865	57.147	218940	2	2	Non Numérique	AAKEPMRVLVTGAAGQIGYALVPMIAR	A0A287F9I2;A0A287F9I9;A0A287F9I6;F2D4W6;A0A287F9I4;A0A287F9I3	A0A287F9I2	______________________________	AAGQIGYALVPMIARGIMLGADQPVILHML	29	A0A287F9I2
0	0	0	0	0	0	0	0	0	0	0	0	0	0	18377	7901.7	0	8764.9	1	0	8	872.472	0.0047046	111.82	96587	2	0	Non Numérique	ALGQISER	A0A287F9I2;A0A287F9I9;A0A287F9I6;F2D4W6;A0A287F9I8;A0A287F9I4;M0Z0D3;A0A287F9I3	A0A287F9I2	PEKNISCLTRLDHNRALGQISERLNVQVSD	TRLDHNRALGQISERLNVQVSDVKNAIIWG	29	A0A287F9I2
0	0	0	0	0	0	0	0	0	0	0	0	184060	200740	201940	70452	100980	0	1	0	26	2602.29	6.4723e-16	170.14	1494900	6	0	Non Numérique	GVVATTDPVEACTGVNVAVMVGGFPR	A0A287F9I2;A0A287F9I9;A0A287F9I6;F2D4W6;A0A287F9I8;M0Z0D3	A0A287F9I2	GVKMELVDAAFPLLKGVVATTDPVEACTGV	CTGVNVAVMVGGFPRKEGMERKDVMTKNVS	29	A0A287F9I2
0	0	0	0	49049	0	0	0	0	0	0	0	45406	63827	96116	37207	89469	55974	0	1	12	1345.73	2.1995e-107	168.74	863060	14	0	Non Numérique	MELVDAAFPLLK	A0A287F9I2;A0A287F9I9;A0A287F9I6;F2D4W6;A0A287F9I8;M0Z0D3	A0A287F9I2	MLDIEFAAEALKGVKMELVDAAFPLLKGVV	GVKMELVDAAFPLLKGVVATTDPVEACTGV	29	A0A287F9I2
0	0	0	0	0	0	0	0	0	0	0	0	0	0	6990.1	0	0	4273.6	0	1	15	1553.73	0.00013554	103.21	32079	4	0	Non Numérique	SQASALEAHAAPNCK	A0A287F9I2;A0A287F9I9;A0A287F9I6;F2D4W6;A0A287F9I8;A0A287F9I4;M0Z0D3;A0A287F9I3	A0A287F9I2	MERKDVMTKNVSIYKSQASALEAHAAPNCK	SQASALEAHAAPNCKVLVVANPANTNALIL	29	A0A287F9I2
36747	0	115610	0	809280	422570	0	154820	60777	0	0	0	2959500	2939500	3199300	3165900	1834200	1830500	1	0	20	1999.13	4.7866e-252	191.93	32888000	17	0	Non Numérique	VLVTGAAGQIGYALVPMIAR	A0A287F9I2;A0A287F9I9;A0A287F9I6;F2D4W6;A0A287F9I4;A0A287F9I3	A0A287F9I2	______________________________	AAGQIGYALVPMIARGIMLGADQPVILHML	29	A0A287F9I2
0	0	358930	124650	495200	313750	0	130280	178140	52076	0	0	370410	929080	855460	580920	958010	607830	0	1	16	1648.99	3.6383e-266	210.44	9551800	17	0	Non Numérique	VLVVANPANTNALILK	A0A287F9I2;A0A287F9I9;A0A287F9I6;F2D4W6;A0A287F9I8;A0A287F9I4;M0Z0D3;A0A287F9I3	A0A287F9I2	SQASALEAHAAPNCKVLVVANPANTNALIL	LVVANPANTNALILKEFAPSIPEKNISCLT	29	A0A287F9I2
0	0	0	0	0	0	0	0	0	0	0	0	105230	167790	201850	144960	173840	0	0	2	25	2647.49	0.0057931	63.869	1674900	2	1	Non Numérique	VLVVANPANTNALILKEFAPSIPEK	A0A287F9I2;A0A287F9I9;A0A287F9I6;F2D4W6;A0A287F9I8;A0A287F9I4;M0Z0D3;A0A287F9I3	A0A287F9I2	SQASALEAHAAPNCKVLVVANPANTNALIL	NALILKEFAPSIPEKNISCLTRLDHNRALG	29	A0A287F9I2
0	0	0	0	0	0	0	0	0	0	0	0	0	0	15586	5831.9	0	0	0	1	11	1243.7	7.6922e-139	176.48	65077	3	0	Non Numérique	VLEEVSILQSK	A0A287FAD4	A0A287FAD4	KYYSRMTLDFHTNKKVLEEVSILQSKRLRN	TNKKVLEEVSILQSKRLRNKVAGFTTHLMR	30	A0A287FAD4
0	0	0	0	0	0	0	0	0	0	0	0	19120	0	0	8015.5	11339	0	1	0	21	2360.27	0.029348	43.198	64278	1	0	Non Numérique	LQDLLPSIINQLGPDNLDNLR	A0A287FAE8;M0XIC8;A0A287FAG1;A0A287FAF8;A0A287FAE0	A0A287FAE8	GANTWVVSGTPQTKKLQDLLPSIINQLGPD	SIINQLGPDNLDNLRRLAEQFQKQVPGGAA	31	A0A287FAE8
0	0	0	0	0	0	0	0	0	0	0	0	0	11785	10650	0	0	4688.9	0	1	19	1943.01	4.1917e-189	185.95	58665	3	0	Non Numérique	VQASIGANTWVVSGTPQTK	A0A287FAE8;M0XIC8;A0A287FAG1;A0A287FAF8;A0A287FAE0	A0A287FAE8	NIFKDDVVIQFLNPKVQASIGANTWVVSGT	IGANTWVVSGTPQTKKLQDLLPSIINQLGP	31	A0A287FAE8
0	0	0	0	0	0	0	78795	0	0	0	0	0	0	0	0	0	0	0	1	7	876.471	0.0025926	99.919	18550	1	0	1580	LDFNQLK	A0A287FHX1;A0A287FHX2	A0A287FHX1	LPYTIGSCISLVELRLDFNQLKALPEGIGK	CISLVELRLDFNQLKALPEGIGKLEKLEIL	33	A0A287FHX1
0	0	0	0	1153600	3604700	0	6784800	0	0	49749	0	1497300	0	25142	2181400	0	1445200	3	0	25	2514.2	0.0087483	47.603	13069000	5	1	Non Numérique	MAGLGGGGGGGMSDYLDRPNAIHRR	A0A287FKD1	A0A287FKD1	______________________________	GMSDYLDRPNAIHRRTASLAIARSGDDGPR	35	A0A287FKD1
0	0	0	0	0	0	0	0	0	0	0	0	129970	87865	142950	167500	134540	25904	1	0	27	2314.19	0	216	1435400	8	0	Non Numérique	AGSTGGLGGLGSADLSSLLGGLGGNAR	A0A287FKG6;A0A287FKI4;A0A287FKF3;A0A287FKJ5;A0A287FKF2;A0A287FKF6;A0A287FKE2;A0A287FKH9;A0A287FKJ0	A0A287FKG6	GAQGTTRPGPAASTRAGSTGGLGGLGSADL	ADLSSLLGGLGGNARTGAAGGLGGLGSADL	36	A0A287FKG6
0	0	0	0	0	0	0	0	0	0	0	0	0	0	0	0	0	0	1	0	8	966.492	0.00067986	101.69	0	1	0	1206	IFNTYGPR	A0A287FSW6;A0A287P8P3;A0A287P7F2;A0A287P890;A0A287P7V6;A0A287P884;A0A287P855;A0A287P8M4;A0A287FSX3;A0A287P851;A0A287M3N8;A0A287P8Q4;A0A287FSX8;A0A287H8Z0;A0A287P9D9;A0A287P883;A0A287P877;A0A287FSX0;F2D5Z0;A0A287M3M1;A0A287P7W2;A0A287FT00;A0A287FSY0;A0A287FSX6;A0A287P7H9;A0A287M3N2;A0A287P7W9;A0A287M3L9;A0A287P8P9;A0A287M3N3;A0A287H921;A0A287M3L4;A0A287FSX1	A0A287FSW6	MDYHRGANLEVRIARIFNTYGPRMCIDDGR	LEVRIARIFNTYGPRMCIDDGRVVSNFVAQ	37	A0A287FSW6
0	0	0	0	0	0	0	0	0	0	0	0	0	0	0	0	0	0	1	0	11	1261.65	1.2707e-12	99.013	0	1	0	1877	LSEVNPMLGFR	A0A287FVH3;A0A287FVF1;A0A287FVE6;A0A287FVF4;A0A287FVE5;A0A287FVF7;A0A287FVF0;A0A287FVG0;A0A287FVF9;A0A287FVG2;A0A287FVG4;A0A287FVF5;F2DCE3;A0A287FVF6;A0A287FVG7	A0A287FVH3	ETGAAEDDVLARMEKLSEVNPMLGFRGCRL	RMEKLSEVNPMLGFRGCRLGISYPELTEMQ	38	A0A287FVH3
0	0	0	0	0	0	0	0	0	0	0	0	0	0	45241	0	105060	149740	1	0	13	1456.73	1.1222e-225	192.26	671420	8	0	Non Numérique	AQQLAAQLPAMCR	A0A287G115;A0A287G118;A0A287G119	A0A287G115	HVSVEQPSASLKVAKAQQLAAQLPAMCRLE	AKAQQLAAQLPAMCRLEGGGGLLASQ____	41	A0A287G115
0	0	0	0	105590	280550	0	0	0	53048	0	0	463740	454550	664070	1940500	1782500	2786100	1	0	24	2439.24	4.1633e-111	154.81	17037000	19	1	Non Numérique	AQQLAAQLPAMCRLEGGGGLLASQ	A0A287G115;A0A287G118;A0A287G119	A0A287G115	HVSVEQPSASLKVAKAQQLAAQLPAMCRLE	AMCRLEGGGGLLASQ_______________	41	A0A287G115
0	0	0	0	164900	0	0	0	0	0	0	0	56382	27350	228050	40400	288900	874770	2	0	16	1810.94	3.0585e-12	112.02	3422500	16	0	Non Numérique	DVSPECRPVALSQVVR	A0A287G115;A0A287G127;A0A287FYQ0;A0A287FYP1	A0A287G115	PWSTGLQMQCCQQLRDVSPECRPVALSQVV	VSPECRPVALSQVVRQYEQQTEVPSKGGSF	41	A0A287G115
0	0	0	0	0	0	0	0	0	0	0	0	16804	0	83882	56170	23348	211770	1	0	11	1320.6	1.2948e-26	130.41	899010	7	0	Non Numérique	ELQESSLEACR	A0A287G115;A0A287G127;A0A287FYQ0;A0A287FYP1	A0A287G115	NIFLDSRSRQLQCERELQESSLEACRRVVD	QCERELQESSLEACRRVVDQQLVGQLPWST	41	A0A287G115
0	0	313300	564550	2052300	883480	0	548810	1144600	384870	59048	0	734690	871620	1884500	1277600	4581000	3736400	0	1	24	2434.17	4.2539e-112	193.54	30652000	54	0	Non Numérique	GGSFYPGGTAPPLQQGGWWGTSVK	A0A287G115;A0A287G127;A0A287FYQ0;A0A287FYP1	A0A287G115	QVVRQYEQQTEVPSKGGSFYPGGTAPPLQQ	APPLQQGGWWGTSVKWYYPDQTSSQQSWQG	41	A0A287G115
0	0	0	0	268020	0	0	0	0	0	0	0	22532	0	92024	50997	40560	181930	0	1	11	1335.63	0	221.5	1075300	5	0	Non Numérique	QYEQQTEVPSK	A0A287G115;A0A287G127;A0A287FYQ0;A0A287FYP1	A0A287G115	VSPECRPVALSQVVRQYEQQTEVPSKGGSF	QVVRQYEQQTEVPSKGGSFYPGGTAPPLQQ	41	A0A287G115
0	0	167070	410410	1006200	274860	0	0	619540	158080	0	0	382570	456560	653900	626910	2268700	2515900	0	2	35	3751.79	1.0474e-19	108.08	15538000	134	1	Non Numérique	QYEQQTEVPSKGGSFYPGGTAPPLQQGGWWGTSVK	A0A287G115;A0A287G127;A0A287FYQ0;A0A287FYP1	A0A287G115	VSPECRPVALSQVVRQYEQQTEVPSKGGSF	APPLQQGGWWGTSVKWYYPDQTSSQQSWQG	41	A0A287G115
0	0	0	0	211160	0	0	123110	0	105570	0	0	426050	368160	1031600	873550	4102800	942910	2	0	26	3127.55	5.3982e-166	175	16959000	93	1	Non Numérique	RVVDQQLVGQLPWSTGLQMQCCQQLR	A0A287G115;A0A287G127;A0A287FYQ0;A0A287FYP1	A0A287G115	QCERELQESSLEACRRVVDQQLVGQLPWST	PWSTGLQMQCCQQLRDVSPECRPVALSQVV	41	A0A287G115
0	240200	2238600	2255000	6853600	5271000	0	2559800	5861700	2029800	0	0	5911100	7473800	11145000	8577700	26916000	30230000	1	0	25	2971.45	7.4276e-35	159.4	199730000	84	0	Non Numérique	VVDQQLVGQLPWSTGLQMQCCQQLR	A0A287G115;A0A287G127;A0A287FYQ0;A0A287FYP1	A0A287G115	CERELQESSLEACRRVVDQQLVGQLPWSTG	PWSTGLQMQCCQQLRDVSPECRPVALSQVV	41	A0A287G115
0	0	0	0	0	0	0	0	0	0	0	0	0	0	20537	30390	43950	35361	2	0	14	1541.82	0.011434	105.2	297680	3	0	Non Numérique	AVGVRPFQAQWGAR	A0A287G124	A0A287G124	LLACRQILEHQLTGRAVGVRPFQAQWGARD	RAVGVRPFQAQWGARDRCCQQLESVSRGCR	42	A0A287G124
0	0	0	0	0	0	0	0	0	0	0	0	0	0	11731	24900	6737.9	20014	1	0	11	1261.57	0.0038798	112.41	147930	1	0	Non Numérique	GGQQQGQMLCR	A0A287G124;A0A287FYQ5;A0A287G116	A0A287G124	QQQQGGGYHGVTVGRGGQQQGQMLCRERPQ	TVGRGGQQQGQMLCRERPQRQQQGEGFSGE	42	A0A287G124
0	0	0	0	0	0	0	0	0	0	0	0	0	0	0	0	0	0	1	0	10	1258.61	6.2535e-05	88.948	0	1	0	1455	IWCTNLAPER	A0A287G491;A0A287G492;M0WU76;A0A287G4A5;A0A287G498;A0A287G499;A0A287G4A6;M0WU79;M0WU78;A0A287G487;A0A287G497;A0A287G489	A0A287G491	______________________________	FVTSKIWCTNLAPERVRPALENTLKDLQLD	43	A0A287G491
0	0	0	0	23094	0	0	0	0	0	0	0	0	41476	35918	28772	30068	17723	0	1	11	1132.69	2.3591e-68	159.79	344150	5	0	Non Numérique	VSGVSLLALFK	A0A287G5M3;A0A287RKP0;A0A287SRD3;A0A287RK86;F2D861;A0A287SRK3;A0A287M426;A0A287G5M7;A0A287M423;A0A287SRM1;A0A287M417	A0A287G5M3	HAVGDIPGVRFKVVKVSGVSLLALFKEKKE	KVVKVSGVSLLALFKEKKEKPRS_______	44	A0A287G5M3
0	0	0	0	0	0	0	0	0	0	0	0	0	0	15010	0	0	0	0	1	15	1758.83	0.00090482	111.31	50430	1	0	195	AMSIMNSFINDIFEK	A0A287GDL6;A0A287KQA1;A0A287M3B3;A0A287TF22;A0A287T807;A0A287PNI8;A0A287K7W3;A0A287XSN4;A0A287N4U6;A0A287FQT8;A0A287XT20;A0A287SBS3;A0A287M3B5;A0A287IJF4;A0A287K5I5;A0A287G6D8;A0A287XSN9;A0A287TF25;A0A287T843;A0A287PMF9;F2DQB4;F2E328;F2CXB9;A0A287FHX6;A0A287T8P9;A0A287T7U8;A0A287T7V2;A0A287T8G9;A0A287GQ60;A0A287XSX0;A0A287TEP4;A0A287M3B9;A0A287M3C1;A0A287K5E1;A0A287PJB8;A0A287K5L5;A0A287UY34;A0A2…	A0A287GDL6	KVLKQVHPDIGISSKAMSIMNSFINDIFEK	AMSIMNSFINDIFEKLAGESAKLARYNKKP	34	A0A287GDL6
0	0	0	0	97189	0	0	0	0	0	0	0	74705	137930	84498	90132	51911	64865	0	1	13	1427.8	0.0066572	86.014	1031300	5	0	Non Numérique	TTVPGSLVWELVK	A0A287GEM0;F2D293	A0A287GEM0	______________________________	______________________________	46	A0A287GEM0
0	0	0	0	50013	0	0	0	0	0	0	0	46976	92521	37909	45897	0	90752	0	2	14	1555.9	0.0092882	67.214	605730	0	1	Non Numérique	TTVPGSLVWELVKK	A0A287GEM0;F2D293	A0A287GEM0	______________________________	MTTVPGSLVWELVKKNNCFLIKQFGNSNAK	46	A0A287GEM0
0	0	0	43136	34711	0	0	0	0	0	0	0	18326	32425	36095	27776	28713	15705	0	1	13	1456.83	0	208.84	371450	9	0	Non Numérique	TVLIMELINNVAK	A0A287GJ64;A0A287LBQ3;A0A287GJ63;A0A287GJ68;A0A287GJ50;A0A287GJ86;A0A287LBT9;A0A287GJ71;F2DJJ2;A0A287GJ58;A0A287GJ62;A0A287GJ61;A0A287GJ79;A0A287GJ56;A0A287GJ54;A0A287GJ49;A0A287GJ76;A0A287LBR0	A0A287GJ64	RGGKIGLFGGAGVGKTVLIMELINNVAKAH	GKTVLIMELINNVAKAHGGFSVFAGVGERT	49	A0A287GJ64
0	0	0	41688	47090	0	0	0	0	0	0	0	10803	15385	11990	0	7733.7	8488.4	1	0	14	1408.8	0.00028751	110.98	150870	7	0	Non Numérique	VLNTGSPITVPVGR	A0A287GJ64;A0A287LBQ3;A0A287GJ63;A0A287GJ68;A0A287GJ50;A0A287GJ86;A0A287LBT9;A0A287GJ71;F2DJJ2;A0A287GJ58	A0A287GJ64	TIAMDGTEGLVRGQKVLNTGSPITVPVGRA	KVLNTGSPITVPVGRATLGRIINVIGEPID	49	A0A287GJ64
0	0	0	0	0	0	0	0	0	0	0	0	0	0	0	0	0	0	1	0	10	1172.66	4.0649e-07	92.439	0	1	0	3782	VVDLLAPYQR	A0A287GJ64;A0A287LBQ3;A0A287GJ63;A0A287GJ68;A0A287GJ50;A0A287GJ86;A0A287LBT9;A0A287GJ71;F2DJJ2;A0A287GJ58;A0A287GJ62;A0A287GJ61;A0A287GJ79;A0A287GJ56;A0A287GJ54;A0A287GJ49	A0A287GJ64	VEQATEQQILVTGIKVVDLLAPYQRGGKIG	VTGIKVVDLLAPYQRGGKIGLFGGAGVGKT	49	A0A287GJ64
0	0	0	0	0	0	0	0	0	0	0	0	0	0	6413.5	0	0	12919	1	0	16	1568.76	2.5166e-11	126.34	47525	3	0	Non Numérique	AGGAYTMNTASAVTVR	A0A287GKD2;A0A287GKB5;A0A287X380;A0A287LAX2;F2D6F6;A0A287LAX4;A0A287X2X2;A0A287X346;A0A287GKB9;A0A287LAY1;A0A287GK97;A0A287X398	A0A287GKD2	KAVGIWGCKDCGKVKAGGAYTMNTASAVTV	GGAYTMNTASAVTVRSTIRRLREQTEA___	50	A0A287GKD2
0	0	0	0	16564	0	0	0	0	0	0	0	44665	68821	87891	134380	76070	105120	1	0	21	2411.07	4.6096e-32	178.68	1101500	14	0	Non Numérique	LALVSNSDEPDTIDYCNLGCR	A0A287GM58	A0A287GM58	CKLTSGLKCPSGFPKLALVSNSDEPDTIDY	SDEPDTIDYCNLGCRASMCDYMVNAAADDE	52	A0A287GM58
0	0	0	0	0	0	0	0	0	0	0	0	0	0	97521	156110	36899	99726	1	0	7	863.374	0.011453	80.555	945090	1	0	Non Numérique	LCANACR	A0A287GM58	A0A287GM58	GRNCYNLCRVRGAQKLCANACRCKLTSGLK	CRVRGAQKLCANACRCKLTSGLKCPSGFPK	52	A0A287GM58
0	0	0	0	0	0	0	0	0	0	0	0	0	0	4731.3	0	2505.9	6550	1	0	14	1527.68	0.00039558	102.05	34274	4	0	Non Numérique	GVAFMVDNCSTTAR	A0A287GP89;A0A287GP72;A0A287GP94;A0A287GP67;A0A287GP52;A0A287GP79;M0UG80;M0UG79;A0A287GP57	A0A287GP89	VIESVDSLNPFMHARGVAFMVDNCSTTARL	RGVAFMVDNCSTTARLGSRKWAPRFDYILT	53	A0A287GP89
0	0	0	0	35082	0	0	0	0	0	0	0	31156	50675	61446	36727	54051	22140	0	1	11	1287.72	0.0048596	96.665	562300	1	0	Non Numérique	NLFPLLPEAFK	A0A287GP89;A0A287GP72;A0A287GP94;A0A287GP67;A0A287GP52;A0A287GP79;A0A287W168;A0A287GP62;A0A287GP43;A0A287GP40;A0A287GP31;A0A287GP45	A0A287GP89	______________________________	RGGRNLFPLLPEAFKGVKQIGVIGWGSQGP	53	A0A287GP89
0	0	0	0	0	0	0	0	0	0	0	0	20880	0	16410	15426	0	0	1	0	29	2993.58	0.00056912	73.341	114140	1	0	Non Numérique	LNPLVSSLSLYDIAATPGVAADVSHINTR	A0A287GPB7	A0A287GPB7	GAAGGIGQPLALLMKLNPLVSSLSLYDIAA	ATPGVAADVSHINTRALVRPY_________	54	A0A287GPB7
0	0	0	0	0	0	0	0	0	0	0	0	17826	28187	41161	18307	29414	0	0	1	19	1792.06	8.304e-09	122.18	293170	1	0	Non Numérique	VAILGAAGGIGQPLALLMK	A0A287GPB7	A0A287GPB7	DYSSSSSATASPERKVAILGAAGGIGQPLA	GAAGGIGQPLALLMKLNPLVSSLSLYDIAA	54	A0A287GPB7
0	0	0	0	0	0	0	0	0	0	0	0	0	0	0	0	0	33258	1	0	8	831.481	0.0047046	111.82	66872	1	0	2757	SIGSSLIR	A0A287GQZ1	A0A287GQZ1	FLFLGNNSLSGNLPRSIGSSLIRRDFSYNQ	LSGNLPRSIGSSLIRRDFSYNQLSGTVPSW	56	A0A287GQZ1
0	0	0	0	41599	0	0	0	0	0	0	0	47848	89231	49656	58277	36643	0	0	2	27	2816.38	5.9005e-07	91.767	557590	5	1	Non Numérique	TSNQFDLLGDVDNDDPSQLLAAAAAKK	A0A287GT98;A0A287GT63;F2DNM8	A0A287GT98	______________________________	NDDPSQLLAAAAAKKAAEPKPAAPAAAKPA	57	A0A287GT98
0	0	0	0	0	0	0	0	0	0	0	0	0	0	0	0	0	0	1	0	12	1166.68	0.000684	81.771	0	1	0	1536	LANAVGVTLGPR	A0A287H0G5;A0A287H0E1;A0A287H0J9;A0A287H0D3;A0A287H0D6;A0A287H0K7;A0A287H0H0;A0A287H0H5;A0A287H0G4;A0A287H0L0	A0A287H0G5	FDQKSRAALQAGVEKLANAVGVTLGPRGRN	VEKLANAVGVTLGPRGRNVVLDEHGNPKVV	58	A0A287H0G5
0	0	0	0	0	0	0	0	0	0	0	0	24685	27161	75964	9423.4	22475	0	1	0	19	1867.09	0	208.28	383490	5	0	Non Numérique	VAFLGSGPLPLSSLVLAAR	A0A287H5Z7	A0A287H5Z7	HGLLARHVPGPAPARVAFLGSGPLPLSSLV	GSGPLPLSSLVLAARHLPDASFDNYDISGE	59	A0A287H5Z7
0	0	0	0	0	0	0	0	0	0	0	0	0	0	4592.6	3425.7	0	0	0	1	14	1442.72	0.0025218	90.434	22896	1	0	Non Numérique	DQAPAASGPNQIFK	A0A287H7K0;A0A287H7E2;A0A287H7N0;A0A287H7J7;A0A287H7D0	A0A287H7K0	______________________________	KDQAPAASGPNQIFKIYCRASEDYCLAVRD	60	A0A287H7K0
0	0	0	0	0	0	0	0	0	0	0	0	27397	0	34421	0	27461	15926	0	2	19	2083.03	5.5142e-204	153.32	238050	4	1	Non Numérique	FSTTVKDEEGMPAFALVNK	A0A287H7K0;A0A287H7E2;A0A287H7N0;A0A287H7J7;A0A287H7D0	A0A287H7K0	VNPKDETQHWLKDMRFSTTVKDEEGMPAFA	VKDEEGMPAFALVNKATGLAVKHSIGQSHP	60	A0A287H7K0
0	0	0	0	49564	0	0	0	0	0	0	0	100080	126250	134670	263510	326610	130770	0	3	26	2723.42	7.0086e-27	126.3	2267100	16	2	Non Numérique	FSTTVKDEEGMPAFALVNKATGLAVK	A0A287H7K0;A0A287H7E2;A0A287H7N0;A0A287H7J7;A0A287H7D0	A0A287H7K0	VNPKDETQHWLKDMRFSTTVKDEEGMPAFA	PAFALVNKATGLAVKHSIGQSHPVKLVPFN	60	A0A287H7K0
0	0	82198	0	430700	51379	0	0	0	0	0	0	181400	448240	477900	130250	170770	224620	0	1	19	2165.07	3.2937e-140	175.27	3753800	16	0	Non Numérique	LVPFNPAYEDASVLWTESK	A0A287H7K0;A0A287H7E2;A0A287H7N0;A0A287H7J7;A0A287H7D0;A0A287H7J5	A0A287H7K0	GLAVKHSIGQSHPVKLVPFNPAYEDASVLW	NPAYEDASVLWTESKDVGKGFRCVRMVNNI	60	A0A287H7K0
0	0	0	0	0	0	0	0	0	0	0	0	0	0	15987	16993	0	0	0	1	16	1896.88	0.018879	55.724	90748	1	0	Non Numérique	MVNNIYLNFDAFHGDK	A0A287H7K2;A0A287H7K0	A0A287H7K0	WTESKDVGKGFRCVRMVNNIYLNFDAFHGD	VNNIYLNFDAFHGDKAHGGVHDGTEVVLWK	60;61	A0A287H7K0
0	0	0	0	0	0	0	0	0	0	0	0	0	0	7378.7	6741.6	0	5844.5	1	0	8	1063.41	0.018231	80.462	51236	1	0	Non Numérique	WCEGDNQR	A0A287H7K2;A0A287H7A6;A0A287H7C5;F2DWC8;F2DIC8;A0A287P0S6;A0A287H7K0	A0A287H7K0	AHGGVHDGTEVVLWKWCEGDNQRWKILPW_	TEVVLWKWCEGDNQRWKILPW_________	60;61	A0A287H7K0
0	0	0	40857	179350	0	0	0	41871	59127	135940	39161	31252	17874	145820	110860	17350	121220	1	0	10	1081.5	3.7746e-38	125.57	1311600	8	0	Non Numérique	AGEDYSLTAR	A0A287H7K2	A0A287H7K2	LPTTLVQXAVRVFCKAGEDYSLTARNGTVC	RVFCKAGEDYSLTARNGTVCLAPTNPRDDY	61	A0A287H7K2
0	0	0	0	453570	0	0	0	0	0	0	0	224130	0	525520	190210	237830	168100	1	0	19	2266.09	0	233.02	3585300	10	0	Non Numérique	LVPYNPAYQDESVLWTESR	A0A287H7K2	A0A287H7K2	GECIKHSTGQGHPVKLVPYNPAYQDESVLW	NPAYQDESVLWTESRDVGKGFRCVRMVNNI	61	A0A287H7K2
0	0	0	0	0	0	0	0	0	0	0	0	0	0	26598	10609	0	13008	1	0	12	1298.64	2.586e-12	125.74	138640	1	0	Non Numérique	NGTVCLAPTNPR	A0A287H7K2;A0A287H7L1;A0A287H7D1;A0A287H7I1;A0A287H7C1;A0A287H7B6;A0A287H7H7;A0A287H7D8;A0A287H7B0;A0A287H7I7;A0A287H7L5;A0A287H7D4	A0A287H7K2	RVFCKAGEDYSLTARNGTVCLAPTNPRDDY	TARNGTVCLAPTNPRDDYQHWIKDMRHSNK	61	A0A287H7K2
0	0	0	0	118240	0	0	0	0	0	0	0	70665	56531	40184	116140	47474	128400	0	1	15	1683.77	0	232.78	973710	13	0	Non Numérique	ACNPFADFGLSFNPK	A0A287H7R4;A0A287H7X6;A0A287H807;A0A287H7Y6;A0A287H7Q4;A0A287H7Y2;A0A287H7Y1;A0A287H7Z8	A0A287H7R4	GTMHGVVVYPKANARACNPFADFGLSFNPK	ACNPFADFGLSFNPKAGGLPVFLLVDRGDC	62	A0A287H7R4
0	0	0	0	0	0	0	0	0	0	0	0	0	25524	0	0	0	0	1	0	14	1543.84	0.008443	71.221	29141	1	0	939	GDVTILPTFVVNNR	A0A287H7R4;A0A287H7X6;A0A287H807;A0A287H7Y6;A0A287H7Q4;A0A287H7Y2;A0A287H7Y1;A0A287H7S3;A0A287H7Z3;A0A287H7Y8;A0A287H803;A0A287H7S8;A0A287H7Q9	A0A287H7R4	VLKAEQDAQIGHGARGDVTILPTFVVNNRQ	RGDVTILPTFVVNNRQYRGETG________	62	A0A287H7R4
0	0	0	0	0	0	0	0	0	0	0	0	0	53535	0	0	62545	52556	0	1	27	2930.36	0.0024933	51.39	296790	3	0	Non Numérique	GVYECAIGNFGMPQYGGTMHGVVVYPK	A0A287H7R4;A0A287H7X6;A0A287H807;A0A287H7Y6;A0A287H7Q4;A0A287H7Y2;A0A287H7Y1;A0A287H7Z8	A0A287H7R4	VEKNSLRVTSPASLRGVYECAIGNFGMPQY	PQYGGTMHGVVVYPKANARACNPFADFGLS	62	A0A287H7R4
0	0	0	0	0	0	0	0	0	0	0	0	0	0	16114	0	0	14339	0	1	13	1362.66	5.2256e-06	117.2	82973	1	0	Non Numérique	GVQMEGLTWGASK	A0A287HBW7;F2EG53;A0A287HC24	A0A287HBW7	WDDETDMKKLEEAVRGVQMEGLTWGASKLM	VRGVQMEGLTWGASKLMPVGYGIKKLQIML	63	A0A287HBW7
0	0	0	0	85318	0	0	0	0	0	0	0	0	39738	23840	20287	29807	23542	1	1	18	1870.01	0.01115	72.615	335460	15	0	Non Numérique	VFAAVPVKPSAEFPNAAR	A0A287HBW7;F2EG53	A0A287HBW7	KTYISGDAITKDDVKVFAAVPVKPSAEFPN	AVPVKPSAEFPNAARWYDAVAAAVSPRFPG	63	A0A287HBW7
0	0	225620	134690	513050	211190	0	109820	140770	0	0	0	115770	275330	258400	119200	93525	166950	1	0	12	1304.65	1.7488e-34	162.38	2700400	33	0	Non Numérique	WYDAVAAAVSPR	A0A287HBW7;F2EG53	A0A287HBW7	AVPVKPSAEFPNAARWYDAVAAAVSPRFPG	AARWYDAVAAAVSPRFPGQASGVSASSAPA	63	A0A287HBW7
0	0	0	0	0	0	0	73622	0	0	0	0	0	0	0	11543	57705	25961	0	1	15	1792.86	3.5794e-35	142.89	214620	2	0	Non Numérique	ANSDWLYIVPWGMNK	A0A287HDH4;A0A287HDG9;A0A287HDC3;A0A287HDC8;A0A287HDB8;A0A287HDG4;A0A287HDQ9;A0A287HDM1	A0A287HDH4	VGFVYERNGVPIGPRANSDWLYIVPWGMNK	ANSDWLYIVPWGMNKAVTYVKERYGNPTMI	64	A0A287HDH4
0	0	0	0	0	0	0	0	0	0	0	0	0	0	0	0	0	0	1	1	9	1053.55	0.020194	60.972	0	1	1	1990	MAFTMRAVK	A0A287HFR8;F2CRR9	A0A287HFR8	______________________________	______________________________	65	A0A287HFR8
0	0	0	0	0	0	0	0	0	0	0	0	0	0	0	0	0	0	1	0	9	1105.53	5.0801e-10	109.48	0	1	0	184	AMENEMLLR	A0A287HK37;A0A287HKE5;A0A287HKB7;A0A287HKC1;A0A287HKB1;A0A287HK43;A0A287HKE0;A0A287HKB5;A0A287HK48;A0A287HKA6;A0A287VFP5;F2E6J2;A0A287VG03;A0A287VFQ0;A0A287VFU3;A0A287VFP0;A0A287VFT9;A0A287VFY1;A0A287VFR6;A0A287VFV0;A0A287VFZ1	A0A287HK37	PDTGGQVVYILDQVRAMENEMLLRIKQQGL	ILDQVRAMENEMLLRIKQQGLDITPKILIV	66	A0A287HK37
0	0	0	0	0	0	0	0	0	0	0	0	0	0	13962	8006.8	17172	12807	0	1	11	1166.63	9.3179e-11	122.96	125800	1	0	Non Numérique	ASALLVDFFGK	A0A287HK37;A0A287HKE5;A0A287HKD4;A0A287HKB7;A0A287HKC1;A0A287HKB1;M0XEF6;A0A287HKB0;A0A287HKA6	A0A287HK37	NGVSGYHIDPYQNDKASALLVDFFGKCQED	QNDKASALLVDFFGKCQEDPSHWNKISQGG	66	A0A287HK37
0	0	0	0	0	0	0	0	0	0	0	0	94449	73920	80934	64319	53577	104810	1	0	18	1914.98	2.0465e-50	145.46	933410	19	0	Non Numérique	IGDSLSAHTNELVAVFSR	A0A287HK37;A0A287HKD4;A0A287HK43;A0A287HKE0;A0A287HKB5	A0A287HK37	AGERALSRVHSVRERIGDSLSAHTNELVAV	SLSAHTNELVAVFSRLVNQGKGMLQPHQIT	66	A0A287HK37
0	0	0	0	0	0	0	0	0	0	0	0	22265	44353	51350	23856	47138	0	0	1	12	1400.72	2.6975e-225	193.82	400190	3	0	Non Numérique	LMTLSGVYGFWK	A0A287HK37;A0A287HKE5;A0A287HKD4;A0A287HKB7;A0A287HKC1;A0A287HKB1;M0XEF6;A0A287HKB0	A0A287HK37	QRIEEKYTWKLYSERLMTLSGVYGFWKYVS	SERLMTLSGVYGFWKYVSNLDRRETRRYLE	66	A0A287HK37
0	0	0	0	0	0	0	0	0	0	0	0	0	0	15853	0	0	17226	1	0	10	1014.58	1.748e-175	189.38	87899	2	0	Non Numérique	SLGTLQGALR	A0A287HK37;A0A287HKE5;A0A287HKD4;A0A287HKB7;A0A287HKC1;A0A287HK43;A0A287HKE0;A0A287HKB5;A0A287HK48	A0A287HK37	HNYKGMTMMLNDRIRSLGTLQGALRKAETH	NDRIRSLGTLQGALRKAETHLSGLPADTPY	66	A0A287HK37
0	0	0	0	0	0	0	0	0	0	0	0	20979	0	29943	17555	37124	0	0	1	9	1142.6	1.4217e-06	127.02	241520	1	0	Non Numérique	YLEMLYALK	A0A287HK37;A0A287HKE5;A0A287HKD4;A0A287HKB7;A0A287HKC1;A0A287HKB1;M0XEF6;A0A287VFP5;F2E6J2;A0A287VFQ8;A0A287VFV3;A0A287VFT4;A0A287VFR0;A0A287VFY6	A0A287HK37	FWKYVSNLDRRETRRYLEMLYALKYRKMAA	RRETRRYLEMLYALKYRKMAATVPLAVEGE	66	A0A287HK37
0	0	0	0	52091	0	0	0	0	0	0	0	0	0	0	20164	0	14041	0	1	30	3179.58	0.00058827	54.167	106670	5	0	Non Numérique	HAGVCLETQGFPNAINQTNFPSVVVQPGAK	A0A287HNE6;M0YXN7	A0A287HNE6	YVNGITGKGGAVYGKHAGVCLETQGFPNAI	NQTNFPSVVVQPGAKYKHTMLFEFSA____	68	A0A287HNE6
0	0	0	0	0	0	0	0	0	0	0	0	0	0	15544	26660	21931	0	0	1	25	2775.32	0.0022608	64.565	155910	3	0	Non Numérique	TLDLWTDAPGMQFYTANYVNGITGK	A0A287HNE6;M0YXN7	A0A287HNE6	GLKHAAKLKDSSSSRTLDLWTDAPGMQFYT	MQFYTANYVNGITGKGGAVYGKHAGVCLET	68	A0A287HNE6
0	0	0	0	44146	0	0	0	0	0	0	0	0	0	23336	0	0	9239	0	1	10	1171.59	2.0557e-10	128.12	126210	2	0	Non Numérique	IGSTMFEIFK	A0A287HQG7	A0A287HQG7	ALREAGVTVVESPAKIGSTMFEIFKQRGMV	ESPAKIGSTMFEIFKQRGMVE_________	69	A0A287HQG7
0	0	0	0	0	0	0	0	0	0	0	0	0	0	8467.3	9714.3	0	0	0	1	19	2047.08	0.0027273	101.61	49620	1	0	Non Numérique	NMIIVPEMIGSLIGVYNGK	A0A287I362;A0A287I370;F2D0U3;A0A287I365;A0A287I2W7	A0A287I362	APAGEKPEPVRTHLRNMIIVPEMIGSLIGV	VPEMIGSLIGVYNGKTFNQVEIKPEMIGHY	71	A0A287I362
0	0	0	0	39305	0	0	0	0	0	0	0	0	0	0	0	0	0	1	0	14	1606.84	0.00032886	105.36	26024	1	0	304	AVIELENYGLPFSR	A0A287I5W0;A0A287I5N2;A0A287I5J1;A0A287I5M8;A0A287E150;A0A287I5V4;A0A287I5P8;A0A287I5N9;A0A287E122;A0A287I5M0;A0A287I5I6;A0A287E139	A0A287I5W0	GKQDSIQYMCREAPKAVIELENYGLPFSRT	KAVIELENYGLPFSRTEDGKIYQRAFGGQS	5	A0A287I5W0
0	0	0	0	0	0	0	0	0	0	0	0	0	0	0	0	0	11173	1	0	15	1733.89	2.586e-46	146.36	22465	2	0	Non Numérique	LLDVVYNSSNNELVR	A0A287IA89;A0A287IAD3;A0A287IAC0;F2D483;A0A287IA97;A0A287IAA7	A0A287IA89	GNFSWGSEATTRKTRLLDVVYNSSNNELVR	LLDVVYNSSNNELVRTQTLVKNAIVQVDAA	74	A0A287IA89
0	0	0	0	0	0	0	0	0	0	0	0	19918	41798	0	0	0	0	2	1	14	1719.9	0.024012	70.17	71934	1	2	Non Numérique	LIELVSESERMRMK	A0A287IER2;M0YAX6;A0A287IEU1	A0A287IER2	AYNEKSKEKGILVNRLIELVSESERMRMKK	RLIELVSESERMRMKKLEELNKTVDSLY__	76	A0A287IER2
0	0	0	0	35279	0	0	0	0	0	0	0	88480	0	72103	42552	91542	22416	1	0	14	1484.84	5.2547e-11	124.12	701240	4	0	Non Numérique	SFGVLIPDQGIALR	A0A287IG30;A0A287IG43;A0A287IG14;A0A287IG49;A0A287IFY2;A0A287IG09;A0A287IG35;A0A287IFZ1;A0A287IG04;A0A287IFY7;F2DTT4	A0A287IG30	NTEILGVSVDSVISKSFGVLIPDQGIALRG	KSFGVLIPDQGIALRGLFIIDKEGVIQHST	77	A0A287IG30
0	0	0	0	73959	0	0	0	0	0	0	0	51501	64050	43262	51285	31131	19749	1	0	15	1657.8	3.6842e-17	130.15	546240	8	0	Non Numérique	GLTPQEMMMLPTGPR	A0A287INP4;A0A287INW2;A0A287INQ0;A0A287INU9;A0A287INP0;A0A287INN6;A0A287INP1	A0A287INP4	GAAGAPRRAAPAEPKGLTPQEMMMLPTGPR	GLTPQEMMMLPTGPRERSEEEQDRSRGFRS	79	A0A287INP4
0	0	0	0	0	0	0	0	0	0	0	0	19388	0	20129	0	26741	11789	0	1	13	1344.77	3.9679e-17	129.16	170480	9	0	Non Numérique	EIVASAPVVVFSK	A0A287ITX4	A0A287ITX4	LSLRLYKYEALAKAKEIVASAPVVVFSKSY	AKEIVASAPVVVFSKSYCPFCVQVKKLFTQ	80	A0A287ITX4
0	0	0	0	0	0	0	0	0	0	0	0	0	70668	82874	0	0	80704	0	1	10	1110.61	5.7395e-74	161.27	521400	2	0	Non Numérique	LFTQLGASFK	A0A287ITX4	A0A287ITX4	VFSKSYCPFCVQVKKLFTQLGASFKAIELD	VQVKKLFTQLGASFKAIELDTESDGPEMQS	80	A0A287ITX4
0	0	0	40939	69627	0	0	0	0	0	0	0	195600	241680	219020	169350	383490	166850	0	1	17	1616.9	0	292.73	2812600	31	0	Non Numérique	LVALLTEAGAISGSTSK	A0A287ITX4	A0A287ITX4	IGGCDDTLALNKGGKLVALLTEAGAISGST	ALLTEAGAISGSTSKATTAA__________	80	A0A287ITX4
0	0	0	0	39053	0	0	0	0	0	0	0	49517	41634	21460	30498	30677	13094	0	1	13	1297.76	9.7479e-285	203.03	362240	6	0	Non Numérique	AQGTLEVLLVGAK	A0A287IX97;A0A287IX64;A0A287IX61;A0A287IX56;A0A287IX59	A0A287IX97	______________________________	______________________________	81	A0A287IX97
5665900	3871400	2530300	2971400	2088200	1279600	2574200	857610	8405700	0	7996400	0	207600	740280	989460	98009	144660	0	0	1	11	1319.57	0.0011177	106.6	21318000	8	0	Non Numérique	VCEENNELEGK	A0A287J617;A0A287J684;A0A287J612;A0A287J5X2;A0A287J603;A0A287J643;A0A287J649;A0A287J607;A0A287J5W8;A0A287J652	A0A287J617	APVDDSLTLQGPLCRVCEENNELEGKSSSC	PLCRVCEENNELEGKSSSCEGKAVGFVYSS	82	A0A287J617
0	0	0	0	0	0	0	0	0	0	0	0	17687	0	12234	0	20231	16450	0	1	13	1252.78	0.0034919	79.148	137730	5	0	Non Numérique	VSVVPSAAALVIK	A0A287J8A4;A0A287UIJ6	A0A287J8A4	LRVTVKLTVQNRQAKVSVVPSAAALVIKSL	AKVSVVPSAAALVIKSLKEPERDRKKVKNI	83	A0A287J8A4
0	0	0	0	0	0	0	0	0	7858000	9486300	600440	0	0	0	0	0	0	1	1	13	1433.71	0.0021242	99.013	7160100	2	1	Non Numérique	SLAPCGRSFPSQK	A0A287J9G0	A0A287J9G0	______________________________	______________________________	84	A0A287J9G0
0	0	0	0	0	0	0	0	0	0	0	0	0	0	11214	24934	0	0	2	0	30	3273.67	0.0018368	50.029	92019	1	0	Non Numérique	CGFVQYANRPSAEQALQLLQGTLVGGQNVR	A0A287JBY6;A0A287JC63;A0A287JC69;A0A287JBZ0;A0A287JC59;A0A287JCA0;A0A287JBX4	A0A287JBY6	PYGDVVHVKIPVGKRCGFVQYANRPSAEQA	LQLLQGTLVGGQNVRLSWGRSPSNKQTQPQ	85	A0A287JBY6
0	0	0	0	0	0	0	0	0	0	0	0	0	41987	24259	0	21380	0	1	0	18	2110.03	0.0045421	95.195	173880	2	0	Non Numérique	VLQTFNGQMMPNVELAYR	A0A287JBY6;A0A287JC63;A0A287JC69;A0A287JBZ0;A0A287JC59;A0A287JCA0;A0A287JBX4;A0A287JCA5;A0A287JC64;A0A287JBY0	A0A287JBY6	GYGFVEFASHAAAERVLQTFNGQMMPNVEL	TFNGQMMPNVELAYRLNWASAGEKRDDTPD	85	A0A287JBY6
0	0	0	0	0	0	0	0	0	0	0	0	0	0	3478.2	0	0	0	1	0	11	1086.64	0.0024169	102.62	11686	1	0	3870	VVGVLLGTSSR	A0A287JFC4;A0A287JFA9;A0A287JF28;A0A287JF87;A0A287JF33;A0A287JF20;A0A287JFA4;A0A287JFE0;F2CVN1	A0A287JFC4	IVDHYNRVARDTRKRVVGVLLGTSSRGVVD	TRKRVVGVLLGTSSRGVVDVT_________	86	A0A287JFC4
0	0	0	0	0	0	0	0	0	0	0	0	0	0	0	0	0	32564	0	1	21	2282	0.0036945	94.487	65477	2	0	712	FGGDTPYGIMFGPDICGYSTK	A0A287JQ48;A0A287JQ14;A0A287JQ60;A0A287JQ53;A0A287JQB9;A0A287JQ19;A0A287JQ64;A0A287JQB4	A0A287JQ48	GGYVKLLGGDVDQKKFGGDTPYGIMFGPDI	YGIMFGPDICGYSTKKVHTILTKNGKNHLI	88	A0A287JQ48
26733	0	0	0	0	0	0	0	0	0	0	0	188230	27313	20999	66133	55607	0	2	0	28	3104.48	1.3007e-11	128.52	617000	4	1	Non Numérique	ELSDLPESCRCDALSILVNGVITEDGSR	A0A287JQN1	A0A287JQN1	GDQQVPDVLKQQCCRELSDLPESCRCDALS	LSILVNGVITEDGSRVGRMEAVPGCDRERI	89	A0A287JQN1
0	0	0	0	0	0	0	0	0	0	0	0	438130	0	66430	271850	193710	45672	0	0	34	3567.59	0.0008002	44.264	1842700	5	0	Non Numérique	IHSMGSYLTAYSECNLHNPGTPGGDCVLFGGGIS	A0A287JQN1	A0A287JQN1	RVGRMEAVPGCDRERIHSMGSYLTAYSECN	GTPGGDCVLFGGGIS_______________	89	A0A287JQN1
0	0	0	0	62222	0	0	75824	0	0	0	0	204350	129990	130270	78221	168310	207070	1	0	11	1236.66	2.3154e-42	145.46	1830200	6	0	Non Numérique	SIPINPLPACR	A0A287JQN1	A0A287JQN1	ATAERDYGEYCRVGKSIPINPLPACREYIT	RVGKSIPINPLPACREYITRRCAVGDQQVP	89	A0A287JQN1
0	0	0	0	0	0	0	0	0	0	0	0	0	0	0	427150	0	0	1	0	19	2231	4.5129e-118	167.92	930940	1	0	2857	SNAFDPFADLWADPFDTFR	A0A287K1U2;A0A287K1P5	A0A287K1U2	ELQTKAAPTMSIVRRSNAFDPFADLWADPF	DPFADLWADPFDTFRSIVPAFSSNSETAAF	91	A0A287K1U2
0	0	0	0	0	0	0	0	0	0	0	0	0	0	0	0	0	0	0	1	11	1173.68	0.00075426	84.213	0	1	0	2843	SLLAGQPFTLK	A0A287K264;A0A287K274;A0A287K2A4;A0A287K278;A0A287K243;A0A287K236	A0A287K264	______________________________	RLSRSLLAGQPFTLKYQLPNEDLDSLISVS	92	A0A287K264
0	94988	977900	0	215180	163970	0	0	0	0	0	0	0	93537	94897	0	59587	0	0	1	24	2426.13	9.5083e-17	123.76	1069400	10	0	Non Numérique	AAGIPSMCGVSVPYAISASVDCSK	A0A287K2I6;M0V695;F2DCX3;F2CSG7;A0A287K2H4;A0A287K2E9;A0A287K2D4;A0A287K2C9;A0A287K2K5;A0A287K2E7;A0A287K2G9;A0A287K2L4;A0A287K2D7;A0A287K2E2	A0A287K2I6	CKCIKSAAGGLNAGKAAGIPSMCGVSVPYA	VSVPYAISASVDCSKIR_____________	93	A0A287K2I6
0	0	0	0	0	0	0	0	0	0	0	0	50514	50440	0	24973	27275	0	0	2	32	3241.72	0.0022125	43.835	230110	4	0	Non Numérique	ELAAQADVDGFLVGGASLKPEFIDIINAAAVK	A0A287K550;A0A287K580;A0A287K545;A0A287K579;A0A287K547;M0UFI7	A0A287K550	TRIIYGGSVTGASCKELAAQADVDGFLVGG	LKPEFIDIINAAAVKSA_____________	94	A0A287K550
0	0	0	0	43176	0	0	44792	0	0	0	0	37170	80876	0	21277	48082	0	0	1	8	953.476	0.0041541	98.133	322960	5	0	Non Numérique	FFVGGNWK	A0A287K550;A0A287K542;A0A287S1E0;A0A287S1D0;F2DTB2	A0A287K550	PTNPIRPASVAMGRKFFVGGNWKCNGTVEQ	SVAMGRKFFVGGNWKCNGTVEQVEAIVQTL	94	A0A287K550
0	0	0	0	0	0	0	0	0	0	0	0	6801.7	10283	59526	19923	8604.2	35265	0	1	13	1311.65	1.114e-24	135.86	352220	9	0	Non Numérique	IIYGGSVTGASCK	A0A287K550;A0A287K580;A0A287K545;A0A287K579;A0A287K547;M0UFI7	A0A287K550	WLKTNVSPEVAESTRIIYGGSVTGASCKEL	TRIIYGGSVTGASCKELAAQADVDGFLVGG	94	A0A287K550
0	0	0	0	59393	0	0	0	0	0	0	0	122340	153980	377700	328740	246230	157070	0	2	21	2331.23	9.2134e-124	166.21	3176900	9	1	Non Numérique	IKDWSNVVVAYEPVWAIGTGK	A0A287K550;A0A287K580;A0A287K545;A0A287K579;A0A287K547;M0UFI7	A0A287K550	TMEVVAEQTKAIAGKIKDWSNVVVAYEPVW	VVVAYEPVWAIGTGKVATPAQAQEVHANLR	94	A0A287K550
0	0	0	0	0	0	0	0	0	0	0	0	0	23639	17194	18004	24017	23206	1	1	15	1810.95	2.8756e-05	111.72	220570	17	0	Non Numérique	LRPEIQVAAQNCWVK	A0A287K550;A0A287K580;A0A287K545;A0A287K542	A0A287K550	VVSPPYVFLPIVKAKLRPEIQVAAQNCWVK	LRPEIQVAAQNCWVKKGGAFTGEVSAEMLA	94	A0A287K550
0	0	0	0	0	0	0	0	0	0	0	0	0	0	9999.9	31031	0	0	0	2	23	2395.26	0.0040343	89.859	101230	1	1	Non Numérique	SLLGESSEFVGEKVAYALAQGLK	A0A287K550;A0A287K580;A0A287K545;A0A287K579	A0A287K550	NLGVPWVILGHSERRSLLGESSEFVGEKVA	FVGEKVAYALAQGLKVIACVGETLEQREAG	94	A0A287K550
0	0	0	0	0	0	0	0	0	0	0	0	0	0	18282	10301	0	11481	1	0	12	1288.63	0.021422	76.943	106960	1	0	Non Numérique	TNVSPEVAESTR	A0A287K550;A0A287K580;A0A287K545;A0A287K579;A0A287K547;M0UFI7	A0A287K550	AQAQEVHANLRDWLKTNVSPEVAESTRIIY	WLKTNVSPEVAESTRIIYGGSVTGASCKEL	94	A0A287K550
0	0	0	0	0	0	0	0	0	0	0	0	0	0	7955.3	0	0	0	1	0	12	1373.7	6.379e-22	120.27	26728	2	0	Non Numérique	VIACVGETLEQR	A0A287K550;A0A287K580;A0A287K545;A0A287K579	A0A287K550	FVGEKVAYALAQGLKVIACVGETLEQREAG	GLKVIACVGETLEQREAGSTMEVVAEQTKA	94	A0A287K550
0	0	0	0	0	0	0	0	0	0	0	0	0	0	0	0	0	0	1	1	10	1032.52	0.017715	49.097	0	1	1	1989	MAAPSAAMRK	A0A287KEA3;A0A287KE40	A0A287KEA3	______________________________	______________________________	95	A0A287KEA3
0	0	0	0	0	0	0	0	0	0	0	0	0	0	14918	0	0	0	1	1	14	1355.72	6.0426e-09	115.33	50123	2	0	Non Numérique	STAAAQGGEKPALR	A0A287KNT7	A0A287KNT7	______________________________	MSTAAAQGGEKPALRKPVFVKVDQLKPGTN	96	A0A287KNT7
0	0	0	0	0	0	0	0	0	0	0	0	0	0	7510	5799.5	0	0	1	0	10	981.561	7.0983e-08	119.29	37872	2	0	Non Numérique	VVSATPVPGR	A0A287KNT7	A0A287KNT7	DQLKPGTNGHTLIVKVVSATPVPGRVRTGA	TLIVKVVSATPVPGRVRTGAPASSSARAPR	96	A0A287KNT7
0	0	0	0	0	0	0	0	0	0	0	0	0	0	0	0	21499	16863	0	1	14	1685.85	0.00011534	93.345	78588	2	0	Non Numérique	TFLYKPANIPLYCS	A0A287KNY8	A0A287KNY8	KFTYNKQSGSSHNVKTFLYKPANIPLYCS_	KTFLYKPANIPLYCS_______________	97	A0A287KNY8
0	0	0	0	0	0	0	0	0	0	0	0	0	0	0	0	0	0	0	1	14	1661.77	2.3353e-31	109.44	0	2	0	Non Numérique	MLVYEFMSGESLEK	A0A287L1L6;A0A287L1L8;A0A287RGF6;F2E2B3;A0A287L1M0	A0A287L1L6	______________________________	______________________________	98	A0A287L1L6
0	0	0	0	38561	0	0	0	0	0	0	0	0	0	0	0	0	0	1	0	25	2693.38	0.00050413	72.09	25531	1	0	1207	IFNVLGEPVDNLGPVDSSATFPIHR	A0A287L329;A0A287E9Z0;A0A287L327;A0A287EAE6;A0A287U4S6;S4Z0F2	A0A287L329	GAPLSVPVGGATLGRIFNVLGEPVDNLGPV	NLGPVDSSATFPIHRSAPAFIELDTKLSIF	11	A0A287L329
0	0	0	62607	299380	109110	0	0	0	0	0	0	146800	180710	172890	197970	131620	106610	1	0	14	1497.86	4.9156e-17	129.16	2140900	8	0	Non Numérique	ELGIAIVPYSPIAR	A0A287L3P8;A0A287L3P4;A0A287L3Q1;M0Z0Z6	A0A287L3P8	LWARDIEPEIVPLCRELGIAIVPYSPIARG	RELGIAIVPYSPIARGFFGGRGVTQQVSAE	99	A0A287L3P8
0	0	0	0	0	0	0	0	0	0	0	0	0	0	4635.1	0	0	0	1	0	15	1468.68	0.0013007	91.313	15573	1	0	27	AALEVGSSYASGDSR	A0A287L4S2;A0A287L4R9;A0A287L4R0;A0A287L4P8;F2E724	A0A287L4S2	KGSACIKLEEYQTAKAALEVGSSYASGDSR	AALEVGSSYASGDSRFTRLMKECDDRIAEE	100	A0A287L4S2
0	0	0	0	0	0	0	0	0	0	0	0	0	0	7989.4	0	0	7240.3	0	1	11	1126.57	0.021109	84.817	41401	1	0	Non Numérique	FLADGAAAYTK	A0A287LAF9	A0A287LAF9	MKAWAKTYPENKHVKFLADGAAAYTKALGL	KHVKFLADGAAAYTKALGLELDLTEKGLGL	103	A0A287LAF9
0	0	0	0	0	0	0	0	0	0	0	0	56005	0	0	15011	0	0	0	1	17	1888	0.0052996	102.97	100800	2	0	Non Numérique	GVEEILLVSVNDPFVMK	A0A287LAF9	A0A287LAF9	HVPGFITQAEDLKAKGVEEILLVSVNDPFV	EEILLVSVNDPFVMKAWAKTYPENKHVKFL	103	A0A287LAF9
0	0	64242	64011	104140	0	0	0	0	88515	102890	23650	39316	0	46450	53490	40394	37496	1	0	17	1893.9	9.1296e-05	116.58	684240	4	0	Non Numérique	FSPNNFAPTIVSGSWDR	A0A287LBV2;A0A287LBR8;F2DSU6	A0A287LBV2	VSASRDHTGWVSCVRFSPNNFAPTIVSGSW	PNNFAPTIVSGSWDRSVKVWNLTNCKLRCT	104	A0A287LBV2
0	0	0	0	0	0	0	0	0	0	0	0	0	0	14260	0	0	0	1	0	24	2496.26	0.00013763	93.729	47911	1	0	1035	GHNDVVTAIATPIDNSPFIVSSSR	A0A287LBV2;A0A287LBR8;F2DSU6	A0A287LBV2	MAGAQESLVYAGVMRGHNDVVTAIATPIDN	ATPIDNSPFIVSSSRDKSLLVWDLTNPIQA	104	A0A287LBV2
0	0	0	0	0	0	0	0	0	0	0	0	35516	29259	29005	16650	9477	8705.1	1	0	13	1473.78	2.2134e-45	146.71	247520	2	0	Non Numérique	ATVSDSLVWELVR	A0A287LFD5;F2CZ65	A0A287LFD5	______________________________	______________________________	105	A0A287LFD5
0	0	0	0	0	0	0	0	0	0	0	0	0	0	7144.9	0	0	0	1	0	10	1128.65	0.00039203	109.44	24006	1	0	3922	VVSLLSNEIR	A0A287LM55;A0A287LM37;A0A287LM46;A0A287LM60;A0A287LM49;A0A287LM42	A0A287LM55	LEELRRLEGLATRPRVVSLLSNEIRSVDAK	ATRPRVVSLLSNEIRSVDAKVCPFLS____	106	A0A287LM55
0	0	0	0	0	0	0	0	0	0	0	0	56929	55004	46630	37929	116780	38311	1	0	10	1075.64	3.282e-35	146.79	691070	7	0	Non Numérique	VFTLAGLTVR	A0A287LMN2;A0A287LML4;A0A287LMK5;A0A287LMN7;A0A287LML9;M0USC9;A0A287LML2;A0A287LMK4;A0A287LMP0	A0A287LMN2	RTIYIPQPTWGNHPKVFTLAGLTVRSYRYY	GNHPKVFTLAGLTVRSYRYYDPATRGLDFQ	107	A0A287LMN2
0	0	0	0	0	0	0	0	0	0	0	0	0	0	6592.3	0	0	6634.2	1	0	11	1134.59	2.405e-10	121.5	35489	2	0	Non Numérique	LGLSAMIMGSR	A0A287LRY6;A0A287LS17;A0A287G0G2;M0Y5J8;A0A287G0G3;A0A287G0G1;F2DHC4;A0A287LS14;A0A287G0G5;A0A287G0F8;A0A287LRZ0;A0A287G0F7	A0A287LRY6	KDHDMKERLCLEAERLGLSAMIMGSRGFGA	EAERLGLSAMIMGSRGFGASRKGGKGRLGS	40	A0A287LRY6
0	0	0	0	30774	0	0	0	0	0	0	0	19135	0	0	0	0	0	0	1	15	1677.84	0.00098417	106.67	43638	1	0	Non Numérique	ATSDWTLPDHPTLPK	A0A287LW92;A0A287LWA2;A0A287LW82;M0WLI6;A0A287LW87	A0A287LW92	______________________________	ATSDWTLPDHPTLPKGKTVAVVVLDGWGEA	108	A0A287LW92
0	0	0	0	0	0	0	0	0	0	0	0	0	12205	11462	0	12125	0	1	0	11	1401.67	0.0027747	101.11	77645	1	0	Non Numérique	TYGFLTPDFWR	A0A287M2L0;A0A287SPG0	A0A287M2L0	TLGNFVKATFDCLMKTYGFLTPDFWRETTF	CLMKTYGFLTPDFWRETTFTKTPYQEFTDI	109	A0A287M2L0
0	0	0	0	0	0	0	0	0	0	0	0	0	0	10805	0	0	7419.7	1	1	15	1487.79	0.0068964	108.35	51221	1	1	Non Numérique	GILAADESTGTIGKR	A0A287M5E2;M0UTD1;A0A287M5E0;A0A287M5C8	A0A287M5E2	DELIKNAAYIGTPGKGILAADESTGTIGKR	GILAADESTGTIGKRFASINVENVEDNRRA	110	A0A287M5E2
0	0	0	0	0	0	0	0	0	0	0	0	33115	34163	34608	9999.8	27850	10041	1	0	20	2068.05	4.132e-86	168	295400	6	0	Non Numérique	IGATEPSQLSIDQNAQGLAR	A0A287M5E2;A0A287M5C8	A0A287M5E2	YEAGARFAKWRAVLKIGATEPSQLSIDQNA	PSQLSIDQNAQGLARYAIICQENGLVPIVE	110	A0A287M5E2
0	0	0	0	12414	0	0	0	0	0	0	0	0	0	16683	7806.6	0	8183.2	0	1	10	990.513	8.5614e-16	134.25	97741	5	0	Non Numérique	NAAYIGTPGK	A0A287M5E2;M0UTD1;A0A287M5E0;A0A287M5C8	A0A287M5E2	TMSAYCGKYKDELIKNAAYIGTPGKGILAA	DELIKNAAYIGTPGKGILAADESTGTIGKR	110	A0A287M5E2
0	0	0	0	0	0	0	0	0	0	0	0	0	42166	68740	34705	85082	11406	0	1	30	3070.56	0.0016185	51.798	554490	3	0	Non Numérique	TVPAAVPAIVFLSGGQSEEEATLNLNAMNK	A0A287M5E2;M0UTD1;A0A287M5E0;A0A287M5C2;A0A287M5E8	A0A287M5E2	TPEVIAEYTVRTLQRTVPAAVPAIVFLSGG	QSEEEATLNLNAMNKLQTKKPWNLSFSFGR	110	A0A287M5E2
0	0	0	0	0	0	0	0	0	0	0	0	163680	222340	281930	301390	362360	79937	0	2	34	3540.85	0.00053289	62.049	2970700	2	1	Non Numérique	TVPAAVPAIVFLSGGQSEEEATLNLNAMNKLQTK	A0A287M5E2;M0UTD1;A0A287M5E0;A0A287M5C2;A0A287M5E8	A0A287M5E2	TPEVIAEYTVRTLQRTVPAAVPAIVFLSGG	EATLNLNAMNKLQTKKPWNLSFSFGRALQQ	110	A0A287M5E2
0	0	0	0	0	0	0	0	0	0	0	0	0	0	38856	0	0	0	1	0	28	3173.61	0.01527	43.206	130550	1	0	3990	YAIICQENGLVPIVEPEILVDGPHDIDR	A0A287M5E2;M0UTD1;A0A287M5E0;A0A287M5C8	A0A287M5E2	PSQLSIDQNAQGLARYAIICQENGLVPIVE	VEPEILVDGPHDIDRCAYVTEIVLAACYKA	110	A0A287M5E2
0	0	0	0	0	0	0	0	0	0	0	0	77772	31852	56714	47353	78416	0	1	0	21	2187.14	0.02387	45.916	587640	2	0	Non Numérique	EVVPGMIVAGIEVAEIDGPHR	A0A287M898	A0A287M898	LDVNTAEDAIVSLTREVVPGMIVAGIEVAE	IVAGIEVAEIDGPHRMLPTFGATIISGQKA	111	A0A287M898
0	0	0	0	0	0	0	0	0	0	0	0	64152	57171	68732	27734	145170	56827	1	0	12	1315.72	1.9618e-25	161.17	850600	24	0	Non Numérique	HAALFTSTLLSR	A0A287M898	A0A287M898	INIEYDEQEDYVVIKHAALFTSTLLSRLLA	VIKHAALFTSTLLSRLLAQPNVKLFNAVVV	111	A0A287M898
0	0	0	0	0	0	0	0	0	0	0	0	99091	41660	27998	36077	43888	0	0	1	13	1443.83	1.1636e-45	178.71	431940	3	0	Non Numérique	LFNAVVVEDLVVK	A0A287M898	A0A287M898	TSTLLSRLLAQPNVKLFNAVVVEDLVVKEN	VKLFNAVVVEDLVVKENRVAGVITNWALAS	111	A0A287M898
0	0	0	0	0	0	0	0	0	25718	53072	20528	11442	0	37951	28171	10594	34873	0	1	8	881.533	0.0052907	88.734	338080	4	0	Non Numérique	LLAQPNVK	A0A287M898	A0A287M898	VIKHAALFTSTLLSRLLAQPNVKLFNAVVV	TSTLLSRLLAQPNVKLFNAVVVEDLVVKEN	111	A0A287M898
0	41831	229740	195010	2120400	769330	0	780150	410840	0	76403	0	3990300	6287100	2430000	3817700	5444800	5673400	0	1	14	1462.79	0	249.83	53356000	60	0	Non Numérique	MLPTFGATIISGQK	A0A287M898	A0A287M898	IVAGIEVAEIDGPHRMLPTFGATIISGQKA	RMLPTFGATIISGQKAAHLALKALGRPNDI	111	A0A287M898
0	0	0	0	165740	0	0	92357	0	134490	0	0	3084300	1448100	2430100	2808200	3113900	1711200	1	0	21	2121.07	0	239.87	29807000	18	0	Non Numérique	SVSPGGSGWLGSQLFSAMVVR	A0A287M898	A0A287M898	ELSKDPSVNIAIVERSVSPGGSGWLGSQLF	SGWLGSQLFSAMVVRKPAHLLLDEINIEYD	111	A0A287M898
0	0	0	0	0	0	0	0	0	0	0	0	26696	22367	50671	49363	38477	0	1	0	20	2140.19	3.3816e-55	140.31	415790	1	0	Non Numérique	LLNVSTNDILIQSTGVIGQR	A0A287MIC0;A0A287P7S4;A0A287MIC8;A0A287P7S5	A0A287MIC0	AGYQDAVDSAEAVAKLLNVSTNDILIQSTG	TNDILIQSTGVIGQRIKKGSTYKFTS____	113	A0A287MIC0
0	0	0	0	0	0	0	0	0	0	0	0	0	0	0	0	0	0	2	2	16	1693.87	0.017107	51.252	0	1	3	2452	QMTGKAKRSMASGVSR	A0A287MIF9;A0A287MIF1;A0A287MIG3;A0A287MII6;A0A287MIF3;A0A287MIG6;A0A287MIF6;A0A287MIG9;A0A287MIF7;A0A287MIG2;A0A287MIG1	A0A287MIF9	LMNCPSKSKTWRNAKQMTGKAKRSMASGVS	MTGKAKRSMASGVSRGAINDEVSYVIMGSD	114	A0A287MIF9
0	0	0	0	0	0	0	0	0	0	0	0	25912	55630	0	0	0	0	1	1	18	2347.1	0.022638	42.647	95014	1	1	Non Numérique	MSWMEQLYMLTMQLQRMK	A0A287MK32	A0A287MK32	______________________________	MEQLYMLTMQLQRMKISDILQAGHFRMGVT	115	A0A287MK32
0	0	0	32349	0	0	0	0	0	17963	0	0	19340	0	36284	0	0	21841	1	0	13	1532.78	0.0013962	93.839	211450	3	0	Non Numérique	MVSIHSSQQIFTR	A0A287MWM4	A0A287MWM4	ARRAIKDLMERGLIRMVSIHSSQQIFTRAT	IRMVSIHSSQQIFTRATNT___________	118	A0A287MWM4
0	0	0	0	0	0	0	0	0	0	0	0	0	31230	30920	17884	0	13083	1	1	15	1853.94	0.0025021	86.699	204820	2	1	Non Numérique	MAYDLTRILSSFYFK	A0A287MY07;A0A287MY01;F2CYL0;A0A287MY00	A0A287MY07	LVPYTSVLIGVFLCKMAYDLTRILSSFYFK	MAYDLTRILSSFYFKGYSSLTKIQRVEWNN	119	A0A287MY07
0	0	0	0	63428	0	0	0	0	0	0	0	100380	110380	194210	44530	66558	36431	0	1	21	2314.07	0	228.46	1251200	11	0	Non Numérique	CFVGGLAWATDDQSLQNAFSK	A0A287MY56;A0A287MY58;A0A287MY54;A0A287MY55	A0A287MY56	______________________________	AWATDDQSLQNAFSKYGDVIDSKVSSPVPA	120	A0A287MY56
0	0	0	0	0	0	0	0	0	0	0	0	105850	34564	51027	79723	0	0	0	2	29	3191.49	3.1174e-07	83.826	513330	1	1	Non Numérique	CFVGGLAWATDDQSLQNAFSKYGDVIDSK	A0A287MY56;A0A287MY58	A0A287MY56	______________________________	LQNAFSKYGDVIDSKVSSPVPAPDPLDRSV	120	A0A287MY56
0	0	0	0	19173	0	0	0	0	0	0	0	0	0	12211	12549	31396	13427	1	0	11	1250.67	0.00021276	111.46	173320	3	0	Non Numérique	SITLSYLMAPR	A0A287N0H4;A0A287N0I1;A0A287N0J4;A0A287N0J3;A0A287N0J9	A0A287N0H4	LLIMGSTKAEIPPEKSITLSYLMAPRLARR	PPEKSITLSYLMAPRLARRGGVDEPFAWES	122	A0A287N0H4
0	0	0	0	0	0	0	0	0	0	0	0	0	0	9317.9	0	0	7393.2	0	1	12	1284.74	1.8716e-12	126.66	46172	2	0	Non Numérique	VASIQQQLASLK	A0A287N0H4;A0A287N0I1;A0A287N0I7;A0A287N0H8	A0A287N0H4	LGGGKFYAQTVGDQRVASIQQQLASLKLKE	DQRVASIQQQLASLKLKEAPVIGAFNPAKG	122	A0A287N0H4
0	0	0	0	0	0	0	0	0	0	0	0	26015	74385	71836	61321	77096	59559	1	0	19	2011.11	6.5823e-51	187.16	771540	5	0	Non Numérique	VWVGQDSLLSTPAVSAIIR	A0A287N3H8;M0XQ24	A0A287N3H8	VQIIAKMAAANGVRRVWVGQDSLLSTPAVS	QDSLLSTPAVSAIIRERISADGAKATGAFI	123	A0A287N3H8
0	0	0	0	0	0	0	0	0	0	0	0	0	0	0	0	0	0	0	1	20	2036.03	4.3481e-05	79.466	0	1	0	1196	ICCIGAGYVGGPTMAVIAVK	A0A287N3T4;M0XU84;A0A287N3Z1;F2CQH5	A0A287N3T4	______________________________	AGYVGGPTMAVIAVKCPAIEVVVVDISKPR	124	A0A287N3T4
0	0	0	0	32277	0	0	0	0	0	0	0	0	24304	0	11233	0	20728	1	0	17	1884.91	5.2365e-17	123.95	115280	3	0	Non Numérique	AVCMISNSTSVVEVFSR	A0A287N583;A0A287N512;A0A287SGT6;A0A287SGR7;A0A287N554;A0A287N558;A0A287GGZ0;A0A287GGX1;A0A287GGY5;M0YMF1;F2CXV9;A5CFY2;A0A287SGU7;A0A287SGW2;A0A287SGY3;A0A287SGV5;A0A287SGV9	A0A287N583	PPSVVPGGDLAKVQRAVCMISNSTSVVEVF	CMISNSTSVVEVFSRIDHKFDLMYAKRAFV	47	A0A287N583
0	0	0	0	48310	0	0	0	0	0	0	0	0	0	20347	0	0	21991	0	1	13	1597.76	0.0020473	95.477	144570	2	0	Non Numérique	TIQFVDWCPTGFK	A0A287N583;A0A287N512;A0A287SGT6;A0A287SGR7;A0A287N554;A0A287N558;A0A287GGZ0;A0A287GGX1;A0A287GGY5;M0YMF1;F2CXV9;A5CFY2;A0A287SGU7;A0A287SGW2;A0A287SGY3;A0A287SGV5;A0A287SGV9;A0A287N4Z0;A0A287GGW7	A0A287N583	______________________________	KRTIQFVDWCPTGFKCGINYQPPSVVPGGD	47	A0A287N583
0	0	0	0	0	0	0	0	0	0	0	0	0	0	0	0	0	0	1	0	24	2528.29	0	181.64	0	1	0	616	ELNALAEQVVQFVLANESSTGGPR	A0A287NA39	A0A287NA39	QLVAILGDGGAGDAKELNALAEQVVQFVLA	VQFVLANESSTGGPRIAFANGIFVDASLSL	125	A0A287NA39
0	0	0	0	0	0	0	0	0	0	0	0	0	0	0	16171	29159	8478.3	1	0	12	1412.73	9.4399e-73	158.08	112890	2	0	Non Numérique	ISYQFEASSLLR	A0A287NA39;A0A287NA37	A0A287NA39	KQTVEVGRFQLPKFKISYQFEASSLLRALG	KFKISYQFEASSLLRALGLQLPFSEEADLS	125	A0A287NA39
0	0	0	0	59579	0	0	0	0	0	0	0	42444	69965	79026	105920	389490	104530	0	1	10	1136.66	9.1137e-14	132.57	1686900	6	0	Non Numérique	LVLGNALYFK	A0A287NA39;A0A287SI55	A0A287NA39	IKQILPPGSVDNTTKLVLGNALYFKGAWDQ	DNTTKLVLGNALYFKGAWDQKFDESNTKCD	125;175	A0A287NA39
0	0	0	0	0	0	0	0	0	0	0	0	99524	85950	52209	259910	374400	26724	0	1	21	2271.21	1.0989e-195	183.76	1792800	12	0	Non Numérique	TLEAVGQVNSWVEQVTTGLIK	A0A287NA39	A0A287NA39	CQYKAKTQSVDFQHKTLEAVGQVNSWVEQV	QVNSWVEQVTTGLIKQILPPGSVDNTTKLV	125	A0A287NA39
0	0	0	0	0	0	0	0	0	0	0	0	29046	37130	44658	16513	22967	0	1	0	22	2426.15	0.0019824	90.707	311460	4	0	Non Numérique	LGTPGPDFWSWLPPVDSSSEPR	A0A287NUS2;A0A287NUG3;A0A287NV64;A0A287NUN2	A0A287NUS2	TNSGDSYPSKQASSKLGTPGPDFWSWLPPV	FWSWLPPVDSSSEPRESNTVLKPSKKVDSF	126	A0A287NUS2
0	70986	0	50459	153310	0	0	0	0	0	0	10333	0	143530	160870	74625	82054	129220	0	1	14	1453.73	1.0419e-23	137.01	1454700	7	1	Non Numérique	AAEPAATEPLKDEL	A0A287NWD9;A0A287NWJ5;M0VP83	A0A287NWD9	KNKETAGQAAAATEKAAEPAATEPLKDEL_	KAAEPAATEPLKDEL_______________	127	A0A287NWD9
0	0	0	0	0	0	0	0	0	0	0	0	0	0	19816	9803.7	7621.9	10486	0	1	7	729.438	0.0020656	101.64	124870	4	0	Non Numérique	AAQLLSK	A0A287NWD9;A0A287NWJ5;A0A287NW75	A0A287NWD9	HGCGHCKSLAPEYEKAAQLLSKHDPAIVLA	SLAPEYEKAAQLLSKHDPAIVLAKVDANDE	127	A0A287NWD9
0	0	0	0	0	0	0	0	0	0	0	0	54874	24828	11006	23216	30799	0	0	1	16	1834.9	1.0526e-112	168.82	246640	5	0	Non Numérique	AMLFLNFSTGPFESFK	A0A287NWD9;A0A287NWJ5;A0A287NW75	A0A287NWD9	NHPYLLKFFQSNAPKAMLFLNFSTGPFESF	MLFLNFSTGPFESFKSAYYGAVEEFSGKDV	127	A0A287NWD9
0	0	0	0	43399	0	0	0	0	0	0	0	267240	226800	290470	273430	269420	160270	0	2	18	1968.97	4.0591e-49	147.39	3066600	9	1	Non Numérique	DFDVSALEKFIDASSTPK	A0A287NWD9;A0A287NWJ5;A0A287NW75	A0A287NWD9	VRLFKPFDELVVDSKDFDVSALEKFIDASS	VSALEKFIDASSTPKVVIFDKNPDNHPYLL	127	A0A287NWD9
0	0	0	0	29428	0	0	0	0	0	0	0	46213	49282	132690	23159	57548	100720	0	2	11	1277.69	1.0656e-13	128.27	950350	10	1	Non Numérique	EAEGIVEYLKK	A0A287NWD9;A0A287NWJ5;A0A287NW75	A0A287NWD9	FRNGGKSIQEYKGPREAEGIVEYLKKQVGP	KGPREAEGIVEYLKKQVGPASKEIKAPEDA	127	A0A287NWD9
0	0	0	0	266630	0	0	0	35007	41974	78557	0	30656	68918	219980	109710	50142	134040	0	1	8	937.466	4.3184e-26	145.34	1696700	22	0	Non Numérique	FFQSNAPK	A0A287NWD9;A0A287NWJ5;A0A287NW75;A0A287P058;A0A287NZQ1;A0A287NZC6	A0A287NWD9	VIFDKNPDNHPYLLKFFQSNAPKAMLFLNF	NHPYLLKFFQSNAPKAMLFLNFSTGPFESF	127	A0A287NWD9
0	0	0	0	0	0	0	0	0	30709	81123	19751	17751	0	81129	49776	17478	60846	0	1	9	964.487	0.00020447	109.48	613440	8	0	Non Numérique	FIDASSTPK	A0A287NWD9;A0A287NWJ5;A0A287NW75	A0A287NWD9	LVVDSKDFDVSALEKFIDASSTPKVVIFDK	VSALEKFIDASSTPKVVIFDKNPDNHPYLL	127	A0A287NWD9
0	0	0	0	64214	0	0	0	0	24236	0	0	599270	337210	615480	379020	439620	168750	0	1	19	2119.06	0	286.88	5316500	13	0	Non Numérique	FLIGDIESSQGAFQYFGLK	A0A287NWD9;A0A287NWJ5;M0VP83;A0A287NW75	A0A287NWD9	AYYGAVEEFSGKDVKFLIGDIESSQGAFQY	DIESSQGAFQYFGLKVDQAPLILIQDGDSK	127	A0A287NWD9
0	0	0	0	0	0	0	0	0	0	0	0	62992	163520	6679.6	69990	141080	0	0	2	34	3711.9	3.0444e-16	98.033	731460	8	1	Non Numérique	FLIGDIESSQGAFQYFGLKVDQAPLILIQDGDSK	A0A287NWD9;A0A287NWJ5;M0VP83;A0A287NW75	A0A287NWD9	AYYGAVEEFSGKDVKFLIGDIESSQGAFQY	VDQAPLILIQDGDSKKFLKEHVEAGQIVAW	127	A0A287NWD9
0	0	0	0	39581	0	0	0	0	0	0	0	177560	45713	92586	106220	163830	80182	0	3	35	3840	0.0030923	65.069	1338500	1	2	Non Numérique	FLIGDIESSQGAFQYFGLKVDQAPLILIQDGDSKK	A0A287NWD9;A0A287NWJ5;M0VP83;A0A287NW75	A0A287NWD9	AYYGAVEEFSGKDVKFLIGDIESSQGAFQY	DQAPLILIQDGDSKKFLKEHVEAGQIVAWL	127	A0A287NWD9
0	0	0	0	0	0	0	0	0	0	0	0	0	0	5192.5	0	0	5878.4	0	2	14	1550.79	0.018612	64.64	29266	0	1	Non Numérique	KSEPIPEANNEPVK	A0A287NWD9;A0A287NWJ5;M0VP83	A0A287NWD9	AWLKDYFDGKLTPFRKSEPIPEANNEPVKV	RKSEPIPEANNEPVKVVVADNVHDVVFKSG	127	A0A287NWD9
0	0	0	0	0	0	0	0	0	0	0	0	0	0	163150	133730	7613	0	1	1	8	894.456	0.016778	93.429	855420	1	1	Non Numérique	KVSYEGGR	A0A287NWD9;A0A287NWJ5;M0VP83	A0A287NWD9	VQGYPTLYFVTPSGKKVSYEGGRTADEIVD	FVTPSGKKVSYEGGRTADEIVDYIRKNKET	127	A0A287NWD9
0	0	0	0	0	0	0	0	0	0	0	0	80581	72527	55522	52427	61393	22798	0	1	22	2295.22	2.9376e-07	117.2	655000	9	0	Non Numérique	LAPILDEAAATLQSEEDVVIAK	A0A287NWD9;A0A287NWJ5;M0VP83	A0A287NWD9	VLIEFYAPWCGHCKKLAPILDEAAATLQSE	AAATLQSEEDVVIAKMDATENDVPGEFDVQ	127	A0A287NWD9
0	0	0	0	32308	0	0	0	0	0	0	0	62894	40394	34580	32953	59691	40323	0	2	13	1535.82	0.0014685	148.62	537110	20	0	Non Numérique	LFKPFDELVVDSK	A0A287NWD9;A0A287NWJ5;A0A287NW75	A0A287NWD9	HLPRGDAAVERPVVRLFKPFDELVVDSKDF	VRLFKPFDELVVDSKDFDVSALEKFIDASS	127	A0A287NWD9
0	0	0	0	0	0	0	0	0	0	0	0	189350	54513	118000	199230	42371	32231	0	3	22	2540.3	1.9182e-14	122.35	1275900	13	1	Non Numérique	LFKPFDELVVDSKDFDVSALEK	A0A287NWD9;A0A287NWJ5;A0A287NW75	A0A287NWD9	HLPRGDAAVERPVVRLFKPFDELVVDSKDF	LVVDSKDFDVSALEKFIDASSTPKVVIFDK	127	A0A287NWD9
0	0	0	0	179610	0	0	0	0	0	0	0	166870	203420	155740	70003	100710	83945	0	1	28	3076.4	8.9306e-08	82.482	1607900	4	0	Non Numérique	MDATENDVPGEFDVQGYPTLYFVTPSGK	A0A287NWD9;A0A287NWJ5;M0VP83	A0A287NWD9	AAATLQSEEDVVIAKMDATENDVPGEFDVQ	VQGYPTLYFVTPSGKKVSYEGGRTADEIVD	127	A0A287NWD9
0	0	0	0	74000	0	0	0	0	0	0	0	83066	56951	58069	0	61776	58578	0	2	29	3204.5	1.4016e-10	93.876	656270	6	1	Non Numérique	MDATENDVPGEFDVQGYPTLYFVTPSGKK	A0A287NWD9;A0A287NWJ5;M0VP83	A0A287NWD9	AAATLQSEEDVVIAKMDATENDVPGEFDVQ	QGYPTLYFVTPSGKKVSYEGGRTADEIVDY	127	A0A287NWD9
0	0	0	0	28176	0	0	0	0	0	0	0	83256	54968	74874	203660	56252	27019	0	1	15	1892.87	9.2176e-07	120.96	1049300	31	0	Non Numérique	NVLIEFYAPWCGHCK	A0A287NWD9;A0A287NWJ5;M0VP83	A0A287NWD9	VVADNVHDVVFKSGKNVLIEFYAPWCGHCK	NVLIEFYAPWCGHCKKLAPILDEAAATLQS	127	A0A287NWD9
0	0	0	0	34066	0	0	0	0	0	0	0	14033	39183	31372	0	13359	28153	0	1	13	1406.64	9.1878e-25	136.49	274130	10	0	Non Numérique	SAYYGAVEEFSGK	A0A287NWD9;A0A287NWJ5;M0VP83;A0A287NW75	A0A287NWD9	MLFLNFSTGPFESFKSAYYGAVEEFSGKDV	FKSAYYGAVEEFSGKDVKFLIGDIESSQGA	127	A0A287NWD9
0	0	0	0	0	0	0	0	0	0	0	0	0	0	18524	0	14728	23483	0	2	16	1748.83	7.8967e-06	116.03	140060	2	1	Non Numérique	SAYYGAVEEFSGKDVK	A0A287NWD9;A0A287NWJ5;M0VP83;A0A287NW75	A0A287NWD9	MLFLNFSTGPFESFKSAYYGAVEEFSGKDV	AYYGAVEEFSGKDVKFLIGDIESSQGAFQY	127	A0A287NWD9
0	0	0	0	0	0	0	0	0	0	0	0	0	0	43578	32094	4609.5	30011	1	1	9	1076.56	0.0087887	105.1	286280	2	1	Non Numérique	SIQEYKGPR	A0A287NWD9;A0A287NWJ5;A0A287NW75	A0A287NWD9	VQGFPTLKIFRNGGKSIQEYKGPREAEGIV	FRNGGKSIQEYKGPREAEGIVEYLKKQVGP	127	A0A287NWD9
48471	0	0	0	120820	103710	0	0	0	226670	0	0	0	39292	104200	43573	0	79055	1	0	10	1193.59	1.4612e-228	196.79	936510	10	0	Non Numérique	TADEIVDYIR	A0A287NWD9;A0A287NWJ5;M0VP83	A0A287NWD9	FVTPSGKKVSYEGGRTADEIVDYIRKNKET	YEGGRTADEIVDYIRKNKETAGQAAAATEK	127	A0A287NWD9
0	0	0	0	0	0	0	0	0	0	0	0	12105	38951	74779	4923.4	19071	51104	1	1	11	1321.69	2.725e-25	153.24	463550	15	1	Non Numérique	TADEIVDYIRK	A0A287NWD9;A0A287NWJ5;M0VP83	A0A287NWD9	FVTPSGKKVSYEGGRTADEIVDYIRKNKET	EGGRTADEIVDYIRKNKETAGQAAAATEKA	127	A0A287NWD9
0	0	0	0	0	0	0	0	0	0	0	0	130260	36450	79359	0	155980	0	0	2	16	1911.03	0.011534	86.944	790780	6	1	Non Numérique	VVIFDKNPDNHPYLLK	A0A287NWD9;A0A287NWJ5;A0A287NW75	A0A287NWD9	VSALEKFIDASSTPKVVIFDKNPDNHPYLL	VIFDKNPDNHPYLLKFFQSNAPKAMLFLNF	127	A0A287NWD9
0	0	0	0	66316	0	0	0	0	0	0	0	42005	0	90292	17851	24015	117620	0	1	13	1439.78	3.1986e-58	152.67	723650	12	0	Non Numérique	VVVADNVHDVVFK	A0A287NWD9;A0A287NWJ5;M0VP83	A0A287NWD9	RKSEPIPEANNEPVKVVVADNVHDVVFKSG	VKVVVADNVHDVVFKSGKNVLIEFYAPWCG	127	A0A287NWD9
889610	108690000	37527000	46500000	82731	108640000	0	166370000	101780000	43722000	84854000	31004000	7534800	16352000	17095000	322600	21932000	143210	1	0	24	2533.24	0.0010132	89.136	376040000	5	0	Non Numérique	MIDMVSGNGGQLQINNISGYLPGR	A0A287P5C1;A0A287P5B6;A0A287P6E6;A0A287P5C0;A0A287P5B5;A0A287P5K8;A0A287P5L8;A0A287P590;M0X9I8;M0X9J4;A0A287P6H0;A0A287P5J8;A0A287P5D5;A0A287P5D4	A0A287P5C1	YEKVYEPVDEGSYIKMIDMVSGNGGQLQIN	GQLQINNISGYLPGRIVFFLVNCHLTPRPI	128	A0A287P5C1
0	0	0	0	0	0	0	0	0	0	0	0	0	22362	24057	0	6386.1	17972	1	0	11	1024.6	9.6931e-26	138.4	155770	8	0	Non Numérique	IGGIGTVPVGR	A0A287P692;A0A287P674;A0A287SHT0;A0A287P678;A0A287SHQ4;F2CRH2;A0A287SHN4;A0A287SHU0;A0A287SHN6;A0A287P7E4;A0A287H4I2;A0A287E3V3;A0A287E3V5;A0A287H4I3;A0A287P673;A0A287H4H7;A0A287H4Q8;M0Y9X7;A0A287V0M5;A0A287V0N7;A0A287V0R4;A0A287V0N0	A0A287P692	PSDKPLRLPLQDVYKIGGIGTVPVGRVETG	DVYKIGGIGTVPVGRVETGVIKPGMVVTFG	129	A0A287P692
0	0	201560	0	299340	91626	0	0	0	0	0	0	142380	378970	175170	180890	0	244040	1	1	20	2247.18	0.0035924	88.385	2365400	17	0	Non Numérique	MIPTKPMVVETFATYPPLGR	A0A287P692;A0A287P674;A0A287SHT0;A0A287P678;A0A287SHQ4;F2CRH2;A0A287SHN4;A0A287SHU0;A0A287SHN6;A0A287P7E4;A0A287SHU8	A0A287P692	ALPKFLKNGDAGIVKMIPTKPMVVETFATY	PMVVETFATYPPLGRFAVRDMRQTVAVGVI	129	A0A287P692
0	0	0	0	72555	0	0	0	0	0	0	0	70755	204330	130520	79108	160700	137540	0	2	24	2459.33	1.2369e-07	109.56	1588800	15	0	Non Numérique	VETGVIKPGMVVTFGPTGLTTEVK	A0A287P692;A0A287P674;A0A287SHT0;A0A287P678;A0A287SHQ4;F2CRH2;A0A287SHN4;A0A287SHU0;A0A287SHN6;A0A287P7E4;A0A287H4I2;A0A287E3V3;A0A287E3V5;A0A287H4I3;A0A287P673;A0A287H4H7;A0A287H4Q8;M0Y9X7	A0A287P692	DVYKIGGIGTVPVGRVETGVIKPGMVVTFG	MVVTFGPTGLTTEVKSVEMHHESLLEALPG	129	A0A287P692
0	0	0	81798	92850	0	0	0	0	0	0	0	0	0	0	0	0	0	0	1	17	1635.85	0.0029177	89.46	92019	2	0	Non Numérique	QGFGVSSGVVEAITSAK	A0A287PK83;A0A287PKH7;A0A287PKC2;A0A287PK81	A0A287PK83	SVSNLLRGFDVKILRQGFGVSSGVVEAITS	FGVSSGVVEAITSAKSPQSIITYKPDQEKE	130	A0A287PK83
0	0	0	0	0	0	0	0	0	0	0	0	16896	0	0	25131	0	0	1	1	25	2771.34	0.0013349	79.237	75312	1	1	Non Numérique	DIDLSALAKYTQGFSGADITEICQR	A0A287PLH7;A0A287PL74;A0A287PLB7;A0A287PMC7;A0A287PL99;A0A287PL69;F2EL23;A0A287PLI5;A0A287PL95	A0A287PLH7	HQIFKACLRKSPLAKDIDLSALAKYTQGFS	TQGFSGADITEICQR_______________	131	A0A287PLH7
0	0	0	0	0	0	0	0	0	0	0	0	15384	0	21096	19964	0	0	0	1	13	1429.82	4.7609e-90	164.48	133090	2	0	Non Numérique	IVSQLLTLMDGLK	A0A287PLH7;A0A287PL74;A0A287PLB7;A0A287PMC7;A0A287PL99;A0A287PL69;F2EL23;A0A287PLI5;A0A287PL95;A0A287PMB1;A0A287PLA6;A0A287PMB6;M0Z3K1;A0A287PL64;A0A287PMC2;A0A287EC65;A0A287PLA3;A0A287FHX7;A0A287FUJ9;A0A287FHW0;A0A287FUK5;A0A287FUJ6;A0A287FHV9	A0A287PLH7	IAPKREKTNGEVERRIVSQLLTLMDGLKSR	RRIVSQLLTLMDGLKSRAHVIVMGATNRPN	131	A0A287PLH7
0	0	0	0	0	0	0	0	0	0	0	0	19092	12911	25339	0	14812	0	1	0	22	2516.29	1.0191e-48	141.93	153870	2	0	Non Numérique	QLISPESLQQLDSFQQALTSQR	A0A287PV51;A0A287PV68;A0A287PV46;A0A287PV53;A0A287PV48;A0A287PV27;A0A287PW00;A0A287PV41;A0A287PV64;A0A287PV32;A0A287PV37;A0A287PW08	A0A287PV51	NTQMREMFQNPEFLRQLISPESLQQLDSFQ	LQQLDSFQQALTSQRGQQAAGQWRGPKRAL	132	A0A287PV51
0	0	0	0	18810	0	0	0	0	0	0	0	0	0	8172.3	15007	0	37738	1	0	9	1167.5	0.0002882	106.6	148500	4	0	Non Numérique	DYVEQQACR	A0A287PVL8	A0A287PVL8	TPWTATPITPLPSCRDYVEQQACRIETPGP	PLPSCRDYVEQQACRIETPGPPYLAKQQCC	133	A0A287PVL8
0	0	0	0	0	0	0	0	0	0	0	0	0	0	14304	0	0	97661	1	1	20	2334.13	1.3178e-41	140.8	244430	2	1	Non Numérique	DYVEQQACRIETPGPPYLAK	A0A287PVL8	A0A287PVL8	TPWTATPITPLPSCRDYVEQQACRIETPGP	QACRIETPGPPYLAKQQCCGELANIPQQCR	133	A0A287PVL8
0	0	0	0	0	0	0	0	0	0	0	0	15588	0	24234	68141	20951	176600	1	0	8	1022.49	0.002396	114.78	647510	4	0	Non Numérique	EVQMDFVR	A0A287PVL8	A0A287PVL8	RPDQSGLMELPGCPREVQMDFVRILVTPGF	ELPGCPREVQMDFVRILVTPGFCNLTTVHN	133	A0A287PVL8
0	0	0	0	0	0	0	0	0	0	0	0	3447400	800060	1250900	10955000	2319100	4446200	0	0	28	3379.55	0.00037903	67.827	46942000	6	0	Non Numérique	ILVTPGFCNLTTVHNTPYCLAMDEWQWN	A0A287PVL8	A0A287PVL8	ELPGCPREVQMDFVRILVTPGFCNLTTVHN	HNTPYCLAMDEWQWN_______________	133	A0A287PVL8
0	0	0	0	0	0	0	0	0	0	0	0	0	0	12849	14773	0	85216	1	0	15	1860.8	0.00021983	96.229	246710	5	0	Non Numérique	QQCCGELANIPQQCR	A0A287PVL8	A0A287PVL8	QACRIETPGPPYLAKQQCCGELANIPQQCR	QQCCGELANIPQQCRCQALRFFMGRKSRPD	133	A0A287PVL8
0	0	0	0	0	0	0	0	0	0	0	0	0	0	5342	0	0	67063	2	0	16	1798.85	0.002221	95.822	152790	5	0	Non Numérique	SRPDQSGLMELPGCPR	A0A287PVL8	A0A287PVL8	QQCRCQALRFFMGRKSRPDQSGLMELPGCP	RPDQSGLMELPGCPREVQMDFVRILVTPGF	133	A0A287PVL8
0	0	0	0	0	0	0	0	0	0	0	0	22392	20386	14323	11886	37488	0	1	0	24	2610.33	0.0051132	84.859	202440	3	0	Non Numérique	GAEILASQDLEDWPLIAPLPSYGR	A0A287PXI5;A0A287PXG2	A0A287PXI5	PGGIGPVQVRGRRRRGAEILASQDLEDWPL	LEDWPLIAPLPSYGRGRDEPGPRYSNFIGG	134	A0A287PXI5
0	0	0	0	0	0	0	0	0	0	0	0	10034	0	10083	46157	25604	14153	0	2	16	1988	0.0034284	104.41	228340	1	1	Non Numérique	AYDWSAYKQLFELVQK	A0A287Q3F9;Q84T20;A0A287Q3P2;A0A287Q3Q0;A0A287Q453;A0A287Q3F4;A0A287Q3G0;A0A287Q3G1	A0A287Q3F9	MVDVWWGLVEGKGPKAYDWSAYKQLFELVQ	YDWSAYKQLFELVQKAGLKLQAIMSFHQCG	135	A0A287Q3F9
0	0	0	0	0	0	0	0	0	0	0	0	0	0	0	0	0	7313.5	1	0	13	1441.7	0.016127	79.07	14705	1	0	581	EGLNVACENALPR	A0A287Q3F9;Q84T20;A0A287Q3P2;A0A287Q3F1;A0A287Q3Q0;A0A287Q453;A0A287Q3F4;A0A287Q3G0	A0A287Q3F9	APEELVQQVLSAGWREGLNVACENALPRYD	WREGLNVACENALPRYDPTAYNTILRNARP	135	A0A287Q3F9
0	0	0	0	61675	0	0	0	0	0	0	0	47656	53024	64838	251710	89764	142190	1	0	8	1015.55	2.1283e-77	168.45	1398200	13	0	Non Numérique	LFGFTYLR	A0A287Q3F9;Q84T20;A0A287Q3P2;A0A287Q3F1;A0A287Q3Q0;A0A287Q453;A0A287Q3F4;A0A287Q3G0	A0A287Q3F9	ARPHGINQSGPPEHKLFGFTYLRLSNQLVE	SGPPEHKLFGFTYLRLSNQLVEGQNYANFK	135	A0A287Q3F9
0	0	0	0	0	0	0	0	0	0	0	0	0	0	0	12544	0	39807	0	1	36	3681.7	0.017195	29.802	107380	3	0	Non Numérique	LQPFPFQEHTDLPVGPTGGMGGQAEGPTCGMGGQVK	A0A287Q3F9;Q84T20;A0A287Q3P2;A0A287Q3F1	A0A287Q3F9	PEISIEMILQAAQPKLQPFPFQEHTDLPVG	GQAEGPTCGMGGQVK_______________	135	A0A287Q3F9
0	0	0	0	0	0	0	0	0	0	0	0	23535	0	7635.4	79331	0	42129	1	0	18	2085.06	0.012685	70.628	311870	5	0	Non Numérique	NIEYLTLGVDNQPLFHGR	A0A287Q3F9;Q84T20;A0A287Q3P2;A0A287Q3Q0;A0A287Q453;A0A287Q3F4;A0A287Q3G0;A0A287Q3G1	A0A287Q3F9	TCDPDIFYTDGHGTRNIEYLTLGVDNQPLF	YLTLGVDNQPLFHGRSAVQMYADYMTSFRE	135	A0A287Q3F9
0	0	0	0	0	0	0	0	0	0	0	0	145250	125270	92124	548280	405580	90641	0	1	17	1810.95	0	244.73	2849200	13	0	Non Numérique	SGPEISIEMILQAAQPK	A0A287Q3F9;Q84T20;A0A287Q3P2;A0A287Q3F1	A0A287Q3F9	LPRDPYVDPMAPLPRSGPEISIEMILQAAQ	PEISIEMILQAAQPKLQPFPFQEHTDLPVG	135	A0A287Q3F9
0	0	0	0	18938	0	0	0	0	0	0	0	0	44758	26689	36444	61366	32943	1	0	11	1325.66	0.0015947	105.2	426510	4	0	Non Numérique	YDPTAYNTILR	A0A287Q3F9;Q84T20;A0A287Q3P2;A0A287Q3F1;A0A287Q3Q0;A0A287Q453;A0A287Q3F4;A0A287Q3G0	A0A287Q3F9	WREGLNVACENALPRYDPTAYNTILRNARP	ALPRYDPTAYNTILRNARPHGINQSGPPEH	135	A0A287Q3F9
0	0	0	0	0	0	0	0	0	0	0	0	0	34976	22403	0	26611	46644	0	1	14	1467.81	2.3455e-17	131.83	264290	6	0	Non Numérique	VTIGPSCPVGQLLK	A0A287Q3Y5	A0A287Q3Y5	LQAAVDGGRLFSNSRVTIGPSCPVGQLLKC	RVTIGPSCPVGQLLKCRKLFPPTGCRCVPV	137	A0A287Q3Y5
0	0	0	0	0	0	0	0	0	0	0	0	0	41832	20939	26255	18477	15386	0	1	14	1385.8	0	205.18	244670	0	0	Non Numérique	LITLDMGALIAGAK	A0A287Q4G4;A0A287Q557;A0A287Q4U2;A0A287Q4H7	A0A287Q4G4	RIVQGDVPQALTNRRLITLDMGALIAGAKY	RLITLDMGALIAGAKYRGEFEDRLKAVLKE	138	A0A287Q4G4
0	0	0	0	0	0	0	0	0	0	0	0	0	0	0	0	0	0	1	0	13	1656.73	0.0013487	81.525	0	1	0	362	CCQQLSQIAPHCR	A0A287Q5Q8	A0A287Q5Q8	TKWWKGGCEHEVREKCCQQLSQIAPHCRCD	EKCCQQLSQIAPHCRCDAIRGVIQGKLGGI	139	A0A287Q5Q8
0	0	0	0	0	0	0	0	0	0	0	0	0	0	0	0	0	22702	0	2	14	1756.83	0.029518	53.377	45648	0	1	370	CFTMKDFPVTWPTK	A0A287Q5Q8	A0A287Q5Q8	ERPNLGSCKDYVMERCFTMKDFPVTWPTKW	RCFTMKDFPVTWPTKWWKGGCEHEVREKCC	139	A0A287Q5Q8
0	0	0	64616	301990	0	0	0	0	0	0	0	3333800	1366100	598840	2368100	2139700	2170200	0	1	14	1291.73	1.9847e-109	169.12	21820000	36	0	Non Numérique	LGGIFGIGGGAVFK	A0A287Q5Q8	A0A287Q5Q8	PHCRCDAIRGVIQGKLGGIFGIGGGAVFKQ	KLGGIFGIGGGAVFKQIQRAQILPSKCNMG	139	A0A287Q5Q8
0	0	0	0	0	0	0	0	0	0	0	0	0	0	4403.3	0	44678	14254	1	1	12	1540.72	7.5092e-18	133.89	136310	1	1	Non Numérique	CTTMKDFPVTWR	A0A287Q635	A0A287Q635	LGTKLDSCRNYLLDRCTTMKDFPVTWRWWT	LDRCTTMKDFPVTWRWWTWWKGGCEELLHD	141	A0A287Q635
0	0	0	0	237830	0	0	0	0	0	0	0	1573600	344680	508190	1130600	1256700	1070500	1	0	10	1142.55	1.246e-90	168.27	11400000	6	0	Non Numérique	DLGGFFGFQR	A0A287Q635	A0A287Q635	PPQCRCNIIQGSIQRDLGGFFGFQRDRTVK	GSIQRDLGGFFGFQRDRTVKVIQAAKNLPP	141	A0A287Q635
0	0	0	0	0	0	0	0	0	0	0	0	18187	20032	26495	0	31649	0	0	1	19	1810.04	8.534e-07	118.52	199780	2	0	Non Numérique	VAVLGASGGIGQPLSLLMK	A0A287Q6Y0;A0A287Q774;A0A287Q6X7;A0A287Q6X8;A0A287Q768	A0A287Q6Y0	KGSNCRAKGAAPGFKVAVLGASGGIGQPLS	GASGGIGQPLSLLMKMNPLVSVLHLYDVVN	142	A0A287Q6Y0
0	0	0	0	0	0	0	0	0	0	0	0	141580	79099	15272	72464	41289	14053	0	1	29	3196.49	0.00014768	76.351	585730	3	0	Non Numérique	CFVGGLAWATDDHNLQAAFSQYGEILDAK	A0A287Q7C7;A0A287Q7C1;A0A287Q820;A0A287Q7D2;A0A287Q7C6;A0A287Q825;A0A287Q7L7;A0A287Q7E3;A0A287Q7M2;A0A287Q7E7	A0A287Q7C7	______________________________	LQAAFSQYGEILDAKIINDRETGRSRGFGF	144	A0A287Q7C7
0	0	0	0	135970	0	0	0	0	14284	0	0	302100	174660	177650	184300	152150	131770	1	0	14	1549.69	0	281.41	2244400	7	0	Non Numérique	GFGFVTFGSEESMR	A0A287Q7C7;A0A287Q7C1;A0A287Q820;A0A287Q7D2;A0A287Q7C6;A0A287Q825;A0A287Q7L7;A0A287Q7E3;A0A287Q7M2	A0A287Q7C7	LDAKIINDRETGRSRGFGFVTFGSEESMRQ	RGFGFVTFGSEESMRQAIEEMNGKELDGRS	144	A0A287Q7C7
0	0	0	0	0	0	0	0	0	0	0	0	0	0	82406	69964	0	40380	1	0	15	1179.5	0.021817	66.056	510540	1	0	Non Numérique	SGGGGGGGGGYGGQR	A0A287Q7C7;A0A287Q7C1;A0A287Q7C6;A0A287Q825;A0A287Q7E3;A0A287Q7M2	A0A287Q7C7	ELDGRSITVNEAQSRSGGGGGGGGGYGGQR	SGGGGGGGGGYGGQRGGGGGYGGGGGYGGQ	144	A0A287Q7C7
0	0	0	33208	175490	45198	0	0	70680	36133	64207	19481	0	0	61296	65379	15662	55259	1	0	10	1103.56	6.6957e-10	125.97	705250	8	0	Non Numérique	SITVNEAQSR	A0A287Q7C7;A0A287Q7C1;A0A287Q820;A0A287Q7D2;A0A287Q7L7	A0A287Q7C7	RQAIEEMNGKELDGRSITVNEAQSRSGGGG	ELDGRSITVNEAQSRSGGGGGGGGGYGGQR	144	A0A287Q7C7
0	0	0	0	0	0	0	0	0	0	0	0	17041	42247	121300	0	10722	8111	0	2	23	2508.22	0.017944	42.309	515090	1	0	Non Numérique	CMLKPVPCITPMADGGSSLLSFK	A0A287Q7M4	A0A287Q7M4	______________________________	ITPMADGGSSLLSFKKKDLVWVCQQGADYV	145	A0A287Q7M4
0	0	0	0	0	0	0	0	0	0	0	0	0	0	0	0	0	0	1	0	18	1982.85	0.028613	64.798	0	1	0	1067	GNPTVEVDVCCSDGTFAR	A0A287Q7Q1;A0A287Q706;A0A287Q728	A0A287Q7Q1	ATIQSVKARQIFDSRGNPTVEVDVCCSDGT	TVEVDVCCSDGTFARAAVPSGASTGVYEAL	143	A0A287Q7Q1
0	0	0	0	274110	0	0	0	0	0	0	0	86593	147530	169440	103520	249000	81855	0	1	17	1853.94	2.1568e-28	163.62	1932200	9	0	Non Numérique	LAMQEFMILPTGAASFK	A0A287Q7Q1;A0A287Q706;A0A287Q728;A0A287Q7A3;A0A287Q725;A0A287Q713;A0A287Q710;A0A287Q727;A0A287Q7R2;A0A287Q723;A0A287Q7S2;A0A287Q7B3;A0A287VKD0;A0A287VKA9;A0A287VKC0;A0A287VK88;A0A287VKB3;A0A287VK69;A0A287VKB0;A0A287VKC4;A0A287VKB4;A0A287VKB9;A0A287VK73;A0A287VKC3;A0A287VK78;A0A287VK83;A0A287VKA5;A0A287J9D8;A0A287J989;A0A287J990	A0A287Q7Q1	PAFNVINGGSHAGNKLAMQEFMILPTGAAS	MQEFMILPTGAASFKEAMKMGVEVYHNLKS	143	A0A287Q7Q1
0	0	0	0	0	0	0	0	0	0	0	0	45329	0	6129.9	20554	0	0	0	1	15	1498.85	5.2155e-35	142.1	120500	1	0	Non Numérique	LGANAILAVSLAVCK	A0A287Q7Q1;A0A287Q706;A0A287Q728;A0A287Q7A3;A0A287Q725;A0A287Q713;A0A287Q710;A0A287Q727;A0A287Q7R2;A0A287Q723;A0A287Q7B3;A0A287VKD0;A0A287VKA9;A0A287VKC0;A0A287VK88;A0A287VKB3;A0A287VK69;A0A287VKB0;A0A287VKC4;A0A287VKB4;A0A287VKB9;A0A287VK73;A0A287VKC3;A0A287VK78;A0A287VK83;A0A287VKA5;A0A287QKJ9;A0A287VKC9	A0A287Q7Q1	XXXGTKNEWGWCKQKLGANAILAVSLAVCK	LGANAILAVSLAVCKAGASVKKIPLYQHIA	143	A0A287Q7Q1
0	0	0	0	0	0	0	0	0	0	0	0	0	40913	0	0	37293	0	0	1	21	2131.15	0.016339	55.688	124220	2	0	Non Numérique	QLVLPVPAFNVINGGSHAGNK	A0A287Q7Q1;A0A287Q706;A0A287Q728;A0A287Q7A3;A0A287Q725;A0A287Q713;A0A287Q710;A0A287Q727;A0A287Q7R2;A0A287Q723;A0A287Q7S2;A0A287Q7B3	A0A287Q7Q1	KIPLYQHIANLAGNKQLVLPVPAFNVINGG	PAFNVINGGSHAGNKLAMQEFMILPTGAAS	143	A0A287Q7Q1
0	0	0	0	21374	0	0	0	0	0	0	0	0	8266	19082	11236	0	12210	0	1	8	917.5	4.1409e-27	149.4	136740	5	0	Non Numérique	SCNALLLK	A0A287Q7Q1;A0A287Q706;A0A287Q728;A0A287Q7A3;A0A287Q725;A0A287Q713;A0A287Q710;A0A287Q727;A0A287Q7R2;A0A287Q723;A0A287Q7S2;A0A287Q7B3;M0VJW6;A0A287Q738;A0A287Q7A8;A0A287Q7Q7;A0A287Q708;A0A287Q798;A0A287Q716;A0A287Q720;A0A287Q7B8;A0A287Q733	A0A287Q7Q1	LVTNPTRVAKAIQEKSCNALLLKVNQIGSV	AKAIQEKSCNALLLKVNQIGSVTESIEAVK	143	A0A287Q7Q1
0	0	0	0	0	0	0	0	0	0	0	0	151830	48285	73022	0	86595	37420	0	1	25	2985.37	9.5615e-07	94.384	740250	6	0	Non Numérique	SFVSEYPIVSIEDPFDQDDWVHYAK	A0A287Q7Q1;A0A287Q706;A0A287Q728;A0A287Q7A3;A0A287Q725;A0A287Q713;A0A287Q710;A0A287Q727;A0A287Q7R2;A0A287Q723;A0A287Q7S2;A0A287Q7B3;M0VJW6;A0A287Q738;A0A287Q7A8;A0A287Q7Q7;A0A287Q708;A0A287Q798;A0A287Q716;A0A287Q720;A0A287Q733	A0A287Q7Q1	GSQKISGDSLKNVYKSFVSEYPIVSIEDPF	IEDPFDQDDWVHYAKMTEECGEQVQIVGDD	143	A0A287Q7Q1
0	0	0	0	0	0	0	0	0	0	0	0	213700	124770	71080	96015	111070	0	0	1	22	2251.12	1.6924e-178	212.39	1081100	12	0	Non Numérique	SGETEDTFIADLAVGLSTGQIK	A0A287Q7Q1;A0A287Q706;A0A287Q728;A0A287Q7A3;A0A287Q725;A0A287Q713;A0A287Q710;A0A287Q7S2;M0VJW6;A0A287Q738;A0A287Q7A8;A0A287Q7Q7;A0A287Q708;A0A287Q798;A0A287Q716;A0A287Q720;A0A287Q7B8	A0A287Q7Q1	KMSKHAGWGVMTSHRSGETEDTFIADLAVG	FIADLAVGLSTGQIKTGAPCRSERLAKYNQ	143	A0A287Q7Q1
0	0	0	0	0	0	0	0	0	0	0	0	0	0	13981	0	6932.2	12580	0	1	15	1572.84	0.00016698	116.03	86677	3	0	Non Numérique	VNQIGSVTESIEAVK	A0A287Q7Q1;A0A287Q706;A0A287Q728;A0A287Q7A3;A0A287Q725;A0A287Q713;A0A287Q710;A0A287Q727;A0A287Q7R2;A0A287Q723;A0A287Q7S2;M0VJW6;A0A287Q738;A0A287Q7A8;A0A287Q7Q7;A0A287Q708;A0A287Q798;A0A287Q716;A0A287Q720;A0A287Q7B8;A0A287Q733	A0A287Q7Q1	AKAIQEKSCNALLLKVNQIGSVTESIEAVK	VNQIGSVTESIEAVKMSKHAGWGVMTSHRS	143	A0A287Q7Q1
0	0	0	64648	0	0	0	0	0	0	0	0	0	0	0	0	0	0	1	0	16	1675.81	0.0024638	89.679	24139	4	0	423	CSYTVWPGALPGGGVR	A0A287Q7Z9;F2CTV7;A0A287R7D5;A0A287R7E3;A0A287R7P3;A0A287R7V0;A0A287R7L6	A0A287Q7Z9	LAATTDAATITVVNRCSYTVWPGALPGGGV	SYTVWPGALPGGGVRLDPGQSWALNMPAGT	146	A0A287Q7Z9
0	0	0	0	0	0	0	0	0	0	0	0	0	0	0	0	0	0	1	0	9	1134.42	0.00026865	96.253	0	1	0	713	FGGDTYCCR	A0A287Q7Z9;F2CTV7;A0A287R7D5;A0A287R7L6;A0A287R7L1;A0A287Q808;A0A287Q8P2	A0A287Q7Z9	KELQVPGGCASACGKFGGDTYCCRGQFEHN	ASACGKFGGDTYCCRGQFEHNCPPTNYSMF	146	A0A287Q7Z9
0	0	0	230160	246760	0	0	0	0	0	0	0	0	0	0	0	10844	0	1	0	19	1911.93	0.010657	92.265	271860	3	0	Non Numérique	LDPGQSWALNMPAGTAGAR	A0A287Q7Z9;F2CTV7;A0A287R7D5;A0A287R7E3;A0A287R7P3;A0A287R7V0	A0A287Q7Z9	SYTVWPGALPGGGVRLDPGQSWALNMPAGT	QSWALNMPAGTAGARVWPRTGCTFDGSGRG	146	A0A287Q7Z9
0	0	0	0	0	0	0	0	0	0	0	0	11623	13912	6654.4	6532.3	9031.7	0	0	1	16	1687.92	0.0049677	84.188	85378	1	0	Non Numérique	AFGAELILTDPLLGMK	A0A287Q8Y3;A0A287Q898;A0A287Q895;A0A287Q8X7;A0A287Q8J5;A0A287Q891;A0A287QFH8;A0A287Q8A0;F2D4W2;A0A287F291;A0A287F297;A0A287F271;A0A287F285;A0A287Q8J9;A0A287F272;A0A287F266;A0A287F292	A0A287Q8Y3	TMPASMSMERRIILKAFGAELILTDPLLGM	FGAELILTDPLLGMKGAVQKAEELAAKTPN	147	A0A287Q8Y3
0	0	0	0	0	0	0	0	0	0	0	0	0	0	8933	0	10848	0	0	1	16	1787.97	0.0021767	108.56	52558	1	0	Non Numérique	DVTELIGNTPLVYLNK	A0A287Q8Y3;A0A287Q898;A0A287Q895;A0A287Q8X7;A0A287Q8J5;A0A287Q891	A0A287Q8Y3	______________________________	VTELIGNTPLVYLNKVTDGCVGRVAAKLES	147	A0A287Q8Y3
0	0	0	0	0	0	0	0	0	0	0	0	36777	24020	25648	28588	32623	0	1	1	24	2632.35	0.012695	71.735	288410	1	1	Non Numérique	DVTELIGNTPLVYLNKVTDGCVGR	A0A287Q8Y3;A0A287Q898;A0A287Q895;A0A287Q8X7;A0A287Q8J5;A0A287Q891	A0A287Q8Y3	______________________________	PLVYLNKVTDGCVGRVAAKLESMEPCSSVK	147	A0A287Q8Y3
0	0	0	0	0	0	0	0	0	0	0	0	21404	21890	20124	0	21850	8127.3	1	0	12	1395.76	0.0039647	95.775	180380	1	0	Non Numérique	LFVVVFPSFGER	A0A287Q8Y3;A0A287Q898;A0A287Q895;A0A287Q8X7	A0A287Q8Y3	AAAIKVAQRPENAGKLFVVVFPSFGERYLS	AGKLFVVVFPSFGERYLSSVLFHSIKKEAE	147	A0A287Q8Y3
0	0	0	0	0	0	0	0	0	0	0	0	0	0	18296	23792	0	16626	1	0	23	2529.27	0.00052137	85.932	146760	4	0	Non Numérique	FQGGSPYIYPLYGLGELPQGFAR	A0A287QBL1;A0A287QBC2;A0A287QBW1;A0A287QB86;A0A287QBX1;A0A287QBA7;A0A287FZ46;F2E0S1;A0A287QBA2;A0A287QBM1;A0A287QB75	A0A287QBL1	______________________________	YPLYGLGELPQGFARLSAVYGGTYMLNKPE	39	A0A287QBL1
0	0	0	0	0	0	0	0	0	0	0	0	0	0	0	0	0	0	0	1	10	1269.57	0.022275	51.059	0	1	0	2070	MEVYDQNIMK	A0A287QBQ1;A0A287N0A9;A0A287N0A3	A0A287QBQ1	______________________________	______________________________	121	A0A287QBQ1
0	0	0	0	27210	0	0	0	0	0	0	0	0	0	14505	13030	9736.6	0	0	1	12	1435.75	2.6455e-06	113.67	115380	1	0	Non Numérique	VQQLLQDFFNGK	A0A287QLL6;A0A287QL74;A0A287SS79;A0A287P8A2;A0A287P8P4;A0A287QLL1;A0A287QLM7;A0A287M394;A0A287P9M7;A0A287M383;A0A287QLL8;A0A287M3A4;A0A287G6E8;A0A287M393;A0A287P8B3;A0A287G6E5;A0A287P8E9;A0A287UXF2;M0Z8C6;A0A287M399;A0A287P8D7;A0A287UWY9;A0A287SRZ9;A0A287QLT0;A0A287P8H5;A0A287M3A1;A0A287G6G3;A0A287P8H0;A0A287P8H2;M0WQY8;F2D884;A0A287SS50;M0W8S8;A0A287P9J5;A0A287P8D6;A0A287M388	A0A287QLL6	VHDVVLVGGSTRIPKVQQLLQDFFNGKELC	IPKVQQLLQDFFNGKELCKSINPDEAVAYG	45	A0A287QLL6
0	0	0	0	0	0	0	0	0	0	0	0	0	0	2592.9	0	0	0	1	0	11	1015.52	0.0012003	106.36	8711.6	1	0	185	AMIGQVAGGGR	A0A287QLW2;A0A287QLW4;A0A287QLG6	A0A287QLW2	KLPSGAKKIVPSSCRAMIGQVAGGGRTEKP	SSCRAMIGQVAGGGRTEKPMLKAGNAYHKY	148	A0A287QLW2
0	0	0	0	14676	0	0	0	0	0	0	0	0	0	7694.5	0	0	16820	1	0	12	1238.73	2.067e-08	119.68	69389	4	0	Non Numérique	ATLSVGNVLPLR	A0A287QLW2;A0A287QLW4;A0A287QLG6	A0A287QLW2	AEGMYTGQFVYCGRRATLSVGNVLPLRSVP	GRRATLSVGNVLPLRSVPEGGVICNVEHHV	148	A0A287QLW2
0	0	0	0	0	0	0	0	0	0	0	0	0	0	0	0	0	0	0	1	20	2444.22	0.02029	51.013	0	1	0	2175	MMMMHLLMIVMIMMHLLTPK	A0A287QTB6	A0A287QTB6	______________________________	LLMIVMIMMHLLTPKGTRETTPCSLIYSSK	150	A0A287QTB6
0	0	0	0	0	0	0	0	0	0	0	0	77149	47831	71288	58711	109100	50575	0	1	19	2125.05	3.2539e-98	141.37	844300	8	0	Non Numérique	SLAPFPQGCFYWNALGGLK	A0A287QXS7;A0A287QY02;A0A287QXL1	A0A287QXS7	AFSDDIDLLKGSCGKSLAPFPQGCFYWNAL	FPQGCFYWNALGGLKSYENPKNKVTAVPAD	151	A0A287QXS7
0	0	1584700	0	0	0	0	0	0	0	0	0	0	0	0	0	0	0	1	2	13	1677.84	0.014016	70.552	465370	1	2	1999	MAMVFRYYNDIKK	A0A287QXX1	A0A287QXX1	______________________________	______________________________	152	A0A287QXX1
0	0	0	0	43652	0	0	0	0	0	0	0	25373	0	34070	70337	70858	58125	1	0	15	1481.84	1.1782e-37	133.42	591650	0	0	Non Numérique	SVLPVVLLGCGGVGR	A0A287R0T6;A0A287R0T8;A0A287R126	A0A287R0T6	IEADPPFQMPQAQARSVLPVVLLGCGGVGR	SVLPVVLLGCGGVGRHLLRHIVSCRPLHAN	153	A0A287R0T6
0	0	0	0	0	0	0	0	0	0	0	0	0	0	0	0	9281.5	0	0	2	15	1587.73	0.02831	15.202	19290	0	1	849	FSSDTTKSGDSESIK	A0A287R7F4;A0A287R774;A0A287R6Z5	A0A287R7F4	LDFFEKTSCITSDVKFSSDTTKSGDSESIK	FSSDTTKSGDSESIKQRLTSDDGYLESLTS	154	A0A287R7F4
287000	283980	450730	0	152250	0	0	254410	0	802230	840640	187240	0	0	171640	47924	56633	257810	0	1	14	1500.75	0.0026938	94.409	2810700	7	0	Non Numérique	LQGLDGEATEPMIK	A0A287R7F4;A0A287R774;A0A287R6Z5;A0A287R6Z2;A0A287R7A1	A0A287R7F4	TSSVRDCPPMTVTYRLQGLDGEATEPMIKE	RLQGLDGEATEPMIKELEEEREESQDPEIE	154	A0A287R7F4
0	0	0	0	24224	0	0	0	0	0	0	0	0	27439	21880	17885	35967	22542	0	1	7	846.521	0.010689	107.43	279930	4	0	Non Numérique	FVLDLLK	A0A287R7Z4;A0A287R7R8;A0A287R881;A0A287R7T2;A0A287R828;A0A287R7R3;A0A287R7Y9	A0A287R7Z4	RQPNGQGRWPAKSAKFVLDLLKNAESNAEV	RWPAKSAKFVLDLLKNAESNAEVKGLDVDA	156	A0A287R7Z4
0	0	0	0	0	0	0	0	0	0	0	0	0	0	0	0	0	0	0	1	9	1086.57	0.00037776	91.906	0	1	0	4072	YLEDVLAHK	A0A287R7Z4;A0A287R7R8;A0A287R881;A0A287R7T2;A0A287R828;A0A287R7R3;A0A287R7Y9;A0A287WJG0;A0A287WJC8;A0A287WJL1;A0A287WJ88;F2DIT7;A0A287WJA5	A0A287R7Z4	______________________________	LNKAKRYLEDVLAHKQAIPFRRYCRGVGRT	156	A0A287R7Z4
0	0	0	0	44024	0	0	0	0	0	0	0	35928	32676	31370	27417	23107	24660	1	0	18	1941	1.1841e-09	123.84	372890	5	0	Non Numérique	DSGAFAWEIVPIEVPVGR	A0A287R806;A0A287R7J9;A0A287R801;A0A287R7U7;A0A287R7K4;A0A287R811;A0A287R7I2;A0A287R7R2	A0A287R806	DAYAIQSNERGIAARDSGAFAWEIVPIEVP	AFAWEIVPIEVPVGRGKPAVLVDKDESLDK	155	A0A287R806
0	0	0	0	59597	0	0	0	0	0	0	0	26737	34379	24956	25983	27612	19548	0	1	17	1662.87	1.6891e-48	147.26	348380	7	0	Non Numérique	TPMGSFLGGLSSLPATK	A0A287R806;A0A287R7J9;A0A287R801;A0A287R7U7;A0A287R7K4;A0A287R811;A0A287R7I2;A0A287R7V2;A0A287R7R7;A0A287R7I7	A0A287R806	MGSDPRDVCVVGIARTPMGSFLGGLSSLPA	MGSFLGGLSSLPATKLGSIAIEAALRRANV	155	A0A287R806
0	0	0	0	0	0	0	0	0	0	0	0	0	0	0	0	0	0	4	0	12	1372.71	0.010997	69.598	0	1	3	2198	MRRGTPSEARGR	A0A287RB47;A0A287RBG8	A0A287RB47	______________________________	______________________________	157	A0A287RB47
0	0	0	0	0	0	0	0	0	0	0	65952	0	0	0	0	0	0	0	2	9	1078.57	0.012728	77.741	50948	16	1	Non Numérique	IMMKMQGLK	A0A287RBV7;A0A287RBT3;A0A287RBR0;A0A287RBI5;M0WZM8;A0A287RBT6;M0WZN0;A0A287RBS8;A0A287RBK8;A0A287RBN0;A0A287RBS1;A0A287RBK3;A0A287RBW8;A0A287RBV2;A0A287RBR5;M0WZM9;A0A287RBN9	A0A287RBV7	______________________________	KQQRLKIMMKMQGLKDGPYWMISYGYFFVL	158	A0A287RBV7
0	0	0	0	0	0	0	0	0	0	0	0	0	0	0	0	0	0	0	1	13	1399.7	0.021518	61.78	0	1	0	2441	QILMSSGSTTFTK	A0A287RCT6;A0A287RDB6;A0A287VT69;A0A287RDC1;A0A287RD52;A0A287VSX5;A0A287RD23;A0A287RCY8;A0A287RD33;A0A287RCU2;A0A287RD62;A0A287VSV1	A0A287RCT6	RVDDEHMKVFENRVRQILMSSGSTTFTKIV	VRQILMSSGSTTFTKIVNKWNTALIGLMTY	159	A0A287RCT6
0	0	0	0	0	0	0	0	0	0	0	0	0	0	0	0	0	0	0	1	15	1548.84	3.3411e-32	110.66	0	2	0	Non Numérique	TPLSITPGSSVLYSK	A0A287RH41;F2DDU3	A0A287RH41	VVAVGPGPLGDDGSRTPLSITPGSSVLYSK	TPLSITPGSSVLYSKYAGSEFKGSEGEYIV	160	A0A287RH41
0	0	0	79661	75190	0	0	0	0	0	0	0	0	0	27475	0	0	58064	1	0	14	1438.72	3.9756e-07	121.29	288590	4	0	Non Numérique	VVALSTGWYSGGSR	A0A287RM00	A0A287RM00	DPSECDGKFHHNSERVVALSTGWYSGGSRC	RVVALSTGWYSGGSRCGNNVRIRANGRSVL	161	A0A287RM00
0	0	0	0	0	0	0	0	0	0	0	0	0	0	0	0	0	0	0	4	18	2225.13	0.019854	47.639	0	1	3	1470	KKLEYIISDMMKQNHGYK	A0A287RNW2	A0A287RNW2	RNQLVLERDQTKEEKKKLEYIISDMMKQNH	EYIISDMMKQNHGYKDKVKKLK________	162	A0A287RNW2
0	0	0	0	0	0	0	0	0	0	0	0	0	0	23684	18265	18697	23666	0	1	16	2019.97	0.00056314	104.59	205820	2	0	Non Numérique	NYSQFVSFPIFTWQEK	A0A287RPU2;A0A287RQ20;A0A287RPV2;A0A287RQ47;A0A287RQ15;A0A287RQ86;A0A287RQ44;A0A287RPU7;F2DY59	A0A287RPU2	KYEFADPTRIQGLVKNYSQFVSFPIFTWQE	YSQFVSFPIFTWQEKSRTVEVEEEESKETE	163	A0A287RPU2
0	0	0	0	0	0	0	0	0	0	0	0	0	29689	12115	0	0	24946	0	1	11	1119.61	9.4229e-44	149.65	124760	4	0	Non Numérique	AVAMFQALAAK	A0A287RTR2;A0A287RTN5;A0A287RTM1;A0A287RTQ8;A0A287RTU2;A0A287RTC9	A0A287RTR2	AAASSELGGVMKATKAVAMFQALAAKMGAV	KATKAVAMFQALAAKMGAVVRDRAEVVDVA	164	A0A287RTR2
0	0	0	0	0	0	0	0	0	0	0	0	0	12381	17157	0	0	6458.6	0	1	12	1172.64	6.0478e-18	129.89	84767	5	0	Non Numérique	SGDVSALQIGVK	A0A287RU66;F2DA67	A0A287RU66	LVVAAALLLVASAKKSGDVSALQIGVKYKP	AKKSGDVSALQIGVKYKPESCSISAHKGDR	165	A0A287RU66
0	0	0	0	0	0	0	0	0	0	0	0	24374	14919	18574	22776	20224	9542.4	0	1	18	2022.97	2.8613e-05	117.48	219930	2	0	Non Numérique	FFPYYAFNVLGGLDSEGK	A0A287RUW1;A0A287RUD7;A0A287RUQ0;A0A287RUN4;A0A287RUE1;A0A287RUL2	A0A287RUW1	PAMAQLLSNTLYYKRFFPYYAFNVLGGLDS	YYAFNVLGGLDSEGKGCVYSYDAVGSYERT	166	A0A287RUW1
0	0	0	0	0	0	0	0	0	0	0	0	0	0	13251	0	0	12160	1	0	10	1134.64	5.136e-19	136.52	68971	1	0	Non Numérique	LSVGYNILTR	A0A287RUW1;A0A287RUD7;A0A287RUQ0	A0A287RUW1	AIAGADYCVVAADTRLSVGYNILTREHSKI	AADTRLSVGYNILTREHSKICELADKCVIA	166	A0A287RUW1
0	0	0	0	0	0	0	0	0	0	0	0	0	20577	28333	21086	0	0	0	1	17	1989.94	0.0012331	97.273	164640	1	0	Non Numérique	MSCPAMAQLLSNTLYYK	A0A287RUW1;A0A287RUD7;A0A287RUQ0;A0A287RUN4;A0A287RUE1;A0A287RUL2	A0A287RUW1	LAARELLYQHQHNKRMSCPAMAQLLSNTLY	CPAMAQLLSNTLYYKRFFPYYAFNVLGGLD	166	A0A287RUW1
0	0	0	0	23770	0	0	0	0	0	0	0	0	0	11575	0	5889.6	0	1	0	12	1196.69	0.00030566	107.83	66868	2	0	Non Numérique	DAGVIAGLNVLR	A0A287RXA5	A0A287RXA5	TVPAYFNDAQRQATKDAGVIAGLNVLRIVN	ATKDAGVIAGLNVLRIVNEPTAAAIAYGID	168	A0A287RXA5
0	0	0	0	0	0	0	0	0	0	0	0	0	0	0	0	0	0	0	1	17	1833.86	0.024817	51.463	0	1	0	1395	ITLGNNSTYGQTMYSGK	A0A287S056	A0A287S056	LTVAAGTIDRTFLAKITLGNNSTYGQTMYS	LGNNSTYGQTMYSGKHAATSMRIVYAEDVS	169	A0A287S056
0	0	0	0	0	0	0	0	0	0	0	0	0	0	22278	12654	0	0	0	1	12	1474.79	1.4469e-127	174.86	102430	1	0	Non Numérique	IFNTNNLWVNLK	A0A287S5J4;A0A287S5J9;A0A287S5N9;A0A287S5K9;A0A287S5N7;A0A287S5U2;A0A287HZ73;A0A287HYU3	A0A287S5J4	______________________________	KFKIFNTNNLWVNLKAIKRLVDAEALKMEI	170	A0A287S5J4
0	0	0	0	0	0	0	0	0	0	0	0	0	0	3665	0	0	0	1	0	7	789.45	0.0027564	99.384	12314	1	0	3347	VANFLAR	A0A287S5J4;A0A287S5J9;A0A287S5N9;A0A287S5K9;A0A287S5N7;A0A287S5U2	A0A287S5J4	KPSNPSIELGPEFKKVANFLARFKSIPSIV	ELGPEFKKVANFLARFKSIPSIVELDSLKV	170	A0A287S5J4
1240500	50013000	5968100	303330	3640000	11214000	5678300	19772000	22697000	7324800	16574000	24600000	179470	3373700	5892000	8801500	1567700	3239200	1	0	9	804.409	5.256e-16	138.83	122640000	39	0	Non Numérique	SAAAAATSR	A0A287SAY4	A0A287SAY4	SETGSGGDTHSSPEKSAAAAATSRGRRGRK	HSSPEKSAAAAATSRGRRGRKRTRK_____	171	A0A287SAY4
0	0	0	0	0	0	0	0	0	0	0	0	22288	0	38721	15202	14150	32659	1	0	9	943.524	0.00011172	114.6	285400	5	0	Non Numérique	AGLQFPVGR	A0A287SBA3;A0A287PKF3;A0A287HU91;A0A287T6H7;A0A287T840;A0A287TQP4;A0A287MTW6;A0A287T826;A0A287QR85;A0A287G659;A0A287EJ70;A0A287T849;A0A287P7S0;A0A287QR92;A0A287HUI4;A0A287TB26;A0A287T688;A0A287PJC3;A0A287T7W4;A0A287QQT0;F2D4K3;A0A287V765;A0A287T890;A0A287T853;M0XI18;A0A287P7S8;F2CQ71;A0A287EJ86;A0A287T8A1;A0A287T817;A0A287T7Y9;A0A287SQ55;A0A287JF84;A0A287G646;F2DKK8;A0A287TQT9;A0A287Q514;A0A287G6…	A0A287SBA3	EKDKGKKAPISRSSRAGLQFPVGRIHRQLK	ISRSSRAGLQFPVGRIHRQLKQRTQAR___	4	A0A287SBA3
0	0	0	0	0	0	0	0	0	0	0	0	22208	12830	13827	38422	17270	0	0	1	15	1540.86	5.5516e-110	166.04	207730	3	0	Non Numérique	GAALNAVQIAEMLLK	A0A287SEZ9	A0A287SEZ9	NRGLELFVCGDQIRKGAALNAVQIAEMLLK	GAALNAVQIAEMLLK_______________	172	A0A287SEZ9
0	0	0	0	0	0	0	0	0	0	0	0	39601	0	62582	102640	0	0	1	0	23	2507.28	0.00053734	87.654	482100	4	0	Non Numérique	GAIVANPNCSTIICLMAVTPLHR	A0A287SEZ9;A0A287SF48;A0A287SF75;A0A287SF25;A0A287SEY6	A0A287SEZ9	PEVNPEAMADVRLGKGAIVANPNCSTIICL	CSTIICLMAVTPLHRHAKVKRMVVSTYQAA	172	A0A287SEZ9
1919800	1841100	5103500	3138200	0	2288200	0	0	3609900	6224500	6115900	0	0	0	897890	0	42740	0	1	1	20	2456.19	0.017834	47.113	15130000	5	1	Non Numérique	MLTACLKMLDTEMLQNLEFR	A0A287SG87;A0A287SGC6;M0W5S6;A0A287SGC5;M0W5S5;A0A287SG93	A0A287SG87	______________________________	LKMLDTEMLQNLEFREPREQNLPVKKVVCS	173	A0A287SG87
0	0	0	0	30754	0	0	0	0	0	0	0	75021	63984	63569	58570	60117	50309	1	0	12	1438.72	1.7414e-173	185.6	751940	6	0	Non Numérique	IFFIAWSPDTSR	A0A287SHV3;A0A287SHT1;A0A287SHQ9	A0A287SHV3	YDFDFVTGENVQKSKIFFIAWSPDTSRIRA	KSKIFFIAWSPDTSRIRAKMLYSTSKDRIK	174	A0A287SHV3
0	0	0	0	27043	0	0	0	0	0	0	0	0	17489	18708	19061	24273	17903	1	0	10	1138.69	7.9591e-60	159.04	228720	6	0	Non Numérique	LAVNLIPFPR	A0A287SHZ7;M0XJ11;A0A287MXJ8;A0A287TP83;M0Z5E4;F2CTU9;A0A287LTW4;A0A287MXK8;A0A287MXK7;A0A287XPQ7;A0A287SI15;A0A287FZI6;A0A287TPG9;A0A287LTY5;A0A287Q0X5;A0A287E946;A0A287LTV2;A0A287LTT9;A0A287MXJ7;A0A287SHT8;A0A287XPK5;A0A287TPD0;A0A287Q0T6;A0A287LTW9;A0A287E965;A5CFY9;A5CFY6;A5CFY5;A0A287FZH6;A5CFY7;A0A287MXK9;A0A287FZI0;A0A287Q128;A0A287Q1P1;A0A287Q0W7;A0A287FZH4;A0A287MXK3;A0A287LTY0;A0A287SHW…	A0A287SHZ7	CCLRFPGQLNSDLRKLAVNLIPFPRLHFFM	SDLRKLAVNLIPFPRLHFFMDEMEFTEAES	9	A0A287SHZ7
0	0	0	0	0	0	0	0	0	0	0	0	26638	0	0	48386	54631	12873	1	0	12	1466.76	4.2008e-226	196.11	277260	2	0	Non Numérique	QFSMYILLPEAR	A0A287SI55	A0A287SI55	MKVLKLPYKQGKDRRQFSMYILLPEARDGL	DRRQFSMYILLPEARDGLWSLAKKLSVEPE	175	A0A287SI55
0	0	0	0	0	0	0	0	0	0	0	0	0	0	6412.1	0	0	0	0	1	10	1133.55	0.002416	101.64	21544	1	0	3166	TLGEWAGLCK	A0A287SJ40;A0A287I0Y4;M0Y8U3;A0A287I120;M0Y8U1;A0A287SJ39;A0A287I0Z1;A0A287SJ42;A0A287SJ34;A0A287SIX1;A0A287SJ97;A0A287SIW7	A0A287SJ40	CAEHNVHLVTVPSAKTLGEWAGLCKIDSEG	VPSAKTLGEWAGLCKIDSEGKARKVVGCSC	70	A0A287SJ40
0	0	0	0	0	0	0	0	0	0	0	0	49406	57874	76139	77569	39711	23157	0	1	19	2079.06	2.0042e-80	167.61	680100	6	0	Non Numérique	NMIIMPEMIGSLVGIYNGK	A0A287SMF7;A0A287SMC5	A0A287SMF7	APAGEKPEPVKTHLRNMIIMPEMIGSLVGI	MPEMIGSLVGIYNGKCFNQVEIKPEMIGHY	176	A0A287SMF7
0	0	0	0	0	0	0	0	0	0	0	0	0	0	0	0	0	12852	0	1	14	1534.81	2.1029e-07	122.51	25842	1	0	3305	TYLLSPVTLSGPCK	A0A287SPL7;A0A287SPH4;A0A287SPQ4	A0A287SPL7	CSSSRPAVLLVPEGKTYLLSPVTLSGPCKS	KTYLLSPVTLSGPCKSSSVVFMIKGTLVAP	177	A0A287SPL7
0	0	0	0	54145	0	0	0	0	0	0	0	0	0	0	0	0	0	2	0	27	3100.49	0.0032035	68.369	35850	1	1	638	ESYWYNGTGSVVTVDQDPNTRYPVVVR	A0A287SSS3;A0A287SSU5;A0A287SSP8;A0A287SSX8	A0A287SSS3	PRGPKRGTKVKILRRESYWYNGTGSVVTVD	TVDQDPNTRYPVVVRFAKVNYAGVSTNNYA	179	A0A287SSS3
0	102870	0	0	0	173320	0	224480	116720	0	0	0	0	28676	55453	58453	89717	37853	2	2	22	2506.23	0.022345	40.552	790620	1	3	Non Numérique	SQGESREYPSPLPSLKMGEKMR	A0A287STG3;A0A287STH8	A0A287STG3	______________________________	YPSPLPSLKMGEKMRMTKLWALPLVVLVLG	180	A0A287STG3
0	0	0	0	73363	0	0	0	0	0	0	0	223800	166790	221810	243260	187400	96495	1	0	16	1785.93	9.4449e-181	182.25	2370000	9	0	Non Numérique	AYLPVIESFGFSSTLR	A0A287SV59;A0A287SV42;A0A287SV25;A0A287SV61;A0A287SV56;A0A287SV50;A0A287SV83;A0A287SV27;A0A287SV80;A0A287SV78;A0A287SV75;A0A287XP23;A0A287SV58;A0A287SV37;A0A287L6N0;A0A287L6N2;A0A287XNY1;A0A287SV07;A0A287XNS5;M0UYD9;A0A287XP46;A0A287SV62;A0A287SV31	A0A287SV59	FEEMQRPGTPLYNIKAYLPVIESFGFSSTL	YLPVIESFGFSSTLRAATSGQAFPQCVFDH	101	A0A287SV59
0	0	0	0	0	0	0	0	0	0	0	0	65210	32955	0	42545	18198	17168	1	1	28	3095.7	0.0013579	56.681	281960	2	1	Non Numérique	LLEPVYLVEIQAPENALGGIYGVLNQKR	A0A287SV59;A0A287SV42;A0A287SV25;A0A287SV61;A0A287SV56;A0A287SV50;A0A287SV83;A0A287SV27;A0A287SV80;A0A287SV78;A0A287SV75;A0A287XP23;A0A287SV58;A0A287SV37;A0A287L6N0;A0A287L6N2;A0A287XNY1;A0A287SV07;A0A287XNS5;M0UYD9;A0A287XP46;A0A287SV62;A0A287SV31	A0A287SV59	ARRVIYASQLTAKPRLLEPVYLVEIQAPEN	ENALGGIYGVLNQKRGHVFEEMQRPGTPLY	101	A0A287SV59
0	0	0	0	64080	0	0	0	0	0	0	0	0	0	0	0	0	0	1	0	20	1977.03	0.0019121	102.66	42428	1	0	1177	IAFVGLPGLYVVNSDGSGGR	A0A287SXC9;A0A287SXA5	A0A287SXC9	RIDGSYPSFSPDGRRIAFVGLPGLYVVNSD	LPGLYVVNSDGSGGRRKIFSGNAFPTSWDW	181	A0A287SXC9
0	0	0	0	18329	0	0	0	0	0	0	0	5326.8	22198	10938	12752	15721	8399.5	1	0	12	1345.78	0.0010324	105.52	158060	2	0	Non Numérique	VVFLVDVPVFGR	A0A287SXX7;F2DED9;A0A287SY08;M0UP66	A0A287SXX7	YADIKPGSIIPYLLRVVFLVDVPVFGRIKI	LLRVVFLVDVPVFGRIKIPLDKSGEIPIPY	182	A0A287SXX7
0	0	0	0	0	0	0	0	0	0	0	0	77572	49257	44308	171490	20200	0	2	0	23	2309.26	4.2693e-16	123.42	715130	5	0	Non Numérique	SAAVGVGILRPDWLAPGAAYLGR	A0A287SZQ0;A0A287SZM5;A0A287SZV7;F2CR67	A0A287SZQ0	NGTSFFYTPARRACRSAAVGVGILRPDWLA	LRPDWLAPGAAYLGRAQADGFDCHVWAKAD	183	A0A287SZQ0
0	0	0	0	0	0	0	0	0	0	0	0	0	32605	22094	0	0	14110	0	1	19	1957.03	7.3413e-188	217.19	139830	4	0	Non Numérique	VQASIAANTWVVSGTPQTK	A0A287SZQ8;A0A287SZP2;A0A287SZS5;A0A287SZR6;A0A287Q3Y4;A0A287SZY2;A0A287SZS1;A0A287Q3Z2;A0A287SZX2;A0A287SZV1;A0A287Q489;A0A287SZP7;A0A287Q4L8	A0A287SZQ8	NIFKDDLVIQFLNPKVQASIAANTWVVSGT	IAANTWVVSGTPQTKM______________	136	A0A287SZQ8
0	0	0	0	0	0	0	0	0	0	0	0	0	7791.6	7842.8	7711.3	0	0	1	0	18	1983.06	0.01676	59.513	52052	1	0	Non Numérique	DLGQLIEQTTVEQLGIAR	A0A287T2T8;F2DEW5;M0Y558	A0A287T2T8	LQDIAIVTGAEFQAKDLGQLIEQTTVEQLG	QLIEQTTVEQLGIARKVTISGSSTTIIADV	184	A0A287T2T8
0	0	0	0	0	0	0	0	0	0	0	0	0	0	12602	0	0	5784	1	0	12	1123.67	0.0026735	99.815	53972	3	0	Non Numérique	LAAAVGVTLGPR	A0A287T2T8;F2DEW5	A0A287T2T8	FDQASRSALQAGVEKLAAAVGVTLGPRGRN	VEKLAAAVGVTLGPRGRNVVLDEFGSPKVV	184	A0A287T2T8
0	0	0	0	62973	0	0	0	0	0	0	0	0	0	0	0	0	0	0	1	16	1629.79	2.0328e-93	162.93	41695	1	0	1988	LYSIASSALGDFGDSK	A0A287T428;M0YPY5;A0A287T437	A0A287T428	IADGEDKNGKPHKLRLYSIASSALGDFGDS	YSIASSALGDFGDSKTVSLCVKRLVYTNDA	185	A0A287T428
0	0	0	62887	110470	87501	0	0	0	0	0	0	53127	161250	112750	99004	59540	78870	1	0	15	1619.87	1.0205e-59	152.4	1249700	11	0	Non Numérique	AILLNPTSAIMYGTR	A0A287T4R0;A0A287T4Q5;A0A287T4Z0;A0A287T4R2;A0A287T4R1;A0A287T4Y5;A0A287T510;A0A287T504	A0A287T4R0	______________________________	AILLNPTSAIMYGTRASVFIKMKKPAAAIR	186	A0A287T4R0
0	0	156680	341120	647080	0	0	0	0	0	0	0	347220	806840	186160	459540	495090	335220	1	1	12	1432.77	9.1397e-17	123.01	5275100	21	1	Non Numérique	IVMELYKDAVPR	A0A287TCL5;A0A287TCE0;A0A287TCL9	A0A287TCL5	KVFFDMTVGGAPAGRIVMELYKDAVPRTVE	AGRIVMELYKDAVPRTVENFRALCTGEKGV	187	A0A287TCL5
0	0	0	0	51629	0	0	48838	0	0	0	0	13061	0	36840	46897	0	57966	0	0	10	1101.55	6.329e-109	179.51	404090	6	0	Non Numérique	QVVIADCGQL	A0A287TCL5;A0A287TCE0;A0A287TCB3	A0A287TCL5	KNIEKVGSRSGTCSKQVVIADCGQL_____	GTCSKQVVIADCGQL_______________	187	A0A287TCL5
0	76037	572980	772230	2772700	604660	0	217370	210530	96878	55803	0	943310	1649500	1284000	1400700	408540	2312400	1	0	14	1423.69	0	305.4	18586000	55	0	Non Numérique	VFFDMTVGGAPAGR	A0A287TCL5;A0A287TCE0;A0A287TCL9	A0A287TCL5	______________________________	KVFFDMTVGGAPAGRIVMELYKDAVPRTVE	187	A0A287TCL5
0	0	91138	0	521270	129180	0	0	57577	0	0	0	210190	273310	273720	214960	211960	228080	1	0	14	1641.73	5.0238e-07	120.6	3283200	10	0	Non Numérique	VIPDFMCQGGDFTR	A0A287TCL5;A0A287TCE0;A0A287TCL9;A0A287V7S6	A0A287TCL5	KSGKPLHYKGSSFHRVIPDFMCQGGDFTRG	RVIPDFMCQGGDFTRGNGTGGESIYGEKFA	187	A0A287TCL5
0	0	0	0	39361	0	0	0	0	0	0	0	31485	38070	30812	0	32162	11954	0	1	16	1690.84	0.00058103	100.55	302200	1	0	Non Numérique	VWMDVYSLPVPGSGGK	A0A287TDV8;A0A287TDK1	A0A287TDV8	KKVKVPTFLVPATQKVWMDVYSLPVPGSGG	WMDVYSLPVPGSGGKTCSQIFEEAGCDTPA	188	A0A287TDV8
0	0	0	0	0	0	0	0	0	0	0	46420	0	0	29031	0	0	13266	0	1	16	1753.79	0.014849	62.466	160070	4	1	Non Numérique	VAVMMDDMIDTVEGKT	A0A287TE76	A0A287TE76	NVAEVMNLIGDVRGKVAVMMDDMIDTVEGK	AVMMDDMIDTVEGKT_______________	189	A0A287TE76
0	0	0	0	23912	0	0	0	0	0	0	0	0	0	13561	0	12711	0	0	1	12	1387.76	3.3514e-28	108.67	87814	2	0	Non Numérique	SSMMQPQIILLK	A0A287TMB6;A0A287TMR7;M0X0Z2	A0A287TMB6	______________________________	______________________________	191	A0A287TMB6
0	0	0	0	32326	0	0	0	0	0	0	0	107770	0	197270	140480	35278	272030	2	0	13	1519.64	0.011042	68.557	1741700	1	1	Non Numérique	GMDDDFFSSSRTR	A0A287TMI1;A0A287TMR8;A0A287TMI0;A0A287TMG9;A0A287TMS3;A0A287TMJ1;A0A287TMY7;A0A287TMR2	A0A287TMI1	GDSQGYLVILPKGKRGMDDDFFSSSRTRKS	KRGMDDDFFSSSRTRKSSGVINVKLPYTGD	192	A0A287TMI1
0	0	0	0	0	0	0	0	0	0	0	0	0	0	0	0	0	0	1	2	12	1383.74	0.02254	54.066	0	1	2	1334	IKSMRFSMLSGK	A0A287TNT8;A0A287TP07;A0A287TNT3	A0A287TNT8	RCTKEPFIEDDGTRRIKSMRFSMLSGKEIR	TRRIKSMRFSMLSGKEIRQSAEAQVWNNRI	193	A0A287TNT8
0	126800	0	53079	114770	612260	0	0	137550	37425	0	0	13680	0	0	24697	0	23261	1	2	15	1746.83	0.017142	63.073	515970	1	2	Non Numérique	MTLTDSSKRTAYDMK	A0A287TWM2	A0A287TWM2	______________________________	MTLTDSSKRTAYDMKRRVSVRVGAARPSPY	194	A0A287TWM2
0	0	244930	129160	435030	148200	0	0	0	0	0	0	249710	752520	401890	177120	252100	386890	0	1	15	1433.75	8.5428e-05	120.59	4655600	8	0	Non Numérique	AASFNIIPSSTGAAK	A0A287U805;F2D6I8;A0A287U7R7;A0A287U7Z5;A0A287U800;M0YRV8;A0A287U7X7;A0A287U7S7;A0A287U7V7;A0A287U8B2;A0A287WWY0;A0A287WX12;A0A287WXA1;A0A287WX22;A0A287WWZ9;A0A287WX66;A0A287WX17;A0A287WX60;A0A287WXA5	A0A287U805	KTVDGPSSKDWRGGRAASFNIIPSSTGAAK	AASFNIIPSSTGAAKAVGKVLPELNGKLTG	196;223	A0A287U805
0	0	0	30966	61218	0	0	0	0	0	0	0	43644	114760	124820	23179	61401	106580	0	1	11	1160.62	6.044e-43	148.69	1048000	10	0	Non Numérique	AGIALNDNFVK	A0A287U805;F2D6I8;A0A287U7R7;A0A287U7Z5;A0A287U800;M0YRV8;A0A287U7X7;A0A287U7S7;A0A287U7V7	A0A287U805	TDFQGDSRSSIFDAKAGIALNDNFVKLVSW	FDAKAGIALNDNFVKLVSWYDNEWGYSTRV	196	A0A287U805
0	0	0	0	0	0	0	0	0	0	0	0	0	0	28461	0	0	19265	0	2	24	2669.27	0.010258	73.546	134360	1	1	Non Numérique	EYKSDIDIVSNASCTTNCLAPLAK	A0A287U805;F2D6I8;A0A287U7R7;A0A287U7Z5;A0A287U800;M0YRV8;A0A287U7X7;A0A287U7S7;A0A287U7V7;A0A287U8B2;A0A287U7W6;A0A287U7S2;A0A287U7Y2	A0A287U805	PSKDAPMFVCGVNEKEYKSDIDIVSNASCT	SNASCTTNCLAPLAKVINDRFGIVEGLMTT	196	A0A287U805
0	0	0	0	0	0	0	0	0	0	0	0	109160	42303	19498	155760	43518	0	0	1	19	2034.03	5.319e-28	141.65	676420	5	0	Non Numérique	FGIVEGLMTTVHAMTATQK	A0A287U805;F2D6I8;A0A287U7R7;A0A287U7Z5;A0A287U800;M0YRV8;A0A287U7X7;A0A287U7S7;A0A287U7V7;A0A287U8B2	A0A287U805	TTNCLAPLAKVINDRFGIVEGLMTTVHAMT	EGLMTTVHAMTATQKTVDGPSSKDWRGGRA	196	A0A287U805
0	0	0	0	0	0	0	0	0	0	0	0	22988	22449	14315	0	0	17909	1	0	20	2185.02	0.0087063	104.55	137680	2	0	Non Numérique	GILGYVDEDLVSTDFQGDSR	A0A287U805;F2D6I8;A0A287U7R7;A0A287U7Z5;A0A287U800;M0YRV8;A0A287U7X7;A0A287U7S7;A0A287U7V7	A0A287U805	QIKAAIKEESEGNLKGILGYVDEDLVSTDF	VDEDLVSTDFQGDSRSSIFDAKAGIALNDN	196	A0A287U805
0	0	0	0	0	0	0	0	0	0	0	0	0	0	30926	11790	0	17608	1	0	8	832.456	2.0766e-07	132.72	165010	1	0	Non Numérique	IGINGFGR	A0A287U805;F2D6I8;A0A287U7R7;A0A287U7Z5;A0A287U800;A0A287U8B2;A0A287U7W6;A0A287U7S2;A0A287U7Y2;A0A287WWY0;A0A287WX12;A0A287WXA1;A0A287WX17;A0A287WX60;A0A287WXA5	A0A287U805	PPSTAASDFPMAPIKIGINGFGRIGRLVAR	FPMAPIKIGINGFGRIGRLVARVALQCPDV	196;223	A0A287U805
0	0	0	0	0	0	0	0	0	0	0	0	0	21205	27001	8996.1	7427.3	22424	0	2	11	1260.71	0.0044671	90.913	195060	7	0	Non Numérique	LAKPATYEQIK	A0A287U805;F2D6I8;A0A287U7R7;A0A287U7Z5;A0A287U800;M0YRV8;A0A287U7X7;A0A287U7S7;A0A287U7V7;A0A287U8B2	A0A287U805	RVPTVDVSVVDLTVRLAKPATYEQIKAAIK	LTVRLAKPATYEQIKAAIKEESEGNLKGIL	196	A0A287U805
0	0	0	0	0	0	0	0	0	0	0	0	120440	103430	127850	246990	121020	30731	2	0	21	2274.24	3.2967e-69	150.61	1545700	5	1	Non Numérique	LTGMAFRVPTVDVSVVDLTVR	A0A287U805;F2D6I8;A0A287U7R7;A0A287U7Z5;A0A287U800;M0YRV8;A0A287U7X7;A0A287U7S7;A0A287U7V7;A0A287U8B2	A0A287U805	AAKAVGKVLPELNGKLTGMAFRVPTVDVSV	RVPTVDVSVVDLTVRLAKPATYEQIKAAIK	196	A0A287U805
0	0	83371	56806	518160	82410	0	0	0	0	0	0	654900	582010	784150	681190	712210	557010	1	0	14	1774.8	0	207.47	8594700	13	0	Non Numérique	LVSWYDNEWGYSTR	A0A287U805;F2D6I8;A0A287U7R7;A0A287U7Z5;A0A287U800;M0YRV8;A0A287U7X7;A0A287U7S7;A0A287U7W6	A0A287U805	FDAKAGIALNDNFVKLVSWYDNEWGYSTRV	KLVSWYDNEWGYSTRVVDLIRHMHSTK___	196	A0A287U805
0	0	0	0	0	0	0	0	0	0	0	0	0	31030	22720	19373	0	14826	0	1	21	2249.07	1.1906e-42	141.85	183790	4	0	Non Numérique	SDIDIVSNASCTTNCLAPLAK	A0A287U805;F2D6I8;A0A287U7R7;A0A287U7Z5;A0A287U800;M0YRV8;A0A287U7X7;A0A287U7S7;A0A287U7V7;A0A287U8B2;A0A287U7W6;A0A287U7S2;A0A287U7Y2	A0A287U805	DAPMFVCGVNEKEYKSDIDIVSNASCTTNC	SNASCTTNCLAPLAKVINDRFGIVEGLMTT	196	A0A287U805
0	0	0	0	0	0	0	0	0	0	0	0	0	16907	63283	57639	12273	53585	0	1	7	766.386	0.0044315	94.262	490790	4	0	Non Numérique	SSIFDAK	A0A287U805;F2D6I8;A0A287U7R7;A0A287U7Z5;A0A287U800;M0YRV8;A0A287U7X7;A0A287U7S7;A0A287U7V7;A0A287WWY0;A0A287WX12;A0A287WXA1;A0A287WX22;A0A287WWZ9;A0A287WX66;A0A287WX17;A0A287WX60	A0A287U805	VDEDLVSTDFQGDSRSSIFDAKAGIALNDN	TDFQGDSRSSIFDAKAGIALNDNFVKLVSW	196;223	A0A287U805
0	0	0	0	0	0	0	0	0	0	0	0	26125	35540	59795	40272	70203	0	0	1	28	3279.55	0.00014624	74.123	506910	2	0	Non Numérique	VALQCPDVELVAVNDPFITTDYMTYMFK	A0A287U805;F2D6I8;A0A287U7R7;A0A287U7Z5;A0A287U800;M0YRV8;A0A287U7V7;A0A287U8B2;A0A287U7W6;A0A287U7S2;A0A287U7Y2	A0A287U805	IGINGFGRIGRLVARVALQCPDVELVAVND	NDPFITTDYMTYMFKKDKAAAHIKGGAKKV	196	A0A287U805
0	0	0	0	0	0	0	0	0	0	0	0	41627	45151	33020	63894	0	81803	1	1	24	2631.35	0.00019478	82.635	516830	6	1	Non Numérique	VINDRFGIVEGLMTTVHAMTATQK	A0A287U805;F2D6I8;A0A287U7R7;A0A287U7Z5;A0A287U800;M0YRV8;A0A287U7X7;A0A287U7S7;A0A287U7V7;A0A287U8B2	A0A287U805	SNASCTTNCLAPLAKVINDRFGIVEGLMTT	EGLMTTVHAMTATQKTVDGPSSKDWRGGRA	196	A0A287U805
0	0	0	0	0	0	0	0	0	0	0	0	16730	22900	34889	12433	15880	14320	1	0	14	1497.84	1.7998e-77	149.49	252600	0	0	Non Numérique	VPTVDVSVVDLTVR	A0A287U805;F2D6I8;A0A287U7R7;A0A287U7Z5;A0A287U800;M0YRV8;A0A287U7X7;A0A287U7S7;A0A287U7V7;A0A287U8B2;A0A287WWY0;A0A287WX12;A0A287WXA1;A0A287WX22;A0A287WWZ9;A0A287WX66;A0A287WX17;A0A287WX60;A0A287WXA5	A0A287U805	VLPELNGKLTGMAFRVPTVDVSVVDLTVRL	RVPTVDVSVVDLTVRLAKPATYEQIKAAIK	196;223	A0A287U805
0	0	0	0	0	0	0	0	0	0	0	0	9879.5	0	8464.9	7738.9	0	0	0	1	12	1274.74	0.0031514	98.033	57317	1	0	Non Numérique	AILVNIFGGIMK	A0A287UAM7;A0A287UAN6;F2D1J8;A0A287UAS4	A0A287UAM7	VVEAFKILTSDDRVKAILVNIFGGIMKCDV	RVKAILVNIFGGIMKCDVIASGIVNAAKQV	197	A0A287UAM7
0	0	0	0	0	0	0	0	0	0	0	0	0	0	35855	0	0	12918	0	1	24	2702.21	0.00017504	89.483	146440	2	0	Non Numérique	AGCYAANVIIQQSGCTYPEKPDFN	A0A287UB57;A0A287UBG7;M0XLC4	A0A287UB57	LSQLVQGKSIEDCVKAGCYAANVIIQQSGC	IQQSGCTYPEKPDFN_______________	198	A0A287UB57
0	0	0	0	0	0	0	0	0	0	0	0	67040	53425	58421	49056	61113	4204.5	0	1	23	2292.18	2.4277e-48	135.57	581160	11	0	Non Numérique	LVDTNGAGDAFVGGFLSQLVQGK	A0A287UB57;A0A287UBG7;M0XLC4	A0A287UB57	GKVKTFPVILLPKEKLVDTNGAGDAFVGGF	DAFVGGFLSQLVQGKSIEDCVKAGCYAANV	198	A0A287UB57
0	0	0	0	0	0	0	0	0	0	0	0	0	0	16310	15092	0	0	1	0	24	2430.22	1.0395e-05	105.32	87689	1	0	Non Numérique	CPVNTICIGQAASMGSLLLAAGAR	A0A287UC85;A0A287UBV1;A0A287UBV8;A0A287UBS7;A0A287UBL8;A0A287UC90;A0A287UBV4;A0A287UBM0	A0A287UC85	VTAGLAIYDTMQYIRCPVNTICIGQAASMG	QAASMGSLLLAAGARGERRALPNARVMIHQ	199	A0A287UC85
323050	0	755610	0	219180	0	0	0	0	337320	0	287500	155300	92994	114360	285480	198820	81696	0	1	18	1979.94	1.9223e-138	174.47	2979400	9	1	Non Numérique	IATNPDSMNFNVMALSKQ	A0A287UEC8;A0A287UEC5;A0A287UEB7	A0A287UEC8	PETLLQDAAKVIKARIATNPDSMNFNVMAL	NPDSMNFNVMALSKQ_______________	200	A0A287UEC8
0	0	79165	0	90457	0	0	0	0	0	0	0	206480	253130	255730	196360	256560	129940	1	0	27	2765.41	3.6323e-27	124.04	2704800	8	0	Non Numérique	LGSFAFVGLPSAAYPIPFVAPGEESSR	A0A287UED7	A0A287UED7	EHLTLVPSKPDEYRKLGSFAFVGLPSAAYP	AYPIPFVAPGEESSRYAVIIGGANFGCGSS	201	A0A287UED7
0	0	0	0	0	0	0	0	0	0	0	0	0	0	28271	0	0	25459	1	0	16	1627.78	0.00073567	103.44	146180	2	0	Non Numérique	YAVIIGGANFGCGSSR	A0A287UED7	A0A287UED7	AYPIPFVAPGEESSRYAVIIGGANFGCGSS	AVIIGGANFGCGSSREHAPVALGAAGARAV	201	A0A287UED7
0	0	0	0	0	0	0	0	0	0	63882	0	0	0	0	0	0	0	2	1	20	2273.03	0.0029717	14.614	15531	0	2	2570	RMTENFCAGVSASSAREWSK	A0A287UGI7;A0A287UGE2;A0A287UGI6	A0A287UGI7	AISQEGRRSMLKLARRMTENFCAGVSASSA	FCAGVSASSAREWSKLDGATGSIGEDVRVM	202	A0A287UGI7
0	0	0	0	0	0	0	0	0	0	0	0	23101	25457	19236	22600	20977	10159	1	0	18	2009.06	6.6777e-80	158.31	235060	3	0	Non Numérique	ASDLNPVWNEVLTLSVPR	A0A287UM33;A0A287ULZ2;A0A287UM02	A0A287UM33	VVLSLGEQKAQTTVKASDLNPVWNEVLTLS	LNPVWNEVLTLSVPRNYGPLKLEVYDHDTF	203	A0A287UM33
0	0	0	0	0	0	0	0	0	0	0	0	0	0	4028.7	0	0	0	0	1	12	1294.63	0.00014883	108.47	13536	2	0	Non Numérique	ACAAQTNATFLK	A0A287V2I6;A0A287V2I9	A0A287V2I6	LLYGPPGTGKTLMARACAAQTNATFLKLAG	MARACAAQTNATFLKLAGPQLVQMFIGDGA	204	A0A287V2I6
0	0	0	0	75888	0	0	0	0	0	0	0	24277	50174	20205	18302	0	22590	0	1	16	1643.87	2.4488e-35	141.13	290240	9	0	Non Numérique	LAGPQLVQMFIGDGAK	A0A287V2I6;A0A287V2I9	A0A287V2I6	MARACAAQTNATFLKLAGPQLVQMFIGDGA	AGPQLVQMFIGDGAKLVRDAFELAKEKAPC	204	A0A287V2I6
0	0	0	0	47448	0	0	0	0	0	0	0	280980	372330	314450	252580	459670	199930	0	1	25	2512.32	3.434e-27	162.79	3762400	11	0	Non Numérique	CAAIADSGTSLLVGPTAIIAQINEK	A0A287V373	A0A287V373	DVLIGGNSTGLCASRCAAIADSGTSLLVGP	LLVGPTAIIAQINEKIGAPGILSQECKAVA	205	A0A287V373
0	0	0	0	0	0	0	0	0	0	0	0	66080	0	0	42540	0	0	0	2	37	3765.96	0.00031767	44.757	173050	1	1	Non Numérique	CAAIADSGTSLLVGPTAIIAQINEKIGAPGILSQECK	A0A287V373	A0A287V373	DVLIGGNSTGLCASRCAAIADSGTSLLVGP	NEKIGAPGILSQECKAVASQYGQRILQLML	205	A0A287V373
0	0	0	0	0	0	0	0	0	0	0	0	30153	11771	22051	0	37768	19101	0	1	14	1445.78	0.021546	70.728	241080	1	0	Non Numérique	LESLPDVAFTIGGK	A0A287V373;A0A287V2S6	A0A287V373	YIPSPMGESSVDCKRLESLPDVAFTIGGKQ	RLESLPDVAFTIGGKQFALKPEEYILKVGD	205	A0A287V373
0	0	0	0	0	0	0	0	0	0	0	0	53012	13739	0	0	11818	0	1	0	18	2128.03	0.01042	106.29	104690	3	0	Non Numérique	NQDFIEATLEPGITFMFR	A0A287V373;A0A287V2S4	A0A287V373	YISQDNVQVGGLVVKNQDFIEATLEPGITF	FIEATLEPGITFMFRKFDGILGLGFKEIAK	205	A0A287V373
0	0	0	0	0	0	0	0	0	0	0	0	0	0	0	0	28630	15480	0	2	12	1477.82	0.016208	64.64	90628	1	0	Non Numérique	QFALKPEEYILK	A0A287V373;A0A287V2S6	A0A287V373	RLESLPDVAFTIGGKQFALKPEEYILKVGD	GGKQFALKPEEYILKVGDGDATQCISGFIA	205	A0A287V373
0	0	0	0	0	0	0	0	0	0	0	0	41234	0	28611	30939	60233	36107	1	1	15	1601.88	1.2812e-45	145.83	411470	11	1	Non Numérique	RLESLPDVAFTIGGK	A0A287V373;A0A287V2S6	A0A287V373	DYIPSPMGESSVDCKRLESLPDVAFTIGGK	RLESLPDVAFTIGGKQFALKPEEYILKVGD	205	A0A287V373
0	0	0	0	0	0	0	0	0	0	0	0	76195	31475	35126	46650	104870	61410	0	2	21	2475.11	1.4909e-42	144.4	689670	8	1	Non Numérique	YINKLCDYIPSPMGESSVDCK	A0A287V373	A0A287V373	KNQLAQDRTRDLILKYINKLCDYIPSPMGE	DYIPSPMGESSVDCKRLESLPDVAFTIGGK	205	A0A287V373
0	0	0	0	0	0	0	0	0	0	0	0	52550	130690	40719	59053	64937	0	1	1	18	1960.99	0.0096764	97.129	613570	4	1	Non Numérique	LNRLPSACVGDMVMATVK	A0A287V5A7;A0A287V4Z2;A0A287F7K3;M0WUX6;A0A287V4V8;F2CV33;A0A287F7L6;A0A287PWX6	A0A287V5A7	AKNLYIISVKGIKGRLNRLPSACVGDMVMA	LPSACVGDMVMATVKKGKPDLRKKVMPAVI	27	A0A287V5A7
0	0	0	0	53264	0	0	0	0	0	0	0	96224	183590	94660	61537	74037	134710	0	1	20	1988.97	2.4963e-05	127.49	1238700	18	0	Non Numérique	MSLGLPVAATVNCADNTGAK	A0A287V5A7;A0A287V4Z2;A0A287F7K3;M0WUX6;A0A287V4V8;F2CV33;A0A287F7L6;A0A287PWX6	A0A287V5A7	______________________________	PVAATVNCADNTGAKNLYIISVKGIKGRLN	27	A0A287V5A7
0	0	0	0	0	0	0	0	0	0	0	0	49172	0	0	110170	0	0	0	2	28	2919.52	0.0027636	62.871	299890	1	1	Non Numérique	MSLGLPVAATVNCADNTGAKNLYIISVK	A0A287V5A7;A0A287V4Z2;A0A287F7K3;M0WUX6;A0A287V4V8;F2CV33;A0A287F7L6;A0A287PWX6	A0A287V5A7	______________________________	ADNTGAKNLYIISVKGIKGRLNRLPSACVG	27	A0A287V5A7
0	0	0	0	0	0	0	0	0	0	0	0	56443	33243	74221	51966	60829	23169	1	1	28	2761.5	0.012392	52.577	642210	1	1	Non Numérique	AVLDKTGINPAEIGDVVVGTVLGPGSQR	A0A287V6D0;A0A287V5Y6;A0A287V5Y0;F2CXK6;A0A287V5X7;A0A287V609;A0A287V618	A0A287V6D0	FKDTYPEDLLTPVLKAVLDKTGINPAEIGD	GDVVVGTVLGPGSQRAIECRTASLLAGIPE	206	A0A287V6D0
0	0	0	0	0	0	0	0	0	0	0	0	0	0	14629	14356	0	10786	1	0	9	970.596	0.00080729	103.29	102130	1	0	Non Numérique	GLPILGVFR	A0A287V6D0;A0A287V5Y6;A0A287V5Y0;F2CXK6;A0A287V5X7;A0A287V5Z0;A0A287V5Y7;A0A287V6D4;A0A287V6C5;A0A287V5Y5;A0A287V5Z7;A0A287V613	A0A287V6D0	AGAVLLMKRSVAVSKGLPILGVFRSFVAVG	SVAVSKGLPILGVFRSFVAVGVDPAVMGIG	206	A0A287V6D0
0	0	0	116350	167190	149970	0	0	0	0	0	0	159200	260260	219630	107340	153470	111850	0	1	25	2335.3	5.0083e-28	152.11	2207600	17	0	Non Numérique	SFVAVGVDPAVMGIGPAVAIPAAVK	A0A287V6D0;A0A287V5Y6;A0A287V5Y0;F2CXK6;A0A287V5X7;A0A287V5Z0;A0A287V5Y7;A0A287V6D4;A0A287V6C5;A0A287V5Y5;A0A287V5Z7	A0A287V6D0	SVAVSKGLPILGVFRSFVAVGVDPAVMGIG	VMGIGPAVAIPAAVKSAGLEIDDIDLDPSE	206	A0A287V6D0
0	0	0	0	31290	0	0	0	0	0	0	0	23837	26644	21242	13114	19809	20181	1	0	15	1522.87	0.00046165	93.821	261810	7	0	Non Numérique	TASLLAGIPETVPVR	A0A287V6D0;A0A287V5Y6;A0A287V5Y0;F2CXK6;A0A287V5X7;A0A287V609;A0A287V618	A0A287V6D0	GTVLGPGSQRAIECRTASLLAGIPETVPVR	TASLLAGIPETVPVRTVNRQCSSGLQAVAD	206	A0A287V6D0
0	0	0	0	0	0	0	0	0	0	0	0	0	0	12873	0	7852	0	1	0	16	1525.86	0.00074263	103.46	59569	1	0	Non Numérique	GALGPFGLLVLAAGDR	A0A287VCA8;J7GP58;M0YBF9;A0A287VC64	A0A287VCA8	DVGYNCSSSGGAVNRGALGPFGLLVLAAGD	ALGPFGLLVLAAGDRRGEQTAVYFYVSRGL	207	A0A287VCA8
0	0	0	0	0	0	0	0	0	0	0	0	23751	0	34178	18393	0	0	1	0	17	1742.92	0.012459	73.881	183790	2	0	Non Numérique	VIGSTVPVLDGEALSMR	A0A287VCA8;J7GP58;M0YBF9;A0A287VC69	A0A287VCA8	QDELRSSRAKDVTKRVIGSTVPVLDGEALS	GSTVPVLDGEALSMRVLVDHSIVQGFAMGG	207	A0A287VCA8
0	0	0	0	0	0	0	0	0	0	0	0	27311	0	17235	17049	26523	0	1	0	16	1684.87	2.1778e-07	121.18	183390	10	0	Non Numérique	VLVDHSIVQGFAMGGR	A0A287VCA8;J7GP58;M0YBF9;A0A287VC69	A0A287VCA8	GSTVPVLDGEALSMRVLVDHSIVQGFAMGG	LVDHSIVQGFAMGGRTTMTSRVYPMESYQE	207	A0A287VCA8
0	0	0	0	75502	0	0	0	0	0	0	0	0	0	0	0	0	0	0	1	16	1613.79	0.0014945	110.38	49990	2	0	1987	LYSIASSALGDFGDAK	A0A287VDF5;A0A287VDK0;A0A287VDK2;A0A287VDK5	A0A287VDF5	VADGEDKNGKPHKLRLYSIASSALGDFGDA	YSIASSALGDFGDAKTVRAPSPCSIRPFRR	208	A0A287VDF5
0	0	0	0	0	0	0	0	0	0	0	0	82443	60208	131400	48739	82023	16300	0	1	15	1676.85	0	258.65	919930	5	0	Non Numérique	GLLDLTCQTVADMIK	A0A287VDL0;A0A287T436;A0A287JJ48;A0A287M7G9;A0A287XMM0;A0A287T4E1;A0A287T430;A0A287VDL1;A0A287JJ53;A0A287JJA4;A0A287XM78;A0A287M7H9;A0A287M7H0;A0A287JJA9;A0A287T452;A0A287JJG5;A0A287JJG0;A0A287SQ91;A0A287SQ77;A0A287XM93;A0A287M7H3;A0A287JJF5;A0A287S267;A0A287VDF7;A0A287S299;A0A287T443	A0A287VDL0	______________________________	GLLDLTCQTVADMIKGKTPEEIRKTFNIKN	87	A0A287VDL0
0	0	0	0	5168500	1053600	0	120160	0	0	59291	0	4227100	5896200	3350300	7375400	5785600	3774000	2	0	13	1615.74	0.017853	55.461	62609000	2	1	Non Numérique	MMMMMDLSRTTLR	A0A287VE92	A0A287VE92	______________________________	______________________________	209	A0A287VE92
0	0	0	0	0	0	0	0	0	0	0	0	44434	0	39856	30638	0	41908	0	1	12	1443.71	0.0018359	109.29	338960	1	1	Non Numérique	TFKLPDPMYYIG	A0A287VI11;A0A287VHZ7;A0A287VHX9;A0A287VHW8	A0A287VI11	GDQWSDILGAPEGARTFKLPDPMYYIG___	GARTFKLPDPMYYIG_______________	210	A0A287VI11
0	0	0	0	0	0	0	0	0	0	0	0	25275	7468.7	16636	10235	0	0	1	0	14	1575.85	2.3952e-25	138.63	117450	2	0	Non Numérique	VVIDEAIAYLDSLR	A0A287VI11	A0A287VI11	VGHYMLGSHYRRDSKVVIDEAIAYLDSLRL	KVVIDEAIAYLDSLRLAGNGKEVWVLDIDE	210	A0A287VI11
0	0	0	0	213810	0	0	0	0	0	0	0	0	0	17832	0	0	0	0	1	21	2042.11	7.5389e-196	184.51	201480	1	0	Non Numérique	VVPGLIGGSADLASSNMTLLK	A0A287VJQ3;A0A287VJQ2;A0A287VK33	A0A287VJQ3	ATRNLSQQCLNALAKVVPGLIGGSADLASS	GGSADLASSNMTLLKMFGDFQKDTPEERNV	211	A0A287VJQ3
0	0	0	0	0	0	0	0	0	0	0	0	46827	0	0	233690	15152	21163	1	1	25	2999.42	2.7156e-69	148.01	640270	4	1	Non Numérique	FYVASQTCGAVPLLPIEVMKDWCCR	A0A287VLJ7	A0A287VLJ7	YEGMGLPVNPLQGCRFYVASQTCGAVPLLP	VPLLPIEVMKDWCCRELAGISSNCRCEGLR	213	A0A287VLJ7
0	0	0	0	0	0	0	0	0	0	0	0	0	0	51288	347970	0	276270	0	0	22	2385.16	0.012771	73.758	1486200	4	0	Non Numérique	TLALPGQCNLPTIHGGAYCVFP	A0A287VLJ7	A0A287VLJ7	LATECPAEVKRDFARTLALPGQCNLPTIHG	CNLPTIHGGAYCVFP_______________	213	A0A287VLJ7
0	0	0	0	0	0	0	0	0	0	0	0	246360	82014	80596	161800	89835	0	1	0	25	2776.36	1.3242e-08	107.47	1203300	8	0	Non Numérique	TGMALILGIYDEPMTPGQCNLVVER	A0A287VP41;A0A287VP69;A0A287VP43	A0A287VP41	VIRGKKGTGGITIKKTGMALILGIYDEPMT	DEPMTPGQCNLVVERLGDYLVEQGF_____	214	A0A287VP41
0	0	0	0	0	0	0	0	0	0	0	0	0	21933	14376	0	0	14849	1	0	13	1459.79	1.2443e-11	126.71	103200	4	0	Non Numérique	YMVIQGEPGVVIR	A0A287VP41;A0A287VP69;A0A287VPK6;A0A287VP14	A0A287VP41	PGHLAPTGLFLGGTKYMVIQGEPGVVIRGK	TKYMVIQGEPGVVIRGKKGTGGITIKKTGM	214	A0A287VP41
0	0	0	0	109790	0	0	0	0	0	0	0	78128	70165	203940	74985	32749	209740	0	1	10	1023.58	6.0835e-74	161.02	1586200	28	0	Non Numérique	FVTAVVGFGK	A0A287VU10;A0A287VUP7	A0A287VU10	QPRGRAHKRIQYNRRFVTAVVGFGKKRGPN	QYNRRFVTAVVGFGKKRGPNSSEK______	215	A0A287VU10
0	0	0	0	0	0	0	0	0	0	0	0	0	0	21919	0	0	20008	0	2	11	1151.67	1.7397e-09	109.48	113870	0	1	Non Numérique	FVTAVVGFGKK	A0A287VU10;A0A287VUP7	A0A287VU10	QPRGRAHKRIQYNRRFVTAVVGFGKKRGPN	YNRRFVTAVVGFGKKRGPNSSEK_______	215	A0A287VU10
0	0	0	0	0	0	0	0	0	0	0	0	0	0	3564.5	0	0	0	0	1	7	819.416	0.011536	80.462	11976	1	0	3397	VCSDLVK	A0A287VV58;A0A287VJR8;A0A287NSX1;A0A287VK82;A0A287VJV2;A0A287VJW0	A0A287VV58	IRITLSSKSVKNLEKVCSDLVKGAKEKQLK	KSVKNLEKVCSDLVKGAKEKQLKVKGPVRM	212	A0A287VV58
0	0	0	0	26666	0	0	0	0	0	0	0	23412	54980	47019	10737	22810	30790	0	1	12	1269.72	6.7416e-58	150.81	399580	11	0	Non Numérique	VIDLVSSPDVVK	A0A287VV58;A0A287VJR8;A0A287VUK4;F2EA93;A0A287QEN5	A0A287VV58	GTNTWDRFEMRVHKRVIDLVSSPDVVKQIT	HKRVIDLVSSPDVVKQITSITIEPGVEVEV	212	A0A287VV58
0	0	0	0	0	0	0	0	0	0	0	0	0	0	33851	18723	0	21178	1	0	7	815.486	0.0021754	107.9	197120	2	0	Non Numérique	VLNITTR	A0A287VV58;A0A287VJR8;A0A287VUK4;A0A287NSX1;F2EA93;A0A287VK82;A0A287VJV2;A0A287VJW0;A0A287DXN1;A0A287T6I1;A0A287TH60;A0A287TX30;A0A287NPK8;A0A287TX39	A0A287VV58	EKQLKVKGPVRMPTKVLNITTRKSPCGEGT	GPVRMPTKVLNITTRKSPCGEGTNTWDRFE	212	A0A287VV58
0	0	0	0	0	0	0	0	0	0	0	0	30364	0	18014	29974	42954	0	1	1	27	2548.4	0.0005001	60.735	252040	5	0	Non Numérique	TIGGILLPSSAQSKPQGGEIVAVGGGR	A0A287VZB8;A0A287VZE0;A0A287VZ81;A0A287VZE7;M0UZ78	A0A287VZB8	LGDRVLVKLSAAEEKTIGGILLPSSAQSKP	SKPQGGEIVAVGGGRTIGDKKVEVSIPVNS	217	A0A287VZB8
0	0	0	0	0	0	0	0	0	0	0	0	0	0	6555.2	6159.4	0	9833.2	1	0	13	1701.67	0.010144	62.891	55220	1	0	Non Numérique	CCQELDEAPQHCR	A0A287W0A8	A0A287W0A8	GSPVSTEPGDTPKDRCCQELDEAPQHCRCE	DRCCQELDEAPQHCRCEAVRYFIGRRSHPD	218	A0A287W0A8
0	446880	259120	286440	171500	242160	0	2420600	395190	192670	0	0	15171000	4178800	6484900	29302000	11299000	13537000	0	0	24	2652.34	6.4496e-11	119.04	160910000	31	0	Non Numérique	VLVTPGQCNVLTVHNAPYCLGLDI	A0A287W0A8	A0A287W0A8	DLPGCPKEPQRDFAKVLVTPGQCNVLTVHN	VLTVHNAPYCLGLDI_______________	218	A0A287W0A8
0	0	0	0	0	0	0	0	0	0	0	0	89079	28047	79822	30680	217330	53535	1	0	18	1972.05	0.0068679	90.793	1034700	3	0	Non Numérique	VIGDVVDMFVPSMPVIVR	A0A287WC84;A0A287WCD7;A0A287WC88;A0A287WCP3;A0A287WC93;A0A287WCD6;A0A287WCD0	A0A287WC84	______________________________	DVVDMFVPSMPVIVRFGTKDLTNGCEIKPS	219	A0A287WC84
0	0	0	27183	0	0	0	0	0	0	0	0	23192	0	54987	0	54669	30680	0	1	9	1136.66	1.1704e-82	166.34	398400	5	0	Non Numérique	YVLVLFQQK	A0A287WC84;A0A287WCD7;A0A287WC88;A0A287WCP3;A0A287WC93;A0A287WCD6	A0A287WC84	VVPYMGPRPPLGIHRYVLVLFQQKARVLAP	PLGIHRYVLVLFQQKARVLAPAPXXXXXXX	219	A0A287WC84
0	0	0	0	0	0	0	0	0	0	0	0	0	32110	23403	0	0	24636	0	1	33	3373.55	0.0024601	41.432	164830	3	0	Non Numérique	GAIMDTQAVADACSSGHIAGYGGDVWFPQPAPK	A0A287WDQ8;A0A287WDC4;F2CWR0	A0A287WDQ8	IAKMKKGVIIVNNARGAIMDTQAVADACSS	AGYGGDVWFPQPAPKDHPWRYMPNHAMTPH	220	A0A287WDQ8
0	0	0	0	21696	0	0	0	0	0	0	0	0	0	14948	12843	0	16076	1	0	9	954.561	0.0068907	92.467	124900	2	0	Non Numérique	GVIIVNNAR	A0A287WDQ8;A0A287WDC4;F2CWR0	A0A287WDQ8	TRGMFNKEKIAKMKKGVIIVNNARGAIMDT	IAKMKKGVIIVNNARGAIMDTQAVADACSS	220	A0A287WDQ8
0	0	0	0	0	0	0	0	0	0	0	0	0	0	10364	0	8137.3	7241.4	0	1	11	1291.69	0.021978	84.476	66294	1	0	Non Numérique	NFLPGYQQVVK	A0A287WDQ8;A0A287WDC4;F2CWR0;M0Z139	A0A287WDQ8	SVAEDELMRILILLRNFLPGYQQVVKGEWN	ILLRNFLPGYQQVVKGEWNVAGIAHRAYDL	220	A0A287WDQ8
0	0	0	0	60809	47576	0	0	0	0	0	0	0	34476	23074	0	0	0	0	1	14	1492.8	8.0258e-05	116.24	172080	5	0	Non Numérique	MVGYALQAAEILSK	A0A287WKD0;A0A287RVJ0;A0A287RW18;A0A287RVJ5;A0A287RVV7;A0A287WK02;A0A287WK23;A0A287WK62;A0A287WJZ7;A0A287WKD5;A0A287WKE0;F2CPR3;A0A287WK58;A0A287RVV2	A0A287WKD0	IEREGKDVTITAFSKMVGYALQAAEILSKE	KMVGYALQAAEILSKEGISAEVINLRSIRP	167	A0A287WKD0
0	0	0	0	0	0	0	0	0	0	0	0	64876	34030	32177	105060	52908	13704	1	0	18	1798.02	7.8243e-08	127.56	592310	11	0	Non Numérique	VLIMGAGPIGLVTMLSAR	A0A287WLH5;F2CYT1;A0A287WLF1;A0A287WLN9	A0A287WLH5	GVHACRRADVGAEKKVLIMGAGPIGLVTML	MGAGPIGLVTMLSARAFGAPRIVIADVDDH	221	A0A287WLH5
0	0	0	0	0	0	0	0	0	0	0	0	14809	13324	43300	0	0	0	0	1	16	1805.87	4.3288e-298	203.88	178700	1	0	Non Numérique	ALYDTFSAFGNILSCK	A0A287WQ63;A0A287WQ67;A0A287WPX2;A0A287WPW8;A0A287WPV3;A0A287WQ57	A0A287WQ63	ANIFIKNLDKSIDNKALYDTFSAFGNILSC	LYDTFSAFGNILSCKVATEMSGESKGYGFV	222	A0A287WQ63
0	0	0	0	0	0	0	0	0	0	0	0	12990	0	12304	15832	0	0	1	0	18	1918.89	0.0039976	95.854	91635	1	0	Non Numérique	MSLGYAYVNFSSPADAAR	A0A287WQ63;A0A287WQ67;A0A287WPX2;A0A287WPW8;A0A287WPV3;A0A287WQ57;A0A287WPW0;A0A287WPW6	A0A287WQ63	GSVVSVRVCRDVNTRMSLGYAYVNFSSPAD	GYAYVNFSSPADAARALEMLNFTPVNGKPI	222	A0A287WQ63
0	0	0	0	0	0	0	0	0	0	0	0	97318	146130	115170	84656	142610	45228	0	1	23	2217.18	4.6103e-133	170.09	1243900	10	0	Non Numérique	VINIASVVGLTGNAGQANYSAAK	A0A287WU01;A0A287IB60;M0XTD0;A0A287IB21;A0A287IB27;A0A287IB66;A0A287IB00;A0A287IB01;A0A287IAZ3	A0A287WU01	______________________________	GLTGNAGQANYSAAKAGVIGFTKTVAREYA	75	A0A287WU01
0	0	0	0	147930	0	0	0	0	0	0	0	59798	58539	69868	41194	65083	40307	1	0	14	1787.79	0	218.62	778300	8	0	Non Numérique	LVSWYDNEWGYSNR	A0A287WX12;A0A287WXA1;A0A287WX22;A0A287WWZ9;A0A287WX66;A0A287WX60;A0A287XRE4;F2CU23	A0A287WX12	FDAKAGIALNDHFVKLVSWYDNEWGYSNR_	KLVSWYDNEWGYSNR_______________	223	A0A287WX12
0	0	0	0	27817	0	0	0	0	0	0	0	84460	111530	8853.7	63256	21168	0	0	1	24	2585.35	0.0017163	70.121	460030	3	0	Non Numérique	VINDNFGIIEGLMTTVHAITATQK	A0A287WX12;A0A287WXA1;A0A287WX22;A0A287WWZ9;A0A287WX66;A0A287WX17;A0A287WXA5	A0A287WX12	SNASCTTNCLAPLAKVINDNFGIIEGLMTT	EGLMTTVHAITATQKTVDGPSSKDWRGGRA	223	A0A287WX12
0	0	0	0	0	0	0	0	0	0	0	0	35894	0	77028	63456	0	0	2	0	24	2641.34	0.0014464	82.189	440740	2	1	Non Numérique	SAGILCSYDPNVRLPLWPSAQAAR	A0A287WY89;A0A287WYJ2;A0A287WYA4;A0A287STB0;A0A287GIT2;A0A287GIS4;A0A287GIR7;A0A287GIR5;A0A287GIR9;A0A287GIS1	A0A287WY89	EPCRSAHVAAMRAAKSAGILCSYDPNVRLP	PNVRLPLWPSAQAARDGIMSIWKEADFIKV	48	A0A287WY89
0	0	0	0	0	0	0	0	0	0	0	0	0	0	27218	0	0	0	0	1	9	962.58	2.9435e-05	122.13	91449	1	0	3072	TALAFVTLK	A0A287WY89;A0A287WYJ2;A0A287WYA4;A0A287STB0;A0A287GIT2;A0A287GIS4;A0A287GIR7;A0A287GIR5;A0A287GIR9;A0A287GIS1	A0A287WY89	NGVNAEGCLFDQHARTALAFVTLKANGERE	FDQHARTALAFVTLKANGEREFMFYRNPSA	48	A0A287WY89
0	0	0	0	0	0	0	0	0	0	0	0	11879	42373	17902	0	0	0	0	1	14	1427.76	1.4907e-34	153.74	122970	5	0	Non Numérique	GNVTPDAVLQTVSK	A0A287X3J6;A0A287X3Q1;M0X5W2;A0A287X3U5	A0A287X3J6	ESFDVDIKEQKVTVKGNVTPDAVLQTVSKT	KGNVTPDAVLQTVSKTGKKTSFWEAEPSAA	224	A0A287X3J6
0	0	0	0	0	0	0	0	0	0	0	0	0	19043	13929	7849	17817	25703	0	1	9	1022.58	9.3019e-05	117.04	174360	5	0	Non Numérique	IMFALTSIK	A0A287X7Y0	A0A287X7Y0	HILRVLNTNVDGKQKIMFALTSIKGVGHGF	VDGKQKIMFALTSIKGVGHGFSNIAYKMAD	225	A0A287X7Y0
0	0	0	0	0	0	0	0	0	0	0	0	0	0	7441.7	0	0	0	1	0	16	1467.71	0.0015943	92.247	25003	2	0	Non Numérique	AGAGSATLSMAYAAAR	A0A287XBH5;M0Z6C2;A0A287XB71;M0UNQ9	A0A287XBH5	TKRIQNAGTEVVEAKAGAGSATLSMAYAAA	GAGSATLSMAYAAARFVESSLRALAGDPDV	226	A0A287XBH5
0	0	0	0	0	0	0	0	0	0	0	0	0	0	0	0	0	0	0	1	12	1257.66	1.2018e-21	101.66	0	1	0	1386	IQNAGTEVVEAK	A0A287XBH5;M0Z6C2;A0A287XB71;M0UNQ9	A0A287XBH5	SVTFTDEETEELTKRIQNAGTEVVEAKAGA	TKRIQNAGTEVVEAKAGAGSATLSMAYAAA	226	A0A287XBH5
0	0	0	0	0	0	0	0	0	0	0	0	0	0	0	0	0	0	0	1	23	2325.37	2.2139e-20	95.5	0	1	0	1722	LIDVDVPVVGGHAGITILPLLSK	A0A287XBH5;M0Z6C2;A0A287XB71;M0UNQ9;A0A287XBH1;A0A287GH76	A0A287XBH5	VVRANTFVAQKKGLKLIDVDVPVVGGHAGI	VGGHAGITILPLLSKTRPSVTFTDEETEEL	226	A0A287XBH5
0	0	0	0	0	0	0	0	0	0	0	0	83540	151260	294420	147520	142460	43507	0	1	19	1746.08	1.0956e-118	164.9	1968500	11	0	Non Numérique	VAVLGAAGGIGQPLGLLIK	A0A287XBH5;M0Z6C2;A0A287XB71;M0UNQ9;A0A287XBH1;A0A287GH76	A0A287XBH5	KPKNHGISGTKASYKVAVLGAAGGIGQPLG	GAAGGIGQPLGLLIKMSPLVSELRLYDIAN	226	A0A287XBH5
0	0	0	0	45418	0	0	0	0	0	0	0	0	0	0	0	0	0	0	2	18	1963.06	0.018956	67.605	30072	1	1	1484	KVVLFAVPGAFTPTCTQK	A0A287XCN1	A0A287XCN1	GELKTVTVRDLTAGKKVVLFAVPGAFTPTC	LFAVPGAFTPTCTQKHLPGFVARAGELRAK	227	A0A287XCN1
0	0	105290	244240	320520	234830	0	0	0	0	0	0	20309	39117	23514	51620	15062	14083	0	1	17	1834.97	0.0043681	87.618	728490	7	0	Non Numérique	VVLFAVPGAFTPTCTQK	A0A287XCN1	A0A287XCN1	ELKTVTVRDLTAGKKVVLFAVPGAFTPTCT	LFAVPGAFTPTCTQKHLPGFVARAGELRAK	227	A0A287XCN1
0	0	0	0	0	0	0	0	0	0	0	0	0	0	7399.6	15671	0	0	0	1	11	1447.77	4.717e-10	119.21	59016	2	0	Non Numérique	WVLCFLPLCLK	A0A287XT29	A0A287XT29	PYCGGGVVATDVEAKWVLCFLPLCLKNKRR	VEAKWVLCFLPLCLKNKRRFACTACARRLV	228	A0A287XT29
0	0	0	0	33458	0	0	0	0	0	0	0	21882	61334	37726	30807	69157	55271	0	1	23	2386.29	0.0012304	92.31	567540	6	0	Non Numérique	VVPILVGAVNSQSEAMYGQLLAK	A0A287XYV7;A0A287XYU7;F2DAJ1	A0A287XYV7	HLPYLSKVFQGHNVKVVPILVGAVNSQSEA	VNSQSEAMYGQLLAKYVDDPKNFFSVSSDF	231	A0A287XYV7
0	0	0	0	0	0	0	0	0	0	0	0	0	0	0	0	0	6043.6	1	2	10	1234.6	0.0001077	40.045	12152	0	2	2049	MDMSGPRWKK	A0A287Y1G0;M0VCN4;M0VCN3	A0A287Y1G0	______________________________	______________________________	233	A0A287Y1G0
0	0	0	0	0	0	0	0	0	0	0	0	0	28381	41648	26141	71004	35780	1	2	16	1765.89	0.021921	45.915	448820	2	2	Non Numérique	MLKSVMARTEGMSPTK	A0A287Y1G2	A0A287Y1G2	______________________________	LKSVMARTEGMSPTKITGRGPRVSRWSPLR	234	A0A287Y1G2
0	0	0	0	36449	0	0	0	0	0	0	0	0	0	0	0	0	0	1	0	17	1967.96	0.028606	58.172	24133	1	0	582	EGNFDLVGNNMPVFFIR	A0A287Y1S6;A0A287Y1R0;A0A287Y1W9;A0A287Y1L8;A0A287Y1H8	A0A287Y1S6	TLRDPRGFAVKFYTREGNFDLVGNNMPVFF	NFDLVGNNMPVFFIRDGMKFPDMVHAFKPS	235	A0A287Y1S6
0	0	103510	0	201230	0	0	0	0	0	0	0	52492	63420	44217	49706	57017	50847	0	1	14	1525.83	1.5793e-202	188.87	777480	13	0	Non Numérique	LGPNYLMLPVNAPK	A0A287Y1S6;A0A287Y1R0;A0A287Y1W9;A0A287Y1L8;A0A287Y1H8;A0A287T901;M0UKU3;A0A287Y1M3;A0A287T8M2;A0A287Y1I3;A0A287T8Y7;A0A287T8P0;A0A287T8X4;A0A287T8Y2;A0A287T8W5;A0A287T8M7;A0A287T8N7;A0A287T8X2;A0A287T8N8;A0A287T8X9	A0A287Y1S6	LQTRIFSYADTQRHRLGPNYLMLPVNAPKC	RLGPNYLMLPVNAPKCAHHNNHHDGLMNFI	235	A0A287Y1S6
0	0	0	0	0	0	0	0	0	0	0	0	0	25960	13824	0	24129	10978	1	0	15	1634.8	3.8568e-11	126.71	148300	1	0	Non Numérique	AMMVDTTILGLEDAR	C3W8K8;A0A287WRW2	C3W8K8	RIIEFAEKPKGEQLKAMMVDTTILGLEDAR	AMMVDTTILGLEDARAKEMPYIASMGIYVI	236	C3W8K8
0	0	0	0	0	0	0	0	0	0	0	0	123380	48023	73355	56848	67231	61289	1	1	26	2923.44	4.5251e-06	94.564	838130	7	1	Non Numérique	IGDNVMIINVDNVQEAARETDGYFIK	C3W8K8	C3W8K8	KNSHIKRAIIDKNARIGDNVMIINVDNVQE	NVQEAARETDGYFIKSGIVTVIKDALLPSG	236	C3W8K8
0	0	0	0	156080	47491	0	0	0	0	0	0	226790	253100	184780	192760	208320	319320	1	0	14	1624.86	0	331.48	2798800	23	0	Non Numérique	IYVLTQFNSASLNR	C3W8K8;A0A287WRW2	C3W8K8	IDIPVSNCLNSNISKIYVLTQFNSASLNRH	KIYVLTQFNSASLNRHLSRAYGSNIGGYKN	236	C3W8K8
0	0	0	0	61982	0	0	0	0	0	0	0	110940	218890	96892	46555	103960	134510	0	1	16	1785.93	1.1789e-60	151.3	1339300	11	0	Non Numérique	LIDIPVSNCLNSNISK	C3W8K8;A0A287WRW2	C3W8K8	KKRAKPAVPLGANYRLIDIPVSNCLNSNIS	IDIPVSNCLNSNISKIYVLTQFNSASLNRH	236	C3W8K8
0	0	0	0	0	0	0	0	0	0	0	0	0	29151	16208	0	0	0	1	0	24	2370.18	0.00026298	92.8	87737	1	0	Non Numérique	GPAATGAQCVLTSDASPADTLVLR	C3W8L1;A0A287GQL8;A0A287GQI6;A0A287GQL9;A0A287GQG8;A0A287GQM4;A0A287GQL2	C3W8L1	RHERASRRMCNGGARGPAATGAQCVLTSDA	VLTSDASPADTLVLRTSFRRNYADPNEVAA	55	C3W8L1
0	0	0	0	78536	0	0	0	0	0	0	0	85451	92039	76057	79902	79116	152260	1	0	14	1626.82	0	390.96	1161200	13	0	Non Numérique	IFVMTQFNSASLNR	C3W8L1;A0A287GQL8;A0A287GQI6;A0A287GQL9;A0A287GQG8;A0A287GQM4;A0A287GQL2	C3W8L1	IDIPMSNCFNSGINKIFVMTQFNSASLNRH	KIFVMTQFNSASLNRHIHRTYLGGGINFTD	55	C3W8L1
0	0	0	0	0	0	0	0	0	0	0	0	0	0	9913.6	0	5025.1	6049.8	1	0	11	1305.62	0.012301	89.403	55916	2	0	Non Numérique	ISNCIIDMNAR	C3W8L1;A0A287GQL8;A0A287GQJ2;A0A287GQH5;A0A287GQL3;A0A287GQK8;A0A287GQI7;A0A287GQK9	C3W8L1	MSEGKVPIGVGENTKISNCIIDMNARIGRD	ENTKISNCIIDMNARIGRDVVISNKEGVQE	55	C3W8L1
0	0	0	0	118730	0	0	0	0	0	0	0	94809	0	126730	75256	94357	126810	0	1	16	1821.88	0.00063149	110.51	1234800	6	0	Non Numérique	LIDIPMSNCFNSGINK	C3W8L1;A0A287GQL8;A0A287GQI6;A0A287GQL9;A0A287GQG8;A0A287GQM4;A0A287GQL2	C3W8L1	STRATPAVPIGGCYRLIDIPMSNCFNSGIN	IDIPMSNCFNSGINKIFVMTQFNSASLNRH	55	C3W8L1
0	0	0	0	148500	0	0	0	0	0	0	0	639560	775950	568530	643800	728030	562600	1	0	28	2861.46	9.2697e-154	197.28	7719300	18	0	Non Numérique	NYADPNEVAAVILGGGTGTQLFPLTSTR	C3W8L1;A0A287GQL8;A0A287GQI6;A0A287GQL9;A0A287GQG8;A0A287GQM4;A0A287GQL2	C3W8L1	ASPADTLVLRTSFRRNYADPNEVAAVILGG	GGGTGTQLFPLTSTRATPAVPIGGCYRLID	55	C3W8L1
0	0	0	0	73712	0	0	0	0	0	0	0	104860	198100	68956	59144	44589	59302	0	1	14	1508.75	0.00026334	105.25	974940	6	0	Non Numérique	SSMQFSSVLPLEGK	C3W8L1;A0A287GQL8;A0A287GQI6;A0A287GQL9;A0A287GQG8;A0A287GQM4	C3W8L1	______________________________	MSSMQFSSVLPLEGKACVSPVRREGSACER	55	C3W8L1
0	0	0	0	0	0	0	0	0	0	0	0	22332	45862	0	15856	0	0	0	1	14	1592.78	0.0020877	90.697	114070	1	0	Non Numérique	ALPNQNTVDYPSFK	F2CQ27	F2CQ27	______________________________	MALPNQNTVDYPSFKLVIVGDGGTGKTTFV	250	F2CQ27
0	0	0	0	0	0	0	0	0	0	0	0	0	0	6925.4	0	0	0	0	1	11	1403.58	3.6443e-05	113.18	23268	1	0	893	FYCWDTAGQEK	F2CQ27;A0A287EA34;A0A287GPF8;A0A287GPD6	F2CQ27	EVHPLDFTTNCGKIRFYCWDTAGQEKFGGL	GKIRFYCWDTAGQEKFGGLRDGYYIHGQCA	250	F2CQ27
0	0	0	0	0	0	0	0	0	0	0	0	0	0	4680.2	0	0	0	0	1	10	1227.61	0.020418	85.676	15725	1	0	2339	NLQYYEISAK	F2CQ27;A0A287EA34;A0A287GPF8;A0A287GPD6;A0A287X5B7;A0A287GPD0;A0A287GPE1;A0A287GPG3;M0UFI4;A0A287X531;F2CPS8;A0A287X525;A0A287X534;A0A287X584	F2CQ27	NRQVKAKQVTFHRKKNLQYYEISAKSNYNF	FHRKKNLQYYEISAKSNYNFEKPFLYLARK	250	F2CQ27
0	0	0	0	0	0	0	0	0	0	0	0	0	0	5604.5	19373	0	12337	1	1	14	1760.89	0.016074	66.285	85858	0	0	Non Numérique	SNYNFEKPFLYLAR	F2CQ27;A0A287EA34;A0A287GPF8;A0A287GPD6;A0A287X5B7;A0A287GPD0;A0A287GPE1;A0A287GPG3;M0UFI4;A0A287X531;F2CPS8;A0A287X525;A0A287X534;A0A287X584	F2CQ27	FHRKKNLQYYEISAKSNYNFEKPFLYLARK	KSNYNFEKPFLYLARKLAGDPNIHFVEAVA	250	F2CQ27
0	0	0	0	42832	0	0	0	0	0	0	0	80136	108620	75724	50354	39177	38765	1	1	15	1731.9	3.1757e-11	126.83	773320	12	0	Non Numérique	AEQTFIMIKPDGVQR	F2CXV3	F2CXV3	______________________________	AEQTFIMIKPDGVQRGLIGEVISRFEKKGF	251	F2CXV3
0	0	0	0	0	0	0	0	0	0	0	0	258180	37795	96614	108820	79597	26942	1	0	14	1715.87	2.391e-34	142.1	1138400	7	0	Non Numérique	EIALWFPEGLAEWR	F2CXV3	F2CXV3	RNVIHGSDSVENARKEIALWFPEGLAEWRS	KEIALWFPEGLAEWRSSQHNWIYEA_____	251	F2CXV3
0	0	0	0	0	0	0	0	0	0	0	0	23192	0	20571	21552	10553	7421.4	0	1	11	1302.69	3.8241e-14	140.83	181140	1	0	Non Numérique	FAFILYDTVSK	F2D074;A0A287SBD0	F2D074	GPLPASQVVRDLSGRFAFILYDTVSKSTFV	LSGRFAFILYDTVSKSTFVAADADGSIPFF	252	F2D074
0	0	0	0	0	0	0	0	0	0	0	0	18763	34477	22808	12440	12187	8135.1	0	1	11	1221.64	6.1747e-83	163.64	207600	7	0	Non Numérique	MLAVFDQTVAK	F2D074	F2D074	______________________________	______________________________	252	F2D074
0	0	0	0	229270	94692	0	0	0	0	0	0	46703	90197	63225	96218	47477	28611	0	1	17	1820.95	2.5899e-07	118.9	919590	9	0	Non Numérique	VVLFAVPGAFTPTCSQK	F2D426	F2D426	ELKTVTVGDLTAGKKVVLFAVPGAFTPTCS	LFAVPGAFTPTCSQKHLPGFVEKAGELRAK	253	F2D426
0	0	0	0	0	0	0	0	0	0	0	0	0	53621	15381	11891	0	0	1	0	14	1549.76	5.8963e-74	158.42	138810	1	0	Non Numérique	ANMQESLTLVGTMR	F2D6E2	F2D6E2	______________________________	MANMQESLTLVGTMRGHNDVVTAIAAPIDN	254	F2D6E2
0	0	0	0	0	0	0	0	0	0	0	0	67609	134830	138710	165440	92875	39071	0	1	29	2914.38	2.3773e-05	110.03	1334300	5	0	Non Numérique	AYGGEGGAYYEWSPAELPMLGVASIGAAK	F2D9Z5;A0A287EKG7	F2D9Z5	______________________________	AELPMLGVASIGAAKLSLAAGGMSLPSYSD	255	F2D9Z5
0	0	0	0	0	0	0	0	0	0	0	0	0	39544	16043	21746	0	17505	0	1	18	1753.86	2.3752e-50	147.73	181640	5	0	Non Numérique	LSLAAGGMSLPSYSDSAK	F2D9Z5;A0A287EKG7;F2CRG1;A0A287XZM1;A0A287RFC5;A0A287XZ97;A0A287RFG6;A0A287XZQ6;A0A287RFT1;A0A287RFT6;A0A287XZM4;A0A287XZP2	F2D9Z5	AELPMLGVASIGAAKLSLAAGGMSLPSYSD	AAGGMSLPSYSDSAKVAYVLQGKGTCGIVL	255	F2D9Z5
0	0	0	0	52475	0	0	0	0	0	0	0	17782	84639	82409	107590	68801	29132	0	1	13	1406.89	1.1416e-284	202.96	865920	7	0	Non Numérique	VVVLNTVNLPLVK	F2D9Z5	F2D9Z5	CLEAKLDVDIPNGGRVVVLNTVNLPLVKEV	GRVVVLNTVNLPLVKEVGLGADLVRIDAHS	255	F2D9Z5
0	0	0	0	15287	0	0	0	0	0	0	0	21584	0	7946.7	13268	0	0	1	0	11	1353.68	0.0048596	96.665	91976	1	0	Non Numérique	MIYDVNSPLFR	F2DA54	F2DA54	______________________________	______________________________	256	F2DA54
0	0	0	0	0	0	0	0	0	0	0	0	180010	77085	96458	175800	70112	21621	0	1	26	2755.31	3.213e-15	115.88	1203300	6	0	Non Numérique	AFDAGVTFFDTADAYGPHTNEVLLGK	F2DTH9;A0A287W5M6;A0A287W5F6;A0A287W6B4;A0A287W5L9;A0A287W5F0;A0A287W5F1;A0A287W5H2	F2DTH9	NDPVPEDAGVAIIRRAFDAGVTFFDTADAY	ADAYGPHTNEVLLGKALRQLPRERVQVATK	257	F2DTH9
0	0	0	0	0	0	0	0	0	0	0	0	0	0	16973	0	0	8934.9	0	1	14	1423.66	3.7062e-17	130.41	74993	1	0	Non Numérique	CGIAGFDAGGLCVK	F2DTH9;A0A287W5M6;A0A287W5F6;A0A287W6B4;A0A287W5L9;A0A287W5F0	F2DTH9	ALRQLPRERVQVATKCGIAGFDAGGLCVKG	KCGIAGFDAGGLCVKGTPEYVRACCEASLE	257	F2DTH9
0	0	0	0	0	0	0	0	0	0	0	0	25834	0	0	18964	0	0	2	0	25	2811.45	0.020268	55.128	72736	1	1	Non Numérique	DIEEDITPLCRELGIGVVPYSPLAR	F2DTH9;A0A287W5M6;A0A287W5F6;A0A287W6B4;A0A287W5L9;A0A287W5F0	F2DTH9	HPITAVQMEWSLWTRDIEEDITPLCRELGI	RELGIGVVPYSPLARGFFAGRAAVESIPSG	257	F2DTH9
0	0	0	0	154070	61144	0	0	0	0	0	0	338550	320270	342940	311730	366280	161910	1	0	14	1469.82	9.5879e-74	157.68	3816800	7	0	Non Numérique	ELGIGVVPYSPLAR	F2DTH9;A0A287W5M6;A0A287W5F6;A0A287W6B4;A0A287W5L9;A0A287W5F0	F2DTH9	LWTRDIEEDITPLCRELGIGVVPYSPLARG	RELGIGVVPYSPLARGFFAGRAAVESIPSG	257	F2DTH9
0	0	0	0	0	0	0	0	0	0	0	0	255720	198250	298380	250180	263690	127800	1	0	26	2720.33	1.4904e-20	151.21	2889900	14	0	Non Numérique	IGFGCMGLTGVYNDPVPEDAGVAIIR	F2DTH9;A0A287W5M6;A0A287W5F6;A0A287W6B4;A0A287W5L9;A0A287W5F0;A0A287W5F1;A0A287W5H2	F2DTH9	MARVKLGTQGLEVSRIGFGCMGLTGVYNDP	YNDPVPEDAGVAIIRRAFDAGVTFFDTADA	257	F2DTH9
0	0	0	0	23063	0	0	0	0	0	0	0	204370	145320	216590	308310	214460	131390	2	0	27	2876.43	2.8176e-45	136.46	2539200	11	1	Non Numérique	IGFGCMGLTGVYNDPVPEDAGVAIIRR	F2DTH9;A0A287W5M6;A0A287W5F6;A0A287W6B4;A0A287W5L9;A0A287W5F0;A0A287W5F1;A0A287W5H2	F2DTH9	MARVKLGTQGLEVSRIGFGCMGLTGVYNDP	NDPVPEDAGVAIIRRAFDAGVTFFDTADAY	257	F2DTH9
0	0	0	0	0	0	0	0	0	0	0	0	0	0	3238.5	6367.4	0	0	1	0	8	979.422	0.020225	77.318	24758	1	0	Non Numérique	MEQSQMAR	F2DTH9;A0A287W6B4;A0A287W5F1	F2DTH9	______________________________	______________________________	257	F2DTH9
0	0	0	0	170520	38086	0	0	0	0	0	0	286580	313440	353660	430850	208220	196780	1	0	11	1331.72	4.1767e-10	119.75	3786800	9	0	Non Numérique	VIGILEPYSWR	F2DTH9;A0A287W5M6;A0A287W5F6	F2DTH9	EISAAVPAGDVAGSRVIGILEPYSWRVANT	AGSRVIGILEPYSWRVANTPPQM_______	257	F2DTH9
0	0	0	0	0	0	0	0	0	0	0	0	60894	34458	56897	59617	58432	0	0	1	28	3006.53	0.0033557	50.498	555900	3	0	Non Numérique	YGCTPAQLALAWVLHQGDDVVPIPGTTK	F2DTH9;A0A287W5M6;A0A287W5F6	F2DTH9	KNKVLYTRLEMLSTKYGCTPAQLALAWVLH	LHQGDDVVPIPGTTKVKNLDDNIEAVKVKL	257	F2DTH9
0	0	0	0	0	0	0	0	0	0	0	0	129690	46657	76711	36014	139460	51209	0	1	16	1873.88	2.0711e-298	205.46	939950	8	0	Non Numérique	FAVFDFDFTTPEDVPK	F2DY31;A0A287SS27	F2DY31	TYEDFTKTLPENDCRFAVFDFDFTTPEDVP	AVFDFDFTTPEDVPKSRIFYIFWSPDTAKV	178	F2DY31
0	0	78183	0	92959	0	0	67265	52919	0	0	0	294580	53309	95015	152740	260290	242740	0	1	12	1486.75	1.0097e-172	187.5	2215100	12	0	Non Numérique	IFYIFWSPDTAK	F2DY31;A0A287SS27;A0A287SS24	F2DY31	FDFDFTTPEDVPKSRIFYIFWSPDTAKVRS	KSRIFYIFWSPDTAKVRSKMTYASTNEKFK	178	F2DY31
0	0	0	0	0	0	0	0	0	0	0	0	0	0	4940.8	0	0	5595.5	1	0	14	1596.67	0.00010174	115.57	27851	2	0	Non Numérique	SGCLALGSDELCCR	F2DZW3	F2DZW3	ELQVRQGGGAVVACRSGCLALGSDELCCRN	RSGCLALGSDELCCRNAYNSPAACRPSKYS	259	F2DZW3
0	0	0	0	0	0	0	0	0	0	0	0	0	0	0	0	0	0	1	0	11	1353.65	1.8401e-12	98.033	0	1	0	1568	LCAYISCAQLR	F2E2B4	F2E2B4	QNNILNSSWFKASKRLCAYISCAQLREVDT	ASKRLCAYISCAQLREVDTSKIIAEALSPD	260	F2E2B4
0	0	0	0	97335	0	0	0	0	0	0	0	0	12819	0	0	0	0	0	1	13	1469.79	2.4458e-11	124.42	79081	1	0	Non Numérique	VVDLADIVANQWK	F2E5W5;A0A287DVU8;A0A287DVU9;F2D714;A0A287DVV6	F2E5W5	KVIAWYDNEWGYSQRVVDLADIVANQWK__	QRVVDLADIVANQWK_______________	1	F2E5W5
0	0	0	0	0	0	0	0	0	0	0	0	0	0	0	0	57232	0	1	0	24	2612.37	1.3689e-12	118.46	118950	4	0	130	AGTITHLNSQTFPILNIVQMSATR	F2E9N0;A0A287EP33;A0A287EP28;A0A287EP55;A0A287EP43;A0A287EP39	F2E9N0	ANIDDPSRAEIYNPRAGTITHLNSQTFPIL	QTFPILNIVQMSATRVHLYQNAIISPLWNI	261	F2E9N0
0	0	0	0	29203	0	0	0	0	0	0	0	0	0	0	0	16847	0	1	0	8	902.501	0.0041062	96.19	54349	2	0	Non Numérique	CIGVSVIR	F2E9N0;A0A287EP33;A0A287EP28;A0A287EP55;A0A287EP39	F2E9N0	AGLTEYFDDQNEQFRCIGVSVIRRVIEPRG	DQNEQFRCIGVSVIRRVIEPRGYLLPRYHN	261	F2E9N0
0	0	0	0	0	0	0	0	0	0	0	0	22156	37316	22163	27881	103210	0	1	1	28	3420.56	1.1304e-36	102.65	419270	21	0	Non Numérique	FLKPIFTQQQEQESCPYTEYEEGQSQAR	F2E9N0	F2E9N0	DDEIGDIIHVNHTLKFLKPIFTQQQEQESC	SCPYTEYEEGQSQARHPQEEQPQMGQPQAK	261	F2E9N0
0	0	0	0	0	0	0	0	0	0	0	0	0	0	39879	15499	0	80623	1	1	11	1171.69	0.0045112	110.53	329880	1	1	Non Numérique	LLRESLGISGK	F2E9N0;A0A287EP33;A0A287EP28;A0A287EP55;A0A287EP43	F2E9N0	QLHSSQNIFSGFDVRLLRESLGISGKIAQR	FDVRLLRESLGISGKIAQRLQSKDDEIGDI	261	F2E9N0
0	0	0	0	0	0	0	0	0	0	0	0	40442	0	37797	18337	99668	0	1	0	20	2073.11	3.8365e-42	140.96	423260	5	0	Non Numérique	NSILGALPVDVIASAYDISR	F2E9N0;A0A287EP33;A0A287EP28;A0A287EP55;A0A287EP43;A0A287EP39	F2E9N0	FKTNANSMVSHIAGKNSILGALPVDVIASA	ALPVDVIASAYDISRTEARSLKFNREEELG	261	F2E9N0
0	0	0	0	0	0	0	0	0	0	0	0	0	0	0	0	0	0	0	1	23	2538.46	1.0424e-07	79.639	0	1	0	2362	NVFNGLLSPGQLLIIPQNYVVLK	F2E9N0;A0A287EP33;A0A287EP28;A0A287EP55;A0A287EP43;A0A287EP39	F2E9N0	IQGHILVQVVNDHGRNVFNGLLSPGQLLII	PGQLLIIPQNYVVLKKAQRDGSKYIEFKTN	261	F2E9N0
0	0	0	0	0	0	0	0	0	0	0	0	0	0	10125	30064	29045	44000	1	0	17	2055.89	2.5602e-27	137.73	248380	5	0	Non Numérique	SHAGLTEYFDDQNEQFR	F2E9N0;A0A287EP33;A0A287EP28;A0A287EP55;A0A287EP43;A0A287EP39	F2E9N0	TFNRLQASTPLRQVRSHAGLTEYFDDQNEQ	AGLTEYFDDQNEQFRCIGVSVIRRVIEPRG	261	F2E9N0
0	0	0	0	170200	0	0	0	0	0	0	0	244840	241330	124240	309750	599610	314930	1	0	17	1907.91	9.327e-95	178.67	3657800	56	0	Non Numérique	SSQLHSSQNIFSGFDVR	F2E9N0;A0A287EP33;A0A287EP28;A0A287EP55;A0A287EP43	F2E9N0	LEPRHKEFLLAGNYRSSQLHSSQNIFSGFD	QLHSSQNIFSGFDVRLLRESLGISGKIAQR	261	F2E9N0
0	0	0	0	0	0	0	0	0	0	0	0	0	0	79845	121850	0	31054	0	1	15	1622.76	3.3179e-17	130.56	596270	3	0	Non Numérique	YGQAQSVQGQSQSQK	F2E9N0;A0A287EP33;A0A287EP28;A0A287EP55	F2E9N0	SFPGCPATFQKQFQKYGQAQSVQGQSQSQK	YGQAQSVQGQSQSQKFKDEHQKVQHVRQGD	261	F2E9N0
0	0	0	0	0	0	0	0	0	73186	30596	0	0	0	0	0	0	0	0	1	12	1399.66	2.7502e-06	116.52	48325	1	0	Non Numérique	MENHQIEMGALK	F2EAJ4	F2EAJ4	______________________________	______________________________	262	F2EAJ4
0	0	0	0	0	0	0	0	0	0	0	0	33008	7806	29954	33382	22687	10453	0	1	13	1674.78	4.6753e-108	181.66	290600	7	0	Non Numérique	ESWPNVWPEWFAK	F2EB41;A0A287XXN1	F2EB41	DCQAMATSTRKYGNKESWPNVWPEWFAKCP	NKESWPNVWPEWFAKCPQGKSFWCIKRWCG	230	F2EB41
0	0	0	0	0	0	0	0	0	0	0	0	0	0	9661	0	0	0	1	0	12	1158.6	7.0566e-19	133.75	32459	1	0	117	AGNLGDSVTVAR	F2EC14;A0A287X281	F2EC14	LEKFLQERIKVAGGKAGNLGDSVTVARDKS	GGKAGNLGDSVTVARDKSKVTVTSDGAFSK	263	F2EC14
0	0	0	0	0	0	0	0	0	0	0	0	0	17459	0	21908	0	14766	0	0	13	1557.61	1.3006e-05	114.89	97371	2	0	Non Numérique	YFNIAENEGEEED	F2EC14;A0A287H8R8	F2EC14	RVISSNKDRSVYELRYFNIAENEGEEED__	LRYFNIAENEGEEED_______________	263	F2EC14
0	0	0	0	0	0	0	0	0	0	0	0	0	0	41355	44561	0	0	1	1	35	3789.79	0.012033	32.305	236060	1	1	Non Numérique	AQVASSEGFYHYGITTDKGFNLPLDLTCSSGDALR	F2ED74	F2ED74	GLRCATTDPPAPVTRAQVASSEGFYHYGIT	NLPLDLTCSSGDALRCREEGCHDAFPYVEF	264	F2ED74
0	0	0	0	0	0	0	0	0	0	0	0	0	0	6715.6	0	0	6644.3	1	0	14	1457.6	0.0002687	104.82	35923	3	0	Non Numérique	TGCSFDAAGSGLCR	F2ED74	F2ED74	VDESAFDSPASIWGRTGCSFDAAGSGLCRT	RTGCSFDAAGSGLCRTADCGSGLRCATTDP	264	F2ED74
0	36819	0	0	0	0	0	0	0	0	0	0	1585900	0	0	1748300	8921.4	0	0	3	17	1691.81	0.020989	66.023	5771900	1	2	Non Numérique	MAPKQKGSDASAADTSK	F2EDM1	F2EDM1	______________________________	PKQKGSDASAADTSKRRRVGFAGIDAGTEA	265	F2EDM1
0	0	0	0	0	0	0	0	0	0	0	0	0	0	14777	0	0	19262	0	1	12	1302.64	0.0037581	96.342	88378	1	0	Non Numérique	ANIPCLCAGVTK	F2EEH7;A0A287ENQ5;A0A287E9B0;A0A287ENR2;A0A287ENN3;A0A287ENR1;A0A287ENP8;A0A287ENQ8;A0A287ENN8	F2EEH7	PKLAPSDACCAVWQKANIPCLCAGVTKEKE	WQKANIPCLCAGVTKEKEKIWSMEKVGYVA	10	F2EEH7
0	0	0	0	0	0	0	0	0	0	0	0	0	0	16209	0	8543	37882	0	1	13	1504.68	0.0014443	97.472	148390	3	0	Non Numérique	LAPSDACCAVWQK	F2EEH7;A0A287ENQ5;A0A287E9B0;A0A287ENR2;A0A287ENN3	F2EEH7	IRECGKYQKFPAEPKLAPSDACCAVWQKAN	PKLAPSDACCAVWQKANIPCLCAGVTKEKE	10	F2EEH7
0	0	0	0	0	0	0	0	0	0	0	0	0	0	22066	0	0	31700	0	1	9	1056.51	1.1467e-30	149.4	137880	2	0	Non Numérique	VGYVANFCK	F2EEH7;A0A287ENQ5;A0A287E9B0;A0A287ENR2;A0A287ENR1;A0A287ENP8;A0A287ENS3;A0A287ENR9;A0A287ENQ1	F2EEH7	AGVTKEKEKIWSMEKVGYVANFCKKPFPHG	IWSMEKVGYVANFCKKPFPHGYKCGSYTFP	10	F2EEH7
0	0	0	0	58124	52664	0	0	0	0	0	0	31256	41552	35776	31408	62936	29270	1	0	10	997.592	6.2794e-74	160.88	518760	7	0	Non Numérique	DIGLAAGLLR	F2EEV5	F2EEV5	AESIVREFVQEAVRKDIGLAAGLLRLHFHD	EAVRKDIGLAAGLLRLHFHDCFVQGCDASV	266	F2EEV5
0	0	0	0	0	0	0	0	0	0	0	0	93797	0	35324	102510	0	24966	2	0	22	2519.3	0.0059396	69.081	506310	3	0	Non Numérique	EGLFVSDQDLFTNAITRPIVER	F2EEV5	F2EEV5	PNVFDNKYYIDLVNREGLFVSDQDLFTNAI	QDLFTNAITRPIVERFAQSQQDFFEQFGVS	266	F2EEV5
0	0	0	46149	41737	0	0	0	0	0	0	0	482100	166840	124870	339420	212340	88523	0	1	18	2061.98	0	296.25	2600000	16	0	Non Numérique	FAQSQQDFFEQFGVSIGK	F2EEV5	F2EEV5	QDLFTNAITRPIVERFAQSQQDFFEQFGVS	SQQDFFEQFGVSIGKMGQMRVRTSDQGEVR	266	F2EEV5
0	0	93041	63320	212720	90128	0	0	69183	0	0	0	137260	63841	100210	134250	205310	99648	1	0	15	1501.79	0	244.16	1735300	9	0	Non Numérique	GAVVSCSDILALAAR	F2EEV5;A0A287MQE4;F2E8A9	F2EEV5	KAVNDIRDRLERECRGAVVSCSDILALAAR	GAVVSCSDILALAARDSVVVSGGPDYRVPL	266	F2EEV5
0	0	0	0	0	0	0	0	0	0	0	0	17302	0	0	0	0	0	1	0	28	2871.5	0.024001	59.252	21033	1	0	2679	SFASTQDVLSDLPGPSSNVQSLLALLGR	F2EEV5	F2EEV5	GGPDYRVPLGRRDSRSFASTQDVLSDLPGP	GPSSNVQSLLALLGRLGLDATDLVTISGGH	266	F2EEV5
0	0	0	0	0	0	0	0	0	0	0	0	0	0	15136	25241	30401	21135	1	1	16	1969.99	0.0027833	110.84	211550	6	1	Non Numérique	TPNVFDNKYYIDLVNR	F2EEV5	F2EEV5	CPAKGTDRRTVLDVRTPNVFDNKYYIDLVN	PNVFDNKYYIDLVNREGLFVSDQDLFTNAI	266	F2EEV5
0	0	0	0	0	0	0	0	0	0	0	0	0	0	0	0	0	0	1	0	9	1029.56	0.00026865	96.253	0	1	0	3844	VVDVSGLWR	F2EF48	F2EF48	GGRKCDVEVSGDGARVVDVSGLWRVPPADG	SGDGARVVDVSGLWRVPPADGRDWRAGRWW	267	F2EF48
0	0	0	0	0	0	0	0	0	0	0	0	0	0	13077	10217	0	10361	1	0	8	968.439	0.023835	77.058	87035	1	0	Non Numérique	LTEGCSFR	F2EFD1;A0A287XUG8;A0A287XUB9	F2EFD1	GCQTVLCQPTGGKARLTEGCSFRRKGD___	PTGGKARLTEGCSFRRKGD___________	229	F2EFD1
0	0	0	0	206260	0	0	0	0	0	0	0	0	0	0	0	0	168080	0	1	13	1510.75	3.0225e-73	158.34	474540	2	0	Non Numérique	LVQSPNSFFMDVK	F2EFD1;A0A287XUG8	F2EFD1	NPPAELEKLKHKKKRLVQSPNSFFMDVKCQ	KRLVQSPNSFFMDVKCQGCFNITTVFSHSQ	229	F2EFD1
0	0	0	0	0	0	0	0	0	0	0	0	37078	0	76218	78712	48609	352270	1	0	9	1007.45	9.3603e-191	193.86	1282000	2	0	Non Numérique	CGDLGSMLR	F2EI31	F2EI31	DCCQEVANISNEWCRCGDLGSMLRSVYAAL	SNEWCRCGDLGSMLRSVYAALGVGGGPEEV	268	F2EI31
0	0	0	0	0	0	0	0	0	0	0	0	17649	0	13607	16073	15419	46484	1	0	15	1939.76	0	222.2	227710	8	0	Non Numérique	DCCQEVANISNEWCR	F2EI31	F2EI31	KLECVGNRVPEDVLRDCCQEVANISNEWCR	DCCQEVANISNEWCRCGDLGSMLRSVYAAL	268	F2EI31
0	0	0	0	0	0	0	0	0	0	0	0	105950	20372	32760	287120	94870	258280	1	1	26	2704.44	0.0025008	72.755	1604400	4	1	Non Numérique	DVMKLLVAGVPALCNVPIPNEAAGTR	F2EI31	F2EI31	GVGGGPEEVFPGCQKDVMKLLVAGVPALCN	ALCNVPIPNEAAGTRGVCYWSASTDT____	268	F2EI31
0	0	0	0	0	0	0	0	0	0	0	0	21289	0	22087	32129	13989	46418	0	0	11	1245.5	2.3784e-42	145.34	292520	4	0	Non Numérique	GVCYWSASTDT	F2EI31	F2EI31	ALCNVPIPNEAAGTRGVCYWSASTDT____	AGTRGVCYWSASTDT_______________	268	F2EI31
36881	268460	712010	3555300	6097100	1740300	0	2471800	3618800	77772	408790	0	15560000	9353800	15537000	33131000	23493000	56587000	1	0	22	2231.21	9.4165e-133	169.98	324600000	59	0	Non Numérique	LLVAGVPALCNVPIPNEAAGTR	F2EI31	F2EI31	GPEEVFPGCQKDVMKLLVAGVPALCNVPIP	ALCNVPIPNEAAGTRGVCYWSASTDT____	268	F2EI31
0	0	0	0	54980	0	0	0	0	0	0	0	337980	0	260660	207380	333370	488560	0	1	21	2121.02	4.0632e-53	164.93	3450200	12	0	Non Numérique	SVYAALGVGGGPEEVFPGCQK	F2EI31	F2EI31	SNEWCRCGDLGSMLRSVYAALGVGGGPEEV	GVGGGPEEVFPGCQKDVMKLLVAGVPALCN	268	F2EI31
0	0	0	103280	136940	0	0	0	0	31642	0	22305	1012400	0	341220	1052400	1158700	2678000	0	2	25	2594.25	2.2012e-14	155.86	12628000	26	1	Non Numérique	SVYAALGVGGGPEEVFPGCQKDVMK	F2EI31	F2EI31	SNEWCRCGDLGSMLRSVYAALGVGGGPEEV	GPEEVFPGCQKDVMKLLVAGVPALCNVPIP	268	F2EI31
0	0	0	91849	62616	55937	0	0	0	0	0	0	0	0	0	0	0	0	0	1	16	1595.87	0.00012139	116.74	93305	3	0	Non Numérique	LMDVLGNAAAVLPANK	F2EL01	F2EL01	ETNMRPGLAEEDKVRLMDVLGNAAAVLPAN	MDVLGNAAAVLPANKVATREDAVAVATAAE	269	F2EL01
0	0	0	0	0	0	0	0	0	0	0	0	0	0	4673.8	0	0	7780.8	0	1	12	1316.67	2.1791e-34	139.96	31348	3	0	Non Numérique	SWWWAGAVGAVK	M0UDP4;M0Y0N6;M0UDP3;A0A287DX89;A0A287MPX7;M0UDP2	M0UDP4	______________________________	______________________________	2	M0UDP4
0	0	0	0	0	0	0	0	0	0	0	0	90017	26115	78030	28088	42258	7149.5	1	0	21	2255.22	3.4168e-70	151.39	564830	6	0	Non Numérique	LALETVDVLVDQVGPYNVGVR	M0UGT8	M0UGT8	DRADGYGGSLENRCRLALETVDVLVDQVGP	DVLVDQVGPYNVGVRLSPYSGCLGCRDSDP	270	M0UGT8
0	0	0	0	0	0	0	0	0	0	0	0	42466	43498	57293	21875	33403	19610	1	0	20	2359.12	0.0019343	97.203	450310	5	0	Non Numérique	MEPIPLMTPYQMGPFDLSHR	M0UGT8	M0UGT8	______________________________	LMTPYQMGPFDLSHRVVLAPMTRSRSYGNL	270	M0UGT8
0	0	0	0	0	0	0	0	0	0	0	0	45590	0	37579	67345	0	20939	1	0	18	1959.02	2.3948e-28	138.39	370560	5	0	Non Numérique	LGATFSSHPNELIALFSR	M0UKI5;A0A287VYW6	M0UKI5	______________________________	TFSSHPNELIALFSRYVHQGKGMLQRHQLL	216	M0UKI5
0	0	0	0	21506	0	0	0	0	0	0	0	0	0	13043	12874	0	12860	0	1	11	1330.54	1.4091e-06	90.906	111980	3	0	Non Numérique	SDTDEHHFESK	M0UL57;A0A287I6S8	M0UL57	______________________________	______________________________	73	M0UL57
0	0	0	0	0	0	0	0	0	0	0	0	40286	0	0	33767	16586	0	0	2	26	2769.34	0.0076455	59.429	157040	1	1	Non Numérique	TGFADGKDLILSVMSAMGEEQICAVK	M0UL57;A0A287I6S8;A0A287I6M6	M0UL57	DLKLPTDDVLLGQIKTGFADGKDLILSVMS	SVMSAMGEEQICAVKEIGGGK_________	73	M0UL57
0	0	0	0	0	0	0	0	0	0	0	0	14146	0	12189	15009	15741	45809	1	0	13	1613.66	2.9917e-17	130.41	215680	7	0	Non Numérique	CCDELSAIPAYCR	M0UY52	M0UY52	CHQGPRLLTSDMKRRCCDELSAIPAYCRCE	RRCCDELSAIPAYCRCEALRIIMQGVVTWQ	271	M0UY52
0	0	0	0	0	0	0	0	0	0	0	0	0	0	30872	58344	18386	94485	0	1	7	806.421	0.012005	92.191	459070	3	0	Non Numérique	LLTSDMK	M0UY52	M0UY52	CRTYVVSQICHQGPRLLTSDMKRRCCDELS	QICHQGPRLLTSDMKRRCCDELSAIPAYCR	271	M0UY52
0	0	0	0	0	0	0	0	0	0	0	0	0	0	5007.5	10107	0	17344	1	1	8	962.522	0.011183	104.75	73724	1	1	Non Numérique	LLTSDMKR	M0UY52	M0UY52	CRTYVVSQICHQGPRLLTSDMKRRCCDELS	ICHQGPRLLTSDMKRRCCDELSAIPAYCRC	271	M0UY52
0	0	0	0	0	0	0	0	0	0	0	0	36507	13394	23129	6602.4	84874	68287	1	0	13	1543.76	2.2339e-22	112.85	465470	17	0	Non Numérique	TYVVSQICHQGPR	M0UY52	M0UY52	APGDALPHNPLRACRTYVVSQICHQGPRLL	CRTYVVSQICHQGPRLLTSDMKRRCCDELS	271	M0UY52
0	0	0	0	0	0	0	0	0	0	0	0	0	61511	105190	233550	270420	147410	1	0	33	3773.76	0.00092822	57.156	1791100	3	0	Non Numérique	AVASLPAVCNQYIPNTNGTDGVCYWLSYYQPPR	M0UYA9	M0UYA9	VAEVFPGCRTEVMDRAVASLPAVCNQYIPN	TDGVCYWLSYYQPPRQMSSR__________	272	M0UYA9
0	0	0	0	0	0	0	0	0	46435	0	0	1968700	383040	199970	680790	246100	433470	1	0	19	2106.96	0	330.35	6395200	36	0	Non Numérique	QIAAIGDEWCICGALGSMR	M0UYA9	M0UYA9	AGGQVVESIQKDCCRQIAAIGDEWCICGAL	IGDEWCICGALGSMRGSMYKELGVALADDK	272	M0UYA9
0	0	0	0	0	0	0	0	0	0	0	0	0	0	14737	12288	0	29831	0	1	14	1489.72	1.2259e-291	203.88	136270	3	0	Non Numérique	SQCAGGQVVESIQK	M0UYA9	M0UYA9	GYPVYPFPRCRALVKSQCAGGQVVESIQKD	KSQCAGGQVVESIQKDCCRQIAAIGDEWCI	272	M0UYA9
0	0	0	0	0	0	0	0	0	0	0	0	0	0	8081.9	0	0	38417	1	1	18	2080.91	0.0076325	112.15	104400	1	1	Non Numérique	SQCAGGQVVESIQKDCCR	M0UYA9	M0UYA9	GYPVYPFPRCRALVKSQCAGGQVVESIQKD	AGGQVVESIQKDCCRQIAAIGDEWCICGAL	272	M0UYA9
0	0	0	0	0	0	0	0	0	0	0	0	91332	9585.2	0	0	0	0	1	0	23	2541.23	5.9919e-05	107.34	121970	3	0	Non Numérique	AIWTSIQGDLSGFMSFQQGLEAR	M0VAF1	M0VAF1	CCQQLRQTTPDCRCKAIWTSIQGDLSGFMS	DLSGFMSFQQGLEARTLQMAKSLPSKCNID	273	M0VAF1
0	0	0	0	0	0	0	0	0	0	0	0	56521	15878	31900	47657	44418	22148	1	0	10	1262.65	7.8632e-91	169.12	434730	9	0	Non Numérique	DMLLSWVFPR	M0VAF1	M0VAF1	LNSCSDYVMDRCVTKDMLLSWVFPRTWGKR	RCVTKDMLLSWVFPRTWGKRSCEEVQDQCC	273	M0VAF1
0	0	0	0	0	0	0	0	0	0	0	0	0	0	9747.8	15342	0	16421	1	0	14	1838.73	7.2379e-25	136.96	99207	8	0	Non Numérique	SCEEVQDQCCQQLR	M0VAF1	M0VAF1	DMLLSWVFPRTWGKRSCEEVQDQCCQQLRQ	RSCEEVQDQCCQQLRQTTPDCRCKAIWTSI	273	M0VAF1
0	0	0	280920	8247.3	0	0	0	0	0	0	0	37566	35254	9451.2	0	0	0	0	0	12	1535.68	0.0053729	91.584	228020	1	0	Non Numérique	YCNIPITSGYYW	M0VAF1	M0VAF1	QMAKSLPSKCNIDPKYCNIPITSGYYW___	DPKYCNIPITSGYYW_______________	273	M0VAF1
0	0	0	0	0	0	0	0	0	0	0	0	12230	0	24429	45301	19206	53823	0	1	7	805.379	0.00030921	128.82	343810	10	0	Non Numérique	CPTGFPK	M0VC70;A0A287GM49	M0VC70	LCAGVCRCKLTSSGKCPTGFPKLALVSNSD	CKLTSSGKCPTGFPKLALVSNSDEPDTVKY	51	M0VC70
0	0	0	0	0	0	0	0	0	0	0	0	0	0	33098	206390	0	105980	1	1	11	1218.6	9.6026e-18	131.22	774100	2	1	Non Numérique	GAQKLCAGVCR	M0VC70;A0A287GM49	M0VC70	RSTLGRNCYNLCRVRGAQKLCAGVCRCKLT	CRVRGAQKLCAGVCRCKLTSSGKCPTGFPK	51	M0VC70
0	0	0	0	0	0	0	0	0	0	0	0	0	0	27244	13428	11340	24945	0	1	14	1486.75	0.00011219	109.16	194520	4	0	Non Numérique	LALVSNSDEPDTVK	M0VC70;A0A287GM49	M0VC70	CKLTSSGKCPTGFPKLALVSNSDEPDTVKY	KLALVSNSDEPDTVKYCNLGCRASMCDYMV	51	M0VC70
0	0	0	0	0	0	0	0	0	0	0	0	70323	132030	37556	73074	61589	0	1	1	21	2410.13	0.014191	93.495	649670	3	1	Non Numérique	LALVSNSDEPDTVKYCNLGCR	M0VC70;A0A287GM49	M0VC70	CKLTSSGKCPTGFPKLALVSNSDEPDTVKY	SDEPDTVKYCNLGCRASMCDYMVNAAADDE	51	M0VC70
0	0	0	0	0	0	0	0	0	0	0	0	0	0	121590	253050	114200	308330	1	0	7	834.384	0.0027176	120.76	1817300	4	0	Non Numérique	LCAGVCR	M0VC70;A0A287GM49	M0VC70	GRNCYNLCRVRGAQKLCAGVCRCKLTSSGK	CRVRGAQKLCAGVCRCKLTSSGKCPTGFPK	51	M0VC70
0	23558	0	42167	221260	0	24472	0	99606	117210	285300	79800	99864	76402	335500	738270	222290	873120	1	0	7	998.406	2.7068e-63	164.78	5568100	39	0	Non Numérique	NCYNLCR	M0VC70;A0A287GM49;A0A287GM58	M0VC70	VQVEGKSCCRSTLGRNCYNLCRVRGAQKLC	CCRSTLGRNCYNLCRVRGAQKLCAGVCRCK	51;52	M0VC70
0	0	0	0	0	0	0	0	0	0	0	0	0	0	17660	26599	15887	39268	1	0	7	941.385	0.0023168	113.08	229280	3	0	Non Numérique	YCNLGCR	M0VC70;A0A287GM49	M0VC70	KLALVSNSDEPDTVKYCNLGCRASMCDYMV	SDEPDTVKYCNLGCRASMCDYMVNAAADDE	51	M0VC70
0	0	0	0	0	0	0	0	0	0	0	0	0	0	0	257560	0	0	1	0	19	2259.03	7.3209e-20	131.61	561320	1	0	2858	SNVFDPFADLWADPFDTFR	M0VFD9;A0A287K1R1;A0A287K1V4;A0A287K1N9;A0A287K0Z2	M0VFD9	______________________________	DPFADLWADPFDTFRSIIPAISGNSETATF	90	M0VFD9
0	0	0	0	0	0	0	0	0	0	0	0	0	0	16814	6435.4	0	12165	2	0	15	1421.81	0.0069366	80.871	94980	1	0	Non Numérique	AAPRPTVLVTGAGGR	M0VI12;A0A287SSK0;A0A287SSF6	M0VI12	______________________________	AAPRPTVLVTGAGGRTGQIVFNKLRERSDQ	274	M0VI12
0	0	0	0	0	0	0	0	0	0	0	0	24839	0	5912.4	0	16477	0	1	0	10	1138.61	0.0020462	108.57	84306	1	1	Non Numérique	ALFSQVTARF	M0VI12;A0A287SSI3;A0A287SSN8;M0VI13;A0A287SSM8;A0A287SSN3	M0VI12	ASKPEGEGTPTKDFKALFSQVTARF_____	TKDFKALFSQVTARF_______________	274	M0VI12
0	0	0	0	0	0	0	0	0	0	0	0	242210	79198	170820	204090	227170	134410	1	0	23	2420.2	1.6122e-132	166.34	2146000	10	0	Non Numérique	TFAATLVTAAECNLSSVQEPGVR	M0VML1	M0VML1	GRLGDRRDCPREEQRTFAATLVTAAECNLS	AAECNLSSVQEPGVRLVLLADG________	275	M0VML1
282100	640660	458220	0	0	0	0	434620	641700	418790	0	0	0	0	0	97998	240150	148210	1	1	17	2202.02	0.015278	49.448	2203200	2	1	Non Numérique	TFKSMMMLVCWAIWNER	M0VN52	M0VN52	NNCWDAHGHIGTHKKTFKSMMMLVCWAIWN	KSMMMLVCWAIWNERNVRVFQNKASLPSHV	276	M0VN52
0	0	0	0	0	0	0	0	0	0	0	0	0	38960	0	0	40174	0	0	1	15	1556.8	4.8487e-25	135.71	127970	3	0	Non Numérique	LFYGPGGPYALFAGK	M0W0C1;A0A287FDN3;A0A287FDM8;A0A287FDK9;A0A287FDM5;A0A287FDK7	M0W0C1	______________________________	LFYGPGGPYALFAGKDASRALAKMSFEPQD	32	M0W0C1
0	0	0	0	0	0	220100	0	0	0	0	0	0	0	0	0	0	0	1	0	22	2471.22	0.013698	49.298	87687	1	0	2245	MVVTSMLSGINSVFYFSSTVFR	M0W7D4	M0W7D4	______________________________	SGINSVFYFSSTVFRSVGVPSSLANICMGI	277	M0W7D4
2727200	3132100	7554900	2888100	2084700	3394400	0	0	3226000	11055000	0	0	588810	924590	2223200	682210	869080	0	1	0	14	1416.72	0.005822	86.114	29353000	15	0	Non Numérique	VVGSPGTWSGMALR	M0WDK2;A0A287MHE2;A0A287MHE3	M0WDK2	______________________________	RVVGSPGTWSGMALRLSQCVFAAASNFALH	112	M0WDK2
0	0	0	0	27300	0	0	0	0	0	0	0	0	0	21602	10757	0	27354	1	0	14	1603.62	1.3701e-129	172.61	169100	6	0	Non Numérique	GACFSDTNCASVCR	M0WF10;M0WF11	M0WF10	TAEARTCESQSHKFKGACFSDTNCASVCRT	KGACFSDTNCASVCRTEDFPRGHCSTHYAA	278	M0WF10
0	0	0	0	0	0	0	0	0	0	0	0	0	0	16603	4655	0	8617.9	0	1	11	1081.59	0.00063617	95.741	83257	2	0	Non Numérique	ALVLHSGSGNK	M0WF40	M0WF40	______________________________	______________________________	279	M0WF40
0	0	0	0	0	0	0	0	0	0	0	0	0	0	0	0	0	0	0	2	13	1417.8	0.0060219	75.387	0	1	1	2172	MLVIGSEAPFKVK	M0WF40;M0WF36;A0A287X774;M0WF37;A0A287X6Z0	M0WF40	FLQRMDLCRKYAFGKMLVIGSEAPFKVKGL	GKMLVIGSEAPFKVKGLWLFRGQDIPEFVM	279	M0WF40
0	0	0	68559	84391	0	0	0	0	0	0	0	71843	70824	27690	108790	38937	35881	0	1	11	1249.71	8.4103e-119	174.41	732880	7	0	Non Numérique	VFFDILIGQAK	M0WK44;A0A287MWF4	M0WK44	______________________________	KNPKVFFDILIGQAKAGRVVMELYADKVPR	117	M0WK44
0	0	0	0	0	0	0	0	0	0	0	0	0	8043.5	0	0	0	0	0	1	9	768.449	0.028328	50.966	9183.3	1	0	0	AAAVPAAAK	M0WX05	M0WX05	______________________________	______________________________	280	M0WX05
0	0	0	0	156030	71110	0	0	0	0	0	0	113130	161240	109960	291860	137670	112790	1	0	11	1214.74	3.6915e-25	135.43	1965700	7	0	Non Numérique	FLILPSLLSGR	M0WX05;A0A287MBJ4;A0A287MBJ7	M0WX05	NACSSCHGDPSTSRRFLILPSLLSGRVYVV	TSRRFLILPSLLSGRVYVVDTAKDPRAPAL	280	M0WX05
0	0	0	0	0	0	0	0	0	0	0	0	0	0	0	0	0	0	1	0	20	2232.13	0.00016223	76.759	0	1	0	2973	STGSPLIPLLEFMEMNVQAR	M0X060	M0X060	VLPKGADASHKGLWKSTGSPLIPLLEFMEM	LIPLLEFMEMNVQARYGVNPDKDVLEILQA	281	M0X060
0	0	0	0	0	0	0	0	0	0	0	0	25710	0	17773	27966	54414	19036	1	0	12	1269.74	1.9347e-72	155.84	303280	5	0	Non Numérique	ALVALSVPFTPR	M0X482	M0X482	MIAWSLCLFRPDRVKALVALSVPFTPRSPA	RVKALVALSVPFTPRSPARKPVDGLKALYG	282	M0X482
0	0	0	0	0	0	0	0	0	0	0	0	0	0	7021.1	0	0	0	0	1	14	1400.73	2.316e-46	149.41	23590	2	0	Non Numérique	GLDVIQQAQSGTGK	M0X5Z0;M0X5Z1;A0A287TJ51	M0X5Z0	KPSAIQQRGIVPFCKGLDVIQQAQSGTGKT	KGLDVIQQAQSGTGKTATFCSGILQQLDYG	190	M0X5Z0
0	0	0	0	0	0	0	0	0	0	0	0	0	0	4767.6	0	0	0	1	0	15	1460.85	0.01599	71.176	16018	1	0	1335	ILASGVHVVVGTPGR	M0X5Z0;M0X5Z1;A0A287TJ51	M0X5Z0	VHACVGGTSVREDQRILASGVHVVVGTPGR	ILASGVHVVVGTPGRVFDMLRRQSLRPDNI	190	M0X5Z0
0	0	0	0	0	0	0	0	0	0	0	0	0	0	16055	21359	40550	38949	1	1	24	2692.35	0.0028344	58.964	263080	2	0	Non Numérique	DKPDAQIEVIPVDAMVPLDFNPNR	M0XBS5	M0XBS5	VVGMSAEKAKEIILRDKPDAQIEVIPVDAM	IPVDAMVPLDFNPNRIFILVAVARTPTVG_	283	M0XBS5
0	0	0	0	0	0	0	0	0	0	0	0	24738	0	46600	11318	50548	0	1	0	26	2639.33	1.4532e-07	100.08	316360	5	0	Non Numérique	GFMGDDQLAEALDGADLVIIPAGVPR	M0XD85;A0A287L787;A0A287L785;A0A287L784;A0A287L780;M0XD84;A0A287L777;A0A287L779	M0XD85	VAADVSHINSPALAKGFMGDDQLAEALDGA	LDGADLVIIPAGVPRKPGMTRDDLFNINAG	102	M0XD85
0	0	0	0	0	0	0	0	0	0	0	0	33409	0	37940	8967.1	0	0	1	0	11	1218.7	4.1997e-09	99.013	187630	0	0	Non Numérique	LFGVTTLDVVR	M0XD85;A0A287L787;A0A287L785;A0A287L784;A0A287L780;M0XD84;A0A287L777;A0A287L779;A0A287GPA1;A0A287GPC3;A0A287GP95;A0A287GPF4;A0A287GPA8;A0A287GP91;A0A287GPD3;A0A287GPE9;A0A287GPA0;A0A287GPD9	M0XD85	AAEVFKKAGTYDEKRLFGVTTLDVVRARTF	DEKRLFGVTTLDVVRARTFYAGKANVPVNA	102	M0XD85
0	0	0	0	0	0	0	0	0	0	0	0	55906	0	72039	36168	62527	0	0	1	33	3303.77	5.9714e-05	77.488	518780	5	0	Non Numérique	LNPLVSSLSLYDIAATPGVAADVSHINSPALAK	M0XD85;A0A287L787;A0A287L785;A0A287L784;A0A287L780;M0XD84;A0A287L777;A0A287L779	M0XD85	GAAGGIGQPLSLLMKLNPLVSSLSLYDIAA	VAADVSHINSPALAKGFMGDDQLAEALDGA	102	M0XD85
0	0	0	0	0	0	0	0	0	0	0	0	36415	27765	46401	15318	50690	11653	0	1	19	1808.06	1.4045e-19	129.17	394030	5	0	Non Numérique	VAILGAAGGIGQPLSLLMK	M0XD85;A0A287L787;A0A287L785;A0A287L784;A0A287L780;M0XD84;A0A287L777;A0A287L779	M0XD85	RRRSYSSASGQQERKVAILGAAGGIGQPLS	GAAGGIGQPLSLLMKLNPLVSSLSLYDIAA	102	M0XD85
0	0	0	0	0	0	0	0	0	0	0	0	52122	16717	36369	22351	42028	0	0	2	27	2975.52	0.0020306	55.827	340700	2	1	Non Numérique	YCPNALVNMISNPVNSTVPIAAEVFKK	M0XD85;A0A287L787;A0A287L785;A0A287L784;A0A287L780;M0XD84;A0A287L777;A0A287L779	M0XD85	INAGIVKNLCTAIAKYCPNALVNMISNPVN	PVNSTVPIAAEVFKKAGTYDEKRLFGVTTL	102	M0XD85
0	0	0	0	0	0	0	0	0	0	0	0	0	0	4209.2	4556.4	0	0	0	1	9	949.414	0.0066534	93.143	24072	1	0	Non Numérique	DSGAEWSAK	M0XHQ5;A0A287XH08	M0XHQ5	______________________________	FTFVCRDSGAEWSAKQHKGELEASAATPYD	284	M0XHQ5
0	0	0	0	0	0	0	0	0	0	0	0	0	60939	49667	0	0	0	1	0	8	984.485	1.4246e-35	150.17	236450	2	0	Non Numérique	GVFTFVCR	M0XHQ5	M0XHQ5	______________________________	______________________________	284	M0XHQ5
0	0	0	0	0	0	0	0	0	0	0	0	0	0	20287	0	15533	0	0	1	20	2217.06	0.0087017	87.647	100450	1	0	Non Numérique	DTNGSQFFITTVTTSWLDGK	M0XII1;A0A287U593;F2D4W1;A0A287U5F2;A0A287U5F0;A0A287U5T9;A0A287U5I0;A0A287XFF1;A0A287XFB6	M0XII1	KHTGPGYLSMANAGRDTNGSQFFITTVTTS	QFFITTVTTSWLDGKHVVFGKVLSGMDVVY	195	M0XII1
0	0	0	0	35383	0	0	0	0	0	0	0	44128	79013	80497	32317	46607	37304	1	0	18	1922.96	7.0727e-05	115.68	680040	8	0	Non Numérique	IIPSFMIQGGDFTLGDGR	M0XII1;A0A287U593;F2D4W1;A0A287U5F2;A0A287U5F0;A0A287U5T9;A0A287U5I0;A0A287XFF1;A0A287XFB6	M0XII1	NSGKPLHYKGSSFHRIIPSFMIQGGDFTLG	SFMIQGGDFTLGDGRGGESIYGTKFADENF	195	M0XII1
0	0	0	0	41714	0	0	0	0	0	0	0	9979.5	0	0	15353	10355	45147	0	1	8	849.478	0.015337	82.263	185510	4	0	Non Numérique	VVMGLFGK	M0XII1;A0A287U593;F2D4W1;A0A287XF54	M0XII1	KVYFDIEIDGKPAGRVVMGLFGKAVPKTAE	DGKPAGRVVMGLFGKAVPKTAENFRALCTG	195	M0XII1
0	0	0	0	0	0	0	0	0	0	0	0	0	0	8418.6	0	0	0	1	0	15	1372.73	0.00014809	116.74	28285	1	0	3167	TLGSSGAGSSVVVPR	M0XJ70	M0XJ70	______________________________	TLGSSGAGSSVVVPRNFRLLEELERGEKGI	285	M0XJ70
0	0	0	0	1013200	0	0	0	0	0	0	0	0	0	0	0	0	0	1	0	20	2131.07	0.0018362	96.447	670820	3	0	Non Numérique	EGDVFVIPAGSIVYSANTHR	M0XUU4	M0XUU4	VVLLRNGKRESLCVREGDVFVIPAGSIVYS	VIPAGSIVYSANTHRSKWFRVVMLLNPVST	286	M0XUU4
0	0	0	0	53339	0	0	0	0	0	0	0	0	0	0	0	0	0	1	0	7	734.375	0.010712	81.381	35316	1	0	1091	GSMTALR	M0XUU4;A0A287SQJ7	M0XUU4	LRNLDLDVNLVNITRGSMTALRYTTRATKI	VNLVNITRGSMTALRYTTRATKIVVVVEAG	286	M0XUU4
0	0	0	0	48649	0	0	0	0	0	0	0	0	0	0	0	0	0	1	0	26	2807.3	0.0011888	58.366	32211	1	0	1454	IVVVVEAGNDGNYFEMACPHLSSSGR	M0XUU4	M0XUU4	RGSMTALRYTTRATKIVVVVEAGNDGNYFE	NYFEMACPHLSSSGRSERRERGRSEEQGGQ	286	M0XUU4
0	0	0	0	137480	0	0	0	0	0	0	0	0	0	0	0	0	0	1	0	9	971.486	0.004616	98.629	91024	1	0	3318	VACLDAAPR	M0XUU4	M0XUU4	RFDHELIRGSIGDYRVACLDAAPRAFLQPS	SIGDYRVACLDAAPRAFLQPSHYDADEIAY	286	M0XUU4
0	0	0	0	0	0	0	0	0	0	0	0	279520	146620	332420	133100	377860	59781	0	1	25	2626.32	6.7362e-27	155.22	2819600	13	0	Non Numérique	SSSEVACTLAALILHDDGIPITSEK	M0XWV5	M0XWV5	______________________________	ALILHDDGIPITSEKIATVVKAAGIKVEAY	287	M0XWV5
0	0	0	0	0	0	0	0	0	0	0	0	358870	74468	85554	324090	137850	25323	0	2	31	3237.72	6.2988e-36	124.85	1852500	11	1	Non Numérique	SSSEVACTLAALILHDDGIPITSEKIATVVK	M0XWV5	M0XWV5	______________________________	DGIPITSEKIATVVKAAGIKVEAYWPALFA	287	M0XWV5
0	0	0	0	314580	253970	0	0	0	0	0	0	940860	544860	610510	1265800	1732900	995470	0	0	12	1265.65	6.7381e-58	153.24	12467000	7	0	Non Numérique	APFFSLVNAGML	M0XYT2	M0XYT2	AMCNFNVPPNCSTMRAPFFSLVNAGML___	TMRAPFFSLVNAGML_______________	288	M0XYT2
0	0	0	0	0	0	0	0	0	0	0	0	139580	28605	29639	167950	58586	70671	1	0	18	2104.02	0	207.97	931810	5	0	Non Numérique	CTTIDSIVHAIFMQQGQR	M0XYT2	M0XYT2	EQCCLQLAQIPEQYKCTTIDSIVHAIFMQQ	IDSIVHAIFMQQGQRQGVQIVQQQPQPQEV	288	M0XYT2
0	0	0	0	0	0	0	0	0	0	0	0	56460	0	107870	50938	86571	136040	0	1	26	3222.49	0.00023663	75.177	995530	3	0	Non Numérique	IVQQSNCQVMQEQCCLQLAQIPEQYK	M0XYT2	M0XYT2	QQCRPVSLVSYLWSKIVQQSNCQVMQEQCC	EQCCLQLAQIPEQYKCTTIDSIVHAIFMQQ	288	M0XYT2
0	0	0	0	0	0	0	0	0	0	0	0	35871	0	29434	21069	42263	63176	1	0	24	2702.39	7.6605e-05	113.51	403280	12	0	Non Numérique	QGVQIVQQQPQPQEVGQCVLVQGR	M0XYT2	M0XYT2	IDSIVHAIFMQQGQRQGVQIVQQQPQPQEV	PQPQEVGQCVLVQGRDIVQPQQLAQMEAIR	288	M0XYT2
0	0	0	0	0	0	0	0	0	0	0	0	0	0	0	86443	0	80458	2	0	37	4015.91	0.0011233	40.864	350170	2	1	Non Numérique	CEALRYFMALPVPSQPVDPSTGNVGQSGLMDLPGCPR	M0Y227	M0Y227	LYCCQELAEIPQQCRCEALRYFMALPVPSQ	NVGQSGLMDLPGCPREMQRDFVRLLVAPGQ	289	M0Y227
0	0	0	0	0	0	0	0	0	0	0	0	30148	0	17608	142100	35014	83267	0	2	36	4101.99	6.8207e-05	47.241	645700	3	1	Non Numérique	DYVLQQTCAVFTPGSKLPEWMTSAELNYPGQPYLAK	M0Y227	M0Y227	SPGVAFPTNLLGHCRDYVLQQTCAVFTPGS	TSAELNYPGQPYLAKLYCCQELAEIPQQCR	289	M0Y227
0	0	0	0	0	0	0	0	0	0	0	0	30958	27350	33524	198680	92460	937860	1	0	17	1875.01	0.00017953	114.87	2692400	62	0	Non Numérique	LLVAPGQCNLATIHNVR	M0Y227	M0Y227	DLPGCPREMQRDFVRLLVAPGQCNLATIHN	VAPGQCNLATIHNVRYCPAVEQPLWI____	289	M0Y227
0	0	0	0	0	0	0	0	0	0	0	0	0	0	0	0	0	80691	0	1	20	2307.12	0.00021565	107.93	162250	3	0	1851	LPEWMTSAELNYPGQPYLAK	M0Y227	M0Y227	YVLQQTCAVFTPGSKLPEWMTSAELNYPGQ	TSAELNYPGQPYLAKLYCCQELAEIPQQCR	289	M0Y227
0	0	0	0	0	0	0	0	0	0	0	0	0	0	0	0	0	52976	1	0	15	1966.87	0.00015326	94.728	106520	3	0	Non Numérique	LYCCQELAEIPQQCR	M0Y227	M0Y227	TSAELNYPGQPYLAKLYCCQELAEIPQQCR	LYCCQELAEIPQQCRCEALRYFMALPVPSQ	289	M0Y227
0	0	0	729610	331670	0	0	162630	103060	0	0	0	528730	218360	28476	3008400	1066000	6085000	1	0	32	3386.61	0.00082181	69.578	22554000	8	0	Non Numérique	YFMALPVPSQPVDPSTGNVGQSGLMDLPGCPR	M0Y227	M0Y227	ELAEIPQQCRCEALRYFMALPVPSQPVDPS	NVGQSGLMDLPGCPREMQRDFVRLLVAPGQ	289	M0Y227
0	0	0	65279	0	0	0	185970	0	0	0	0	1402400	0	996400	852850	1935700	5954.9	2	1	17	1887.95	0.019937	62.799	11015000	1	3	Non Numérique	DRDNARLAASAKDLELM	M0Y3R1;A0A287SQ42;A0A287SPZ6;A0A287SPV9;M0Y3R3;M0Y3R4;M0Y3R2;A0A287QN78	M0Y3R1	LCCLFYTPLYFVFKRDRDNARLAASAKDLE	DNARLAASAKDLELM_______________	149	M0Y3R1
0	0	0	0	0	0	0	0	0	0	0	0	55368	57252	58378	59186	59007	0	0	1	20	2296.15	0.00087683	117	580440	5	0	Non Numérique	ALELWADQPGVQFYTGNFLK	M0Y4B9;A0A287ILF7;A0A287ILF4	M0Y4B9	ALRKVAAVRDGASGRALELWADQPGVQFYT	ADQPGVQFYTGNFLKDVKGKGGETYGQYAA	78	M0Y4B9
0	0	0	0	142740	0	0	0	0	0	0	0	60609	147390	83827	38554	41461	68097	1	0	25	2628.38	0.0003863	93.196	925230	4	0	Non Numérique	YTPVDATLIPTGQLAPVAGTPYDLR	M0Y4B9;A0A287ILF7	M0Y4B9	SGDVLGNTVQLLASRYTPVDATLIPTGQLA	TGQLAPVAGTPYDLRAPTAVGEHLRQVVGG	78	M0Y4B9
0	0	0	0	72421	0	0	0	0	0	0	0	0	0	19966	38452	0	34679	1	0	11	1304.72	0.0040545	97.431	268570	3	0	Non Numérique	ALQPIFQIYGR	M0YB08;M0YB07;A0A287Y058;M0YB06;A0A287Y0K5	M0YB08	VCDANSHLITGGELRALQPIFQIYGRRQVF	GELRALQPIFQIYGRRQVFAGPIVTLKVFE	232	M0YB08
0	0	0	0	0	0	0	0	0	0	0	0	0	96611	51237	24842	0	81053	0	1	23	2376.24	0.0015022	104.45	499570	2	0	Non Numérique	VIWSLGDVQATCGTLGLSTATVK	M0YIZ9	M0YIZ9	EDIEALLSDEIFQPKVIWSLGDVQATCGTL	QATCGTLGLSTATVKLITLDGEEKIGCSVG	290	M0YIZ9
1411700	0	2555700	0	0	0	0	0	0	0	0	0	0	0	0	0	0	0	2	2	24	2614.29	0.017553	49.528	2162200	1	3	Non Numérique	IRDKNVAPGTDMNNKTADSVQANR	M0YMX9;F2DVL2;M0YMY0;M0YMY1	M0YMX9	QGKKDEAAKTTGEVRIRDKNVAPGTDMNNK	TDMNNKTADSVQANRTGQSGQTVNDASDRM	258	M0YMX9
0	0	0	0	71614	0	0	0	0	0	0	0	15998	36837	18914	16225	12557	14750	0	1	13	1304.67	3.2057e-45	145.31	263590	6	0	Non Numérique	AATFNVNAEAGLK	M0YVB7;A0A287HKY8;A0A287HKY0	M0YVB7	______________________________	______________________________	67	M0YVB7
0	0	0	0	0	0	0	0	0	0	0	0	0	0	10669	6319.4	0	11857	0	1	12	1112.62	0.0057491	90.15	73459	1	0	Non Numérique	LSGVTAPGQGVK	M0YVB7;A0A287HKY8;A0A287HKY0;A0A287HKP7	M0YVB7	TNVARWYNHIDALLKLSGVTAPGQGVKVLS	LLKLSGVTAPGQGVKVLSSIVPETSTTDVA	67	M0YVB7
0	0	0	0	0	0	0	0	0	0	0	0	0	0	9640.8	0	0	6874	0	1	10	1090.55	0.027756	82.749	46213	1	0	Non Numérique	MEGLLWGASK	M0YVB7;A0A287HKY8;A0A287HKY0;A0A287HKP7;A0A287HKK4	M0YVB7	ETDMVKLEEAVRSIKMEGLLWGASKLMPVG	VRSIKMEGLLWGASKLMPVGYGIKKLQIMM	67	M0YVB7
0	0	0	0	0	0	0	0	0	0	0	0	0	0	0	0	14770	0	0	1	10	1271.67	0.011945	72.643	30696	3	0	Non Numérique	WYNHIDALLK	M0YVB7;A0A287HKY8;A0A287HKY0;A0A287HKP7	M0YVB7	EFSVAPPSTCTNVARWYNHIDALLKLSGVT	TNVARWYNHIDALLKLSGVTAPGQGVKVLS	67	M0YVB7
0	0	0	0	64070	0	0	0	0	0	0	0	156830	195020	129270	181040	87926	41506	0	2	31	3157.55	0.00032034	55.669	1550800	2	1	Non Numérique	SSLNQFDLLGADDNDDPSQLLAAAQAAAAKK	M0YZ71	M0YZ71	______________________________	PSQLLAAAQAAAAKKALANKPEAAPAGKAA	291	M0YZ71
0	0	0	0	0	0	0	0	0	0	0	0	0	0	81012	0	0	0	0	2	35	3686.89	0.0067944	60.637	272190	2	1	653	FAAEEFKVPPQTSAIITNDGVGINPQQSAGNVFLK	M0YZF1;A0A287MPY9	M0YZF1	VFSVPEAAPFTAVLKFAAEEFKVPPQTSAI	VGINPQQSAGNVFLKHGSELRLIPRDRVGA	116	M0YZF1
0	0	0	0	37651	0	0	0	0	0	0	0	39990	0	53903	26190	68951	22409	0	1	15	1574.87	8.8602e-05	105.46	500090	4	0	Non Numérique	VFSVPEAAPFTAVLK	M0YZF1;A0A287MPY9	M0YZF1	SFKVILTSDPKLPFKVFSVPEAAPFTAVLK	VFSVPEAAPFTAVLKFAAEEFKVPPQTSAI	116	M0YZF1
0	0	0	0	120620	0	0	0	0	0	0	0	0	0	0	0	0	0	0	0	12	1406.68	4.9146e-36	144.55	79860	1	0	1385	IQGVWYAQLESN	M0Z7W0;A0A287I363;A0A287I3F9;F2CRK1;A0A287I3F4	M0Z7W0	PSDTDLGAKAPKDVKIQGVWYAQLESN___	DVKIQGVWYAQLESN_______________	72	M0Z7W0
0	0	125270	56696	458260	0	0	0	0	0	0	0	0	0	0	0	0	0	1	1	21	2279.2	0.0026334	82.367	361380	4	0	Non Numérique	QLVATGKPESFSGPFLVPSYR	M0Z7W0;A0A287I363;A0A287I3F9;F2CRK1	M0Z7W0	QLPGGERVPFLFTVKQLVATGKPESFSGPF	KPESFSGPFLVPSYRGSSFLDPKGRGGSTG	72	M0Z7W0
0	0	0	0	0	0	0	0	0	0	0	0	0	0	13538	18857	9464.2	29471	0	1	7	755.454	0.012743	79.116	165510	1	0	Non Numérique	AQILPSK	A0A287Q5Q8;Q5URW6;A0A287Q5R6	Q5URW6	IFGIGGGDVFKQIQRAQILPSKCNMGADCK	DVFKQIQRAQILPSKCNMGADCKFPSGYYW	139;140	Q5URW6
0	0	0	0	0	0	0	0	0	0	0	0	0	0	5505.2	6457.9	0	10175	1	0	13	1647.73	0.010836	84.31	53029	1	0	Non Numérique	CCQQLSQIAPQCR	Q5URW6;A0A287Q5R6	Q5URW6	TKWWKGGCEQEVREKCCQQLSQIAPQCRCD	EKCCQQLSQIAPQCRCDAIRGVIQGKLGGI	140	Q5URW6
0	0	0	0	233430	0	0	0	0	0	0	0	909700	470450	328880	782560	768650	927430	0	1	14	1335.72	5.0432e-109	166.86	8070400	15	0	Non Numérique	LGGIFGIGGGDVFK	Q5URW6;A0A287Q5R6	Q5URW6	PQCRCDAIRGVIQGKLGGIFGIGGGDVFKQ	KLGGIFGIGGGDVFKQIQRAQILPSKCNMG	140	Q5URW6
0	0	0	0	0	0	0	0	0	0	0	0	98818	0	10759	305050	0	0	1	1	18	1861.02	0.00015914	116.63	821110	2	1	Non Numérique	LGGIFGIGGGDVFKQIQR	Q5URW6;A0A287Q5R6	Q5URW6	PQCRCDAIRGVIQGKLGGIFGIGGGDVFKQ	IFGIGGGDVFKQIQRAQILPSKCNMGADCK	140	Q5URW6
0	0	0	0	16134	0	0	0	0	0	0	0	79484	90137	37836	18321	43775	11918	1	0	12	1247.69	3.7332e-107	166.97	492210	7	0	Non Numérique	ASLVFDAAVLSR	Q673G6;A0A287M7M4	Q673G6	______________________________	______________________________	292	Q673G6
0	0	0	0	0	0	0	0	0	0	0	0	0	0	11233	10135	12415	0	1	0	19	1982.97	0.0011086	106.52	85632	1	0	Non Numérique	SDAFVVNIGDTFSALTNGR	Q673G6;A0A287M7M4	Q673G6	LEVFTGGAWRAVRPRSDAFVVNIGDTFSAL	VVNIGDTFSALTNGRHVSCLHRAVVNGSLA	292	Q673G6
0	0	0	0	0	0	0	0	0	0	0	0	37155	14323	16003	25723	16672	18658	0	0	15	1628.79	3.9966e-177	205.02	243520	5	0	Non Numérique	TLDAFVAWINQGHTG	Q673G6	Q673G6	EFLEFTQKHYRSDSRTLDAFVAWINQGHTG	TLDAFVAWINQGHTG_______________	292	Q673G6

## Sheet: C
IDENTIFIER	BINCODE	NAME	DESCRIPTION	LFQ intensity 6D-1	LFQ intensity 6D-2	LFQ intensity 6D-3	LFQ intensity 12D-1	LFQ intensity 12D-2	LFQ intensity 12D-3	LFQ intensity 20D-1	LFQ intensity 20D-2	LFQ intensity 20D-3	C: ANOVA Significant	Peptides	Razor + unique peptides	Unique peptides	Sequence coverage [%]	Unique + razor sequence coverage [%]	Unique sequence coverage [%]	Mol. weight [kDa]	Q-value	Score	Average: Intensity	MS/MS count	Number of proteins	ANOVA p value	stddev 6	stddev 12	stddev 20	Average: 6 DAP	Average: 12 DAP	Average: ≥ 20 DAP	T: Protein IDs	T: Majority protein IDs	T: Fasta headers	IDENTIFIER
A0A287EEZ9	35.2	not assigned.unknown	(original descriptioAverage: Uncharacterized protein OS=Hordeum vulgare subsp. vulgare PE=4 SV=1)	190900	44539.9	31925.7	658590	220760	357840	1205900	1431000	1965300	+	4	4	4	31	31	31	24.035	0	87.522	11967000	72	1	0.0124524	Non Numérique	223956	390050	190900	412397	1534070	A0A287EEZ9	A0A287EEZ9	tr|A0A287EEZ9|A0A287EEZ9_HORVV Uncharacterized protein OS=Hordeum vulgare subsp. vulgare PE=4 SV=1	A0A287EEZ9
A0A287EFB7	35.2	not assigned.unknown	(original descriptioAverage: Uncharacterized protein OS=Hordeum vulgare subsp. vulgare PE=4 SV=1)	516450	521180	765570	11081000	3446700	7355800	15368000	14018000	13963000	+	4	4	2	30.7	30.7	17.8	25.661	0	265.98	97525000	100	7	0.000876366	142484	3817520	795775	601067	7294500	14449700	A0A287EFB7;A0A287EF96;A0A287EFB1;A0A287EFF5;A0A287EFB2;A0A287EFA7;A0A287EF93	A0A287EFB7;A0A287EF96;A0A287EFB1;A0A287EFF5;A0A287EFB2;A0A287EFA7;A0A287EF93	tr|A0A287EFB7|A0A287EFB7_HORVV Uncharacterized protein OS=Hordeum vulgare subsp. vulgare PE=4 SV=1;tr|A0A287EF96|A0A287EF96_HORVV Uncharacterized protein OS=Hordeum vulgare subsp. vulgare PE=4 SV=1;tr|A0A287EFB1|A0A287EFB1_HORVV Uncharacterized protein OS=	A0A287EFB7
A0A287EFG2	35.2	not assigned.unknown	(original descriptioAverage: Uncharacterized protein OS=Hordeum vulgare subsp. vulgare PE=4 SV=1)	20120	32417.7	40459.7	931870	254970	835310	1160100	1547500	1565800	+	3	2	1	13.4	8.7	5	33.892	0	315.47	9386000	51	3	0.0395786	Non Numérique	366131	229131	Non Numérique	674050	1424470	A0A287EFG2;A0A287EFB8;A0A287EFB4	A0A287EFG2	tr|A0A287EFG2|A0A287EFG2_HORVV Uncharacterized protein OS=Hordeum vulgare subsp. vulgare PE=4 SV=1	A0A287EFG2
A0A287F6I0	13.2.4.1	amino acid metabolism.degradation.branched chain group.shared	(loc_os10g31950.1 : 504.0) no description available & (gnl|cdd|36603 : 501.0) no description available & (at2g33150 : 436.0) Encodes an organellar (peroxisome, glyoxysome) 3-ketoacyl-CoA thiolase, involved in fatty acid b-oxidation during germination and subsequent seedling growth. Mutants have defects in glyoxysomal fatty acid beta-oxidation. EC2.3.1.16 thiolase.; peroxisomal 3-ketoacyl-CoA thio…	79450	66958	23520.7	61107	58257	54199	12338.9	48582	44439	+	4	2	2	17.7	11.6	11.6	35.889	0	37.189	563450	17	18	0.0177863	8833.18	3471.56	2929.54	73204	57854.3	46510.5	A0A287F6I0;A0A287F6L5;F2CQU6;A0A287F6I3;A0A287F6G8;A0A287F6J6;A0A287F6L0;A0A287F6J2;A0A287F6M0;A0A287F6H3;A0A287F6M5;A0A287F6I7;A0A287F6I6;A0A287F6I4;A0A287F6G3;A0A287F6J4;A0A287F6H2;A0A287F6I2	A0A287F6I0;A0A287F6L5;F2CQU6;A0A287F6I3;A0A287F6G8;A0A287F6J6;A0A287F6L0;A0A287F6J2;A0A287F6M0;A0A287F6H3;A0A287F6M5;A0A287F6I7;A0A287F6I6;A0A287F6I4;A0A287F6G3;A0A287F6J4;A0A287F6H2	tr|A0A287F6I0|A0A287F6I0_HORVV Uncharacterized protein OS=Hordeum vulgare subsp. vulgare PE=3 SV=1;tr|A0A287F6L5|A0A287F6L5_HORVV Uncharacterized protein OS=Hordeum vulgare subsp. vulgare PE=3 SV=1;tr|F2CQU6|F2CQU6_HORVV Predicted protein OS=Hordeum vulgar	A0A287F6I0
A0A287FYT0	27.3.99	RNA.regulation of transcription.unclassified	(loc_os08g03520.1 : 105.0) no description available & (at2g17870 : 82.0) Encodes COLD SHOCK DOMAIN PROTEIN 3 (CSP3), involved in the acquisition of freezing tolerance.; cold shock domain protein 3 (CSP3); FUNCTIONS IAverage: DNA binding, zinc ion binding, nucleic acid binding; INVOLVED IAverage: response to cold, DNA duplex unwinding; LOCATED IAverage: nucleus, cytoplasm; EXPRESSED IAverage: 26 p…	230150	210210	236760	107010	128990	106790	102130	153720	125660	+	3	3	3	34.9	34.9	34.9	15.417	0	18.047	1736000	16	15	0.000590321	13821.5	12754.1	25828.1	225707	114263	127170	A0A287FYT0;A0A287FYT9;A0A287FYS6;A0A287FYT5;A0A287FYU2;A0A287FYU8;A0A287FYU3;A0A287FYS8;A0A287FYR6;A0A287FYV2;A0A287FYU7;A0A287FYS5;A0A287FYT4;A0A287FYS1;A0A287FYT8	A0A287FYT0;A0A287FYT9;A0A287FYS6;A0A287FYT5;A0A287FYU2;A0A287FYU8;A0A287FYU3;A0A287FYS8;A0A287FYR6;A0A287FYV2;A0A287FYU7;A0A287FYS5;A0A287FYT4;A0A287FYS1	tr|A0A287FYT0|A0A287FYT0_HORVV Uncharacterized protein OS=Hordeum vulgare subsp. vulgare PE=4 SV=1;tr|A0A287FYT9|A0A287FYT9_HORVV Uncharacterized protein OS=Hordeum vulgare subsp. vulgare PE=4 SV=1;tr|A0A287FYS6|A0A287FYS6_HORVV Uncharacterized protein OS=	A0A287FYT0
A0A287G115	35.2	not assigned.unknown	(original descriptioAverage: Uncharacterized protein OS=Hordeum vulgare subsp. vulgare PE=4 SV=1)	1874200	869070	5943100	9160400	6819500	3667500	46543000	20289000	71181000	+	12	12	12	16.1	16.1	16.1	68.766	0	323.31	310350000	299	6	0.0216606	2686760	2756410	25450300	2895460	6549130	46004300	A0A287G115;A0A287G127;A0A287FYQ0;A0A287FYP1;A0A287G118;A0A287G119	A0A287G115;A0A287G127;A0A287FYQ0;A0A287FYP1	tr|A0A287G115|A0A287G115_HORVV Uncharacterized protein OS=Hordeum vulgare subsp. vulgare PE=4 SV=1;tr|A0A287G127|A0A287G127_HORVV Uncharacterized protein OS=Hordeum vulgare subsp. vulgare PE=4 SV=1;tr|A0A287FYQ0|A0A287FYQ0_HORVV Uncharacterized protein OS=	A0A287G115
A0A287GJ86	9.9	mitochondrial electron transport / ATP synthesis.F1-ATPase	(p19023|atpbm_maize : 838.0) ATP synthase subunit beta, mitochondrial precursor (EC 3.6.3.14) - Zea mays (Maize) & (loc_os01g49190.1 : 832.0) no description available & (gnl|cdd|82909 : 797.0) no description available & (at5g08690 : 775.0) Encodes the mitochondrial ATP synthase beta-subunit. This subunit is encoded by a multigene family of three members (At5g08670, At5g08680, At5g08690) that shar…	104490	176320	134500	82984	96251	108330	45554	43301	44597	+	5	5	5	14.8	14.8	14.8	51.319	0	275.51	1248500	30	23	0.00589151	36076.4	12677.6	1130.74	138437	95855	44484	A0A287GJ86;A0A287GJ71;A0A287GJ58;A0A287GJ64;A0A287LBQ3;A0A287GJ63;A0A287GJ68;A0A287GJ50;A0A287LBT9;F2DJJ2;A0A287GJ61;A0A287GJ79;A0A287GJ56;A0A287GJ54;A0A287GJ49;A0A287GJ62;A0A287GJ76;A0A287GJ59;A0A287GJ82;A0A287LBR0;A0A287GJ55;A0A287GJ66;A0A287GJ78	A0A287GJ86;A0A287GJ71;A0A287GJ58;A0A287GJ64;A0A287LBQ3;A0A287GJ63;A0A287GJ68;A0A287GJ50;A0A287LBT9;F2DJJ2;A0A287GJ61;A0A287GJ79;A0A287GJ56;A0A287GJ54;A0A287GJ49	tr|A0A287GJ86|A0A287GJ86_HORVV ATP synthase subunit beta OS=Hordeum vulgare subsp. vulgare PE=3 SV=1;tr|A0A287GJ71|A0A287GJ71_HORVV ATP synthase subunit beta OS=Hordeum vulgare subsp. vulgare PE=3 SV=1;tr|A0A287GJ58|A0A287GJ58_HORVV ATP synthase subunit be	A0A287GJ86
A0A287H7K0	35.1.41	not assigned.no ontology.hydroxyproline rich proteins	(loc_os07g48490.2 : 302.0) no description available & (at2g39050 : 191.0) hydroxyproline-rich glycoprotein family protein; CONTAINS InterPro DOMAIN/s: Ricin B-related lectin (InterPro:IPR008997), Ricin B lectin (InterPro:IPR000772); Has 1708 Blast hits to 1449 proteins in 222 species: Archae - 0; Bacteria - 47; Metazoa - 514; Fungi - 386; Plants - 615; Viruses - 5; Other Eukaryotes - 141 (source:…	3572900	2030400	3285500	972160	1592700	755300	854530	1312200	1528800	+	8	8	6	57.1	57.1	42.9	19.152	0	272.74	21343000	70	6	0.0126306	820283	434614	344243	2962930	1106720	1231840	A0A287H7K0;A0A287H7E2;A0A287H7N0;A0A287H7J7;A0A287H7D0;A0A287H7J5	A0A287H7K0;A0A287H7E2;A0A287H7N0;A0A287H7J7;A0A287H7D0	tr|A0A287H7K0|A0A287H7K0_HORVV Uncharacterized protein OS=Hordeum vulgare subsp. vulgare PE=4 SV=1;tr|A0A287H7E2|A0A287H7E2_HORVV Uncharacterized protein OS=Hordeum vulgare subsp. vulgare PE=4 SV=1;tr|A0A287H7N0|A0A287H7N0_HORVV Uncharacterized protein OS=	A0A287H7K0
A0A287H7K2	35.1.41	not assigned.no ontology.hydroxyproline rich proteins	(loc_os07g48490.2 : 298.0) no description available & (at2g39050 : 185.0) hydroxyproline-rich glycoprotein family protein; CONTAINS InterPro DOMAIN/s: Ricin B-related lectin (InterPro:IPR008997), Ricin B lectin (InterPro:IPR000772); Has 1708 Blast hits to 1449 proteins in 222 species: Archae - 0; Bacteria - 47; Metazoa - 514; Fungi - 386; Plants - 615; Viruses - 5; Other Eukaryotes - 141 (source:…	1951400	1046000	1378900	456440	585530	531450	431020	511080	385540	+	7	5	5	43.5	31.5	31.5	22.579	0	136.61	8798000	33	15	0.00639751	457953	64827.2	63558.8	1458770	524473	442547	A0A287H7K2;A0A287H7L1;A0A287H7A6;A0A287H7D1;A0A287H7C5;F2DWC8;A0A287H7I1;A0A287H7C1;A0A287H7B6;A0A287H7H7;A0A287H7D8;A0A287H7B0;A0A287H7I7;A0A287H7L5;A0A287H7D4	A0A287H7K2	tr|A0A287H7K2|A0A287H7K2_HORVV Uncharacterized protein OS=Hordeum vulgare subsp. vulgare PE=4 SV=1	A0A287H7K2
A0A287HK37	2.2.1.5	major CHO metabolism.degradation.sucrose.Susy	(p31923|sus2_horvu : 1708.0) Sucrose synthase 2 (EC 2.4.1.13) (Sucrose-UDP glucosyltransferase 2) - Hordeum vulgare (Barley) & (loc_os07g42490.2 : 1609.0) no description available & (ipr000368 : 1500.0) Sucrose synthase & (at3g43190 : 1263.0) Encodes a protein with sucrose synthase activity (SUS4).; sucrose synthase 4 (SUS4); FUNCTIONS IAverage: UDP-glycosyltransferase activity, sucrose synthase …	213380	279290	213550	662950	670920	517070	555650	193570	628760	+	11	11	7	18.5	18.5	13.6	92.586	0	303.99	5989700	61	26	0.0484142	38004.2	86616.3	233037	235407	616980	459327	A0A287HK37;A0A287HKE5;A0A287HKB7;A0A287HKC1;A0A287HKD4;A0A287HKB1;A0A287HKB5;A0A287HK43;A0A287HKE0;A0A287HK48;M0XEF6;A0A287HKA6;A0A287HKB0;A0A287HJZ1;A0A287VFQ0;A0A287VFY1;A0A287VFR6;A0A287VFV0;A0A287VG03;A0A287VFS3;A0A287VFZ6;A0A287VFV4;A0A287VFU3;A0A287VFV9;A0A287VFP0;A0A287VFT9	A0A287HK37;A0A287HKE5;A0A287HKB7;A0A287HKC1;A0A287HKD4;A0A287HKB1;A0A287HKB5;A0A287HK43;A0A287HKE0;A0A287HK48	tr|A0A287HK37|A0A287HK37_HORVV Sucrose synthase OS=Hordeum vulgare subsp. vulgare PE=3 SV=1;tr|A0A287HKE5|A0A287HKE5_HORVV Sucrose synthase OS=Hordeum vulgare subsp. vulgare PE=3 SV=1;tr|A0A287HKB7|A0A287HKB7_HORVV Sucrose synthase OS=Hordeum vulgare subsp	A0A287HK37
A0A287ITX4	21.4	redox.glutaredoxins	(p55142|glrx_orysa : 174.0) Glutaredoxin - Oryza sativa (Rice) & (loc_os04g42930.1 : 174.0) no description available & (at5g40370 : 155.0) Glutaredoxin family protein; FUNCTIONS IAverage: electron carrier activity, arsenate reductase (glutaredoxin) activity, protein disulfide oxidoreductase activity; INVOLVED IAverage: cell redox homeostasis; LOCATED IAverage: plasma membrane; EXPRESSED IAverage:…	337010	324990	433340	845690	735170	817620	1034400	746350	460520	+	6	6	6	42.7	42.7	42.7	13.01	0	248	7077200	46	1	0.0413558	59390.9	57446.5	286941	365113	799493	747090	A0A287ITX4	A0A287ITX4	tr|A0A287ITX4|A0A287ITX4_HORVV Uncharacterized protein OS=Hordeum vulgare subsp. vulgare PE=4 SV=1	A0A287ITX4
A0A287LBV2	29.4	protein.postranslational modification	(p49027|gblp_orysa : 546.0) Guanine nucleotide-binding protein subunit beta-like protein (GPB-LR) (RWD) - Oryza sativa (Rice) & (loc_os01g49290.1 : 546.0) no description available & (at3g18130 : 413.0) Encodes a protein with similarity to mammalian RACKs. RACKs function to shuttle activated protein kinase C to different subcellular sites and may also function as a scaffold through physical intera…	269550	409750	247390	194030	155510	119520	93170	65661	89887.1	+	6	6	6	31.3	31.3	31.3	33.543	0	65.048	1849200	28	3	0.00688361	88041.5	37262.2	15024.5	308897	156353	82906	A0A287LBV2;F2DSU6;A0A287LBR8	A0A287LBV2;F2DSU6;A0A287LBR8	tr|A0A287LBV2|A0A287LBV2_HORVV Predicted protein OS=Hordeum vulgare subsp. vulgare PE=4 SV=1;tr|F2DSU6|F2DSU6_HORVV Predicted protein OS=Hordeum vulgare subsp. vulgare PE=2 SV=1;tr|A0A287LBR8|A0A287LBR8_HORVV Predicted protein OS=Hordeum vulgare subsp. vul	A0A287LBV2
A0A287MY56	35.2	not assigned.unknown	no hits & (original descriptioAverage: Uncharacterized protein OS=Hordeum vulgare subsp. vulgare PE=4 SV=1)	953340	604280	564820	106770	164350	56429	131620	137960	136550	+	2	2	2	39.7	39.7	39.7	7.7715	0	141.75	3344200	22	4	0.00191727	213833	54000.9	3328.88	707480	109183	135377	A0A287MY56;A0A287MY58;A0A287MY54;A0A287MY55	A0A287MY56;A0A287MY58;A0A287MY54;A0A287MY55	tr|A0A287MY56|A0A287MY56_HORVV Uncharacterized protein OS=Hordeum vulgare subsp. vulgare PE=4 SV=1;tr|A0A287MY58|A0A287MY58_HORVV Uncharacterized protein OS=Hordeum vulgare subsp. vulgare PE=4 SV=1;tr|A0A287MY54|A0A287MY54_HORVV Uncharacterized protein OS=	A0A287MY56
A0A287NWD9	21.1.1	redox.thioredoxin.PDIL	(p80284|pdi_horvu : 798.0) Protein disulfide-isomerase precursor (EC 5.3.4.1) (PDI) (Endosperm protein E-1) - Hordeum vulgare (Barley) & (loc_os11g09280.2 : 691.0) no description available & (at1g21750 : 488.0) Encodes a protein disulfide isomerase-like (PDIL) protein, a member of a multigene family within the thioredoxin (TRX) superfamily; isoform contains non-consensus GA donor splice site at i…	2337600	1563100	2205900	4949100	7608400	6313500	3986200	4462900	6011300	+	39	39	39	70.7	70.7	70.7	51.027	0	323.31	63302000	321	8	0.00576612	414405	1329800	1058760	2035530	6290330	4820130	A0A287NWD9;A0A287NWJ5;A0A287NW75;M0VP83;A0A287NZQ1;A0A287NZC6;A0A287W082;A0A287P058	A0A287NWD9;A0A287NWJ5;A0A287NW75;M0VP83	tr|A0A287NWD9|A0A287NWD9_HORVV Protein disulfide-isomerase OS=Hordeum vulgare subsp. vulgare PE=3 SV=1;tr|A0A287NWJ5|A0A287NWJ5_HORVV Protein disulfide-isomerase OS=Hordeum vulgare subsp. vulgare PE=3 SV=1;tr|A0A287NW75|A0A287NW75_HORVV Uncharacterized pro	A0A287NWD9
A0A287PSC1	29.6	protein.folding	(loc_os03g04970.1 : 841.0) no description available & (p29185|ch61_maize : 834.0) Chaperonin CPN60-1, mitochondrial precursor (HSP60-1) - Zea mays (Maize) & (at3g23990 : 796.0) mitochondrial chaperonin HSP. assist in rapid assembly of the oligomeric protein structures in the mitochondria.; heat shock protein 60 (HSP60); FUNCTIONS IAverage: copper ion binding, ATP binding; INVOLVED IAverage: respo…	134740	127890	259010	50566	91265	83843	36316	74422	47960	+	6	6	3	14.5	14.5	7.2	62.268	0	97.884	1089100	28	17	0.0380098	73804.3	21675.1	19527.3	173880	75224.7	52899.3	A0A287PSC1;A0A287PSE3;A0A287PT94;A0A287PSF7;A0A287PSB5;A0A287PSA9;A0A287PT75;A0A287PT81;A0A287PSC3;A0A287PSB6;A0A287PSB4;A0A287PSA4;A0A287PSC2;A0A287PT88;A0A287PSG6;A0A287PSB0;A0A287PSF1	A0A287PSC1;A0A287PSE3;A0A287PT94;A0A287PSF7;A0A287PSB5;A0A287PSA9;A0A287PT75;A0A287PT81;A0A287PSC3;A0A287PSB6;A0A287PSB4;A0A287PSA4;A0A287PSC2;A0A287PT88;A0A287PSG6	tr|A0A287PSC1|A0A287PSC1_HORVV Uncharacterized protein OS=Hordeum vulgare subsp. vulgare PE=3 SV=1;tr|A0A287PSE3|A0A287PSE3_HORVV Uncharacterized protein OS=Hordeum vulgare subsp. vulgare PE=3 SV=1;tr|A0A287PT94|A0A287PT94_HORVV Uncharacterized protein OS=	A0A287PSC1
A0A287PVL8	35.2	not assigned.unknown	(original descriptioAverage: Uncharacterized protein OS=Hordeum vulgare subsp. vulgare PE=4 SV=1)	306420	54709.8	49249.3	588260	221850	395250	825870	1990200	2214400	+	6	6	6	48.1	48.1	48.1	20.219	0	68.953	15638000	39	1	0.0451515	Non Numérique	183292	745424	306420	401787	1676820	A0A287PVL8	A0A287PVL8	tr|A0A287PVL8|A0A287PVL8_HORVV Uncharacterized protein OS=Hordeum vulgare subsp. vulgare PE=4 SV=1	A0A287PVL8
A0A287Q3F9	2.2.2.1.2	major CHO metabolism.degradation.starch.starch cleavage.beta amylase	(p16098|amyb_horvu : 1009.0) Beta-amylase (EC 3.2.1.2) (1,4-alpha-D-glucan maltohydrolase) - Hordeum vulgare (Barley) & (loc_os07g35940.1 : 805.0) no description available & (at4g15210 : 601.0) cytosolic beta-amylase expressed in rosette leaves and inducible by sugar. RAM1 mutants have reduced beta amylase in leaves and stems.; ARABIDOPSIS THALIANA BETA-AMYLASE (ATBETA-AMY); FUNCTIONS IAverage: b…	24944.1	35947.1	116150	674400	656800	608570	1562100	1232700	2515800	+	13	13	13	43.5	43.5	43.5	57.305	0	323.31	12227000	86	9	0.0433882	Non Numérique	34082	666382	116150	646590	1770200	A0A287Q3F9;Q84T20;A0A287Q3P2;A0A287Q3Q0;A0A287Q453;A0A287Q3F4;A0A287Q3G0;A0A287Q3F1;A0A287Q3G1	A0A287Q3F9;Q84T20;A0A287Q3P2;A0A287Q3Q0;A0A287Q453;A0A287Q3F4;A0A287Q3G0;A0A287Q3F1;A0A287Q3G1	tr|A0A287Q3F9|A0A287Q3F9_HORVV Beta-amylase OS=Hordeum vulgare subsp. vulgare PE=3 SV=1;tr|Q84T20|Q84T20_HORVV Beta-amylase OS=Hordeum vulgare subsp. vulgare GN=bamy1 PE=2 SV=1;tr|A0A287Q3P2|A0A287Q3P2_HORVV Beta-amylase OS=Hordeum vulgare subsp. vulgare P	A0A287Q3F9
A0A287R7Z4	29.2.1.2.2.17	protein.synthesis.ribosomal protein.eukaryotic.60S subunit.L17	(p35266|rl171_horvu : 239.0) 60S ribosomal protein L17-1 - Hordeum vulgare (Barley) & (at1g27400 : 220.0) Ribosomal protein L22p/L17e family protein; FUNCTIONS IAverage: structural constituent of ribosome; INVOLVED IAverage: translation; LOCATED IAverage: ribosome, cytosolic large ribosomal subunit, plasma membrane, chloroplast, vacuole; EXPRESSED IAverage: 23 plant structures; EXPRESSED DURING: …	131460	29672.6	118670	12532.3	107180	40427.8	64990	93080	72934	+	4	4	3	33.3	33.3	26.5	15.175	0	27.354	1002000	12	7	0.0266981	9043.9	Non Numérique	14480	125065	107180	77001.3	A0A287R7Z4;A0A287R7R8;A0A287R881;A0A287R7T2;A0A287R828;A0A287R7R3;A0A287R7Y9	A0A287R7Z4;A0A287R7R8;A0A287R881;A0A287R7T2;A0A287R828;A0A287R7R3;A0A287R7Y9	tr|A0A287R7Z4|A0A287R7Z4_HORVV Uncharacterized protein OS=Hordeum vulgare subsp. vulgare PE=3 SV=1;tr|A0A287R7R8|A0A287R7R8_HORVV Uncharacterized protein OS=Hordeum vulgare subsp. vulgare PE=3 SV=1;tr|A0A287R881|A0A287R881_HORVV Uncharacterized protein OS=	A0A287R7Z4
A0A287RUW1	29.5.11.20	protein.degradation.ubiquitin.proteasom	(o64464|psb1_orysa : 406.0) Proteasome subunit beta type 1 (EC 3.4.25.1) (20S proteasome alpha subunit F) (20S proteasome subunit beta-6) - Oryza sativa (Rice) & (loc_os09g32800.1 : 406.0) no description available & (at3g60820 : 342.0) Encodes 20S proteasome beta subunit PBF1 (PBF1).; PBF1; FUNCTIONS IAverage: peptidase activity, endopeptidase activity, threonine-type endopeptidase activity; INVO…	327350	201880	194400	78719	123750	114960	92896	76514	137110	+	5	5	5	35.5	35.5	35.5	24.095	0	87.392	1661500	28	6	0.0207056	74693.1	23869.3	31345.2	241210	105810	102173	A0A287RUW1;A0A287RUD7;A0A287RUQ0;A0A287RUN4;A0A287RUE1;A0A287RUL2	A0A287RUW1;A0A287RUD7;A0A287RUQ0;A0A287RUN4;A0A287RUE1;A0A287RUL2	tr|A0A287RUW1|A0A287RUW1_HORVV Proteasome subunit beta type OS=Hordeum vulgare subsp. vulgare PE=3 SV=1;tr|A0A287RUD7|A0A287RUD7_HORVV Proteasome subunit beta type OS=Hordeum vulgare subsp. vulgare PE=3 SV=1;tr|A0A287RUQ0|A0A287RUQ0_HORVV Proteasome subuni	A0A287RUW1
A0A287UED7	35.1.23	not assigned.no ontology.aconitase C-terminal domain-containing protein	(loc_os02g43830.2 : 310.0) no description available & (at2g43090 : 218.0) Aconitase/3-isopropylmalate dehydratase protein; FUNCTIONS IAverage: hydro-lyase activity, 3-isopropylmalate dehydratase activity; INVOLVED IAverage: metabolic process; EXPRESSED IAverage: 23 plant structures; EXPRESSED DURING: 13 growth stages; CONTAINS InterPro DOMAIN/s: 3-isopropylmalate dehydratase, small subunit-like (…	624100	395610	456030	263250	267200	166560	190600	220000	282950	+	4	4	4	23.7	23.7	23.7	28.218	0	78.842	3565600	40	1	0.0111801	118396	56998.5	47179.8	491913	232337	231183	A0A287UED7	A0A287UED7	tr|A0A287UED7|A0A287UED7_HORVV Uncharacterized protein OS=Hordeum vulgare subsp. vulgare PE=4 SV=1	A0A287UED7
A0A287V5Y6	13.2.4.1	amino acid metabolism.degradation.branched chain group.shared	(loc_os02g57260.1 : 645.0) no description available & (gnl|cdd|36603 : 597.0) no description available & (at2g33150 : 584.0) Encodes an organellar (peroxisome, glyoxysome) 3-ketoacyl-CoA thiolase, involved in fatty acid b-oxidation during germination and subsequent seedling growth. Mutants have defects in glyoxysomal fatty acid beta-oxidation. EC2.3.1.16 thiolase.; peroxisomal 3-ketoacyl-CoA thio…	1088500	809700	1246100	523960	637590	389060	294700	318910	428840	+	9	9	7	32.6	32.6	27.7	44.763	0	186.4	7337900	63	14	0.00321675	220987	124417	71489.2	1048100	516870	347483	A0A287V5Y6;A0A287V5Y0;F2CXK6;A0A287V5X7;A0A287V6D0;A0A287V618;A0A287V609;A0A287V5Y7;A0A287V6D4;A0A287V6C5;A0A287V5Y5;A0A287V5Z7;A0A287V5Z0;A0A287V613	A0A287V5Y6;A0A287V5Y0;F2CXK6;A0A287V5X7;A0A287V6D0;A0A287V618;A0A287V609	tr|A0A287V5Y6|A0A287V5Y6_HORVV Uncharacterized protein OS=Hordeum vulgare subsp. vulgare PE=3 SV=1;tr|A0A287V5Y0|A0A287V5Y0_HORVV Uncharacterized protein OS=Hordeum vulgare subsp. vulgare PE=3 SV=1;tr|F2CXK6|F2CXK6_HORVV Predicted protein OS=Hordeum vulgar	A0A287V5Y6
A0A287VCA8	2.2.1.3.3	major CHO metabolism.degradation.sucrose.invertases.vacuolar	(loc_os02g01590.1 : 681.0) no description available & (p29001|inva_phaau : 598.0) Acid beta-fructofuranosidase precursor (EC 3.2.1.26) (Acid sucrose hydrolase) (Acid invertase) (AI) (Vacuolar invertase) [Contains: Acid beta-fructofuranosidase 30 kDa subunit; Acid beta-fructofuranosidase 38 kDa subunit] - Phaseolus au & (at1g12240 : 548.0) ATBETAFRUCT4; FUNCTIONS IAverage: hydrolase activity, hydr…	346180	248640	301090	121090	216460	77910	76763	70298	51735	+	4	4	4	8.1	8.1	8.1	68.645	0	74.606	1913800	60	5	0.00347949	48816.3	70894.3	12992.2	298637	138487	66265.3	A0A287VCA8;J7GP58;M0YBF9;A0A287VC69;A0A287VC64	A0A287VCA8;J7GP58;M0YBF9;A0A287VC69	tr|A0A287VCA8|A0A287VCA8_HORVV Uncharacterized protein OS=Hordeum vulgare subsp. vulgare PE=3 SV=1;tr|J7GP58|J7GP58_HORVV Sucrose:fructan 6-fructosyltransferase OS=Hordeum vulgare subsp. vulgare PE=3 SV=1;tr|M0YBF9|M0YBF9_HORVV Uncharacterized protein OS=H	A0A287VCA8
A0A287WP25	29.3.1	protein.targeting.nucleus	(loc_os02g03890.1 : 489.0) no description available & (at5g43960 : 210.0) Nuclear transport factor 2 (NTF2) family protein with RNA binding (RRM-RBD-RNP motifs) domain; FUNCTIONS IAverage: RNA binding, nucleotide binding, nucleic acid binding; INVOLVED IAverage: transport, nucleocytoplasmic transport; LOCATED IAverage: intracellular; EXPRESSED IAverage: 23 plant structures; EXPRESSED DURING: 13 g…	86387.9	76891	89341	22320.2	54932	53766	24611.1	13668	24115	+	2	2	2	5.7	5.7	5.7	46.172	0	13.56	512530	14	3	0.00871637	6505.33	824.487	Non Numérique	84206.7	54349	24115	A0A287WP25;A0A287WP11;A0A287WP26	A0A287WP25;A0A287WP11;A0A287WP26	tr|A0A287WP25|A0A287WP25_HORVV Uncharacterized protein OS=Hordeum vulgare subsp. vulgare PE=4 SV=1;tr|A0A287WP11|A0A287WP11_HORVV Uncharacterized protein OS=Hordeum vulgare subsp. vulgare PE=4 SV=1;tr|A0A287WP26|A0A287WP26_HORVV Uncharacterized protein OS=	A0A287WP25
F2CRI1	8.1.1.3	TCA / org transformation.TCA.pyruvate DH.E3	(loc_os05g06460.1 : 880.0) no description available & (at3g16950 : 800.0) encodes a plastid lipoamide dehydrogenase, subunit of the pyruvate dehydrogenase complex which provides acetyl-CoA for de novo fatty acid biosynthesis. The gene is highly expressed in developing seeds.; lipoamide dehydrogenase 1 (LPD1); CONTAINS InterPro DOMAIN/s: FAD-dependent pyridine nucleotide-disulphide oxidoreductase …	97793	61884	86711	46831	53043	62639	28507	46045	24968	+	3	3	3	7.8	7.8	7.8	59.018	0	79.83	590980	18	8	0.0115702	18387.7	7964.14	11286.8	82129.3	54171	33173.3	F2CRI1;A0A287EWW4;A0A287EWW2;A0A287EWW9;A0A287EWY0;A0A287EWX5;A0A287EWW8;A0A287EWW7	F2CRI1;A0A287EWW4;A0A287EWW2;A0A287EWW9;A0A287EWY0;A0A287EWX5;A0A287EWW8;A0A287EWW7	tr|F2CRI1|F2CRI1_HORVV Dihydrolipoyl dehydrogenase OS=Hordeum vulgare subsp. vulgare PE=2 SV=1;tr|A0A287EWW4|A0A287EWW4_HORVV Dihydrolipoyl dehydrogenase OS=Hordeum vulgare subsp. vulgare PE=3 SV=1;tr|A0A287EWW2|A0A287EWW2_HORVV Uncharacterized protein OS=	F2CRI1
F2DTH9	17.2.3	hormone metabolism.auxin.induced-regulated-responsive-activated	(loc_os10g28320.1 : 578.0) no description available & (at1g60690 : 367.0) NAD(P)-linked oxidoreductase superfamily protein; FUNCTIONS IAverage: oxidoreductase activity, aldo-keto reductase activity; INVOLVED IAverage: oxidation reduction; LOCATED IAverage: plasma membrane, chloroplast envelope; EXPRESSED IAverage: 22 plant structures; EXPRESSED DURING: 13 growth stages; CONTAINS InterPro DOMAIN/s…	1605900	724080	792620	2098600	2292500	1574400	2121700	2261900	1850200	+	15	15	15	56.9	56.9	56.9	37.201	0	226.48	22918000	118	8	0.0267109	490532	371495	209310	1040870	1988500	2077930	F2DTH9;A0A287W5F0;A0A287W5M6;A0A287W5F6;A0A287W6B4;A0A287W5L9;A0A287W5F1;A0A287W5H2	F2DTH9;A0A287W5F0;A0A287W5M6;A0A287W5F6;A0A287W6B4;A0A287W5L9	tr|F2DTH9|F2DTH9_HORVV Predicted protein OS=Hordeum vulgare subsp. vulgare PE=2 SV=1;tr|A0A287W5F0|A0A287W5F0_HORVV Predicted protein OS=Hordeum vulgare subsp. vulgare PE=4 SV=1;tr|A0A287W5M6|A0A287W5M6_HORVV Predicted protein OS=Hordeum vulgare subsp. vul	F2DTH9
F2E9N0	33.1	development.storage proteins	(p12615|ssg1_avesa : 593.0) 12S seed storage globulin 1 precursor [Contains: 12S seed storage globulin 1 acidic chain; 12S seed storage globulin 1 basic chain] - Avena sativa (Oat) & (loc_os02g16830.1 : 355.0) no description available & (ipr014710 : 172.72433) RmlC-like jelly roll fold & (at5g44120 : 171.0) Encodes a 12S seed storage protein. The Landsberg erecta genome contains another copy of 1…	52296	118880	162250	887970	1682100	1042100	2555400	2281200	2762000	+	12	12	12	27.7	27.7	27.7	63.902	0	302.19	16583000	148	6	0.000134963	55383.9	421109	241191	111142	1204060	2532870	F2E9N0;A0A287EP33;A0A287EP28;A0A287EP55;A0A287EP43;A0A287EP39	F2E9N0;A0A287EP33;A0A287EP28;A0A287EP55;A0A287EP43;A0A287EP39	tr|F2E9N0|F2E9N0_HORVV Predicted protein OS=Hordeum vulgare subsp. vulgare PE=2 SV=1;tr|A0A287EP33|A0A287EP33_HORVV Predicted protein OS=Hordeum vulgare subsp. vulgare PE=4 SV=1;tr|A0A287EP28|A0A287EP28_HORVV Predicted protein OS=Hordeum vulgare subsp. vul	F2E9N0
F2EC14	29.2.1.2.2.22	protein.synthesis.ribosomal protein.eukaryotic.60S subunit.L22	(loc_os03g22340.1 : 169.0) no description available & (at3g05560 : 150.0) Ribosomal L22e protein family; FUNCTIONS IAverage: structural constituent of ribosome; INVOLVED IAverage: translation; LOCATED IAverage: cytosolic ribosome, ribosome, cytosolic large ribosomal subunit, plasma membrane; EXPRESSED IAverage: 22 plant structures; EXPRESSED DURING: 13 growth stages; CONTAINS InterPro DOMAIN/s: R…	93091	66328	99263	36160.3	36097	56757	19028.1	35091	20050	+	3	3	3	28.2	28.2	28.2	14.494	0	28.087	468970	8	3	0.0297244	17507.5	14608.8	10635.6	86227.3	46427	27570.5	F2EC14;A0A287H8R8;A0A287X281	F2EC14;A0A287H8R8;A0A287X281	tr|F2EC14|F2EC14_HORVV Predicted protein OS=Hordeum vulgare subsp. vulgare PE=2 SV=1;tr|A0A287H8R8|A0A287H8R8_HORVV Uncharacterized protein OS=Hordeum vulgare subsp. vulgare PE=4 SV=1;tr|A0A287X281|A0A287X281_HORVV Predicted protein OS=Hordeum vulgare subs	F2EC14
F2EEV5	26.12	misc.peroxidases	(loc_os01g73220.1 : 444.0) no description available & (gnl|cdd|29388 : 411.0) no description available & (at1g71695 : 363.0) Peroxidase superfamily protein; FUNCTIONS IAverage: peroxidase activity, heme binding; INVOLVED IAverage: response to oxidative stress, oxidation reduction; LOCATED IAverage: cell wall, vacuole, membrane, plant-type cell wall; EXPRESSED IAverage: 23 plant structures; EXPRES…	28518.1	29392.5	245260	568360	803400	523000	1484400	1608700	1526600	+	8	8	8	37.3	37.3	37.3	38.693	0	323.31	9835800	54	3	0.000648332	Non Numérique	150513	63208.3	245260	631587	1539900	F2EEV5;A0A287MQE4;F2E8A9	F2EEV5	tr|F2EEV5|F2EEV5_HORVV Peroxidase OS=Hordeum vulgare subsp. vulgare PE=2 SV=1	F2EEV5
F2EI31	35.2	not assigned.unknown	(original descriptioAverage: Predicted protein OS=Hordeum vulgare subsp. vulgare PE=2 SV=1)	1747700	764730	1266700	14503000	4881000	5853000	19733000	23850000	38838000	+	5	5	5	46.1	46.1	46.1	16.617	0	218.53	173610000	114	1	0.00688362	491522	5297010	10054800	1259710	8412330	27473700	F2EI31	F2EI31	tr|F2EI31|F2EI31_HORVV Predicted protein OS=Hordeum vulgare subsp. vulgare PE=2 SV=1	F2EI31
M0UL57	29.2.3	protein.synthesis.initiation	(loc_os07g40580.1 : 272.0) no description available & (p56333|if5a1_soltu : 265.0) Eukaryotic translation initiation factor 5A-1/2 (eIF-5A-1/2) (eIF-4D) - Solanum tuberosum (Potato) & (at1g69410 : 248.0) Encodes eIF5A-2, a putative eukaryotic translation initiation factor. There are three eIF5A coding genes in Arabidopsis: eIF5A-1/At1g13950, eIF5A-2/At1g26630 and eIF5A-3/At1g69410.; eukaryotic el…	89912	84966	75277	42759	51384	69295	58166	58136	47123	+	5	5	5	41	41	41	17.346	0	31.812	839120	15	3	0.0157047	7444.49	13536.1	6367.04	83385	54479.3	54475	M0UL57;A0A287I6S8;A0A287I6M6	M0UL57;A0A287I6S8	tr|M0UL57|M0UL57_HORVV Eukaryotic translation initiation factor 5A OS=Hordeum vulgare subsp. vulgare PE=3 SV=1;tr|A0A287I6S8|A0A287I6S8_HORVV Eukaryotic translation initiation factor 5A OS=Hordeum vulgare subsp. vulgare PE=3 SV=1	M0UL57
M0UY52	35.2	not assigned.unknown	(original descriptioAverage: Uncharacterized protein OS=Hordeum vulgare subsp. vulgare PE=4 SV=1)	25063.7	20743.1	19647.2	224080	65220	140730	272160	355720	303840	+	6	6	6	36.2	36.2	36.2	16.29	0	112.45	1921000	28	1	0.0322937	Non Numérique	79462.2	42185	Non Numérique	143343	310573	M0UY52	M0UY52	tr|M0UY52|M0UY52_HORVV Uncharacterized protein OS=Hordeum vulgare subsp. vulgare PE=4 SV=1	M0UY52
M0UYA9	35.2	not assigned.unknown	(original descriptioAverage: Uncharacterized protein OS=Hordeum vulgare subsp. vulgare PE=4 SV=1)	66820	56514.5	20421.6	369860	454770	219280	1837000	1399000	2675700	+	6	6	6	38.4	38.4	38.4	17.765	0	323.31	12679000	34	1	0.0130465	Non Numérique	119261	648746	66820	347970	1970570	M0UYA9	M0UYA9	tr|M0UYA9|M0UYA9_HORVV Uncharacterized protein OS=Hordeum vulgare subsp. vulgare PE=4 SV=1	M0UYA9
M0VC70	35.2	not assigned.unknown	(original descriptioAverage: Uncharacterized protein OS=Hordeum vulgare subsp. vulgare PE=4 SV=1)	167980	124810	248370	1082100	410730	1078900	1447100	1622300	969400	+	6	6	5	31.6	31.6	26.3	14.182	0	122.46	9040100	40	2	0.00881049	62707.4	386695	337928	180387	857243	1346270	M0VC70;A0A287GM49	M0VC70;A0A287GM49	tr|M0VC70|M0VC70_HORVV Uncharacterized protein OS=Hordeum vulgare subsp. vulgare PE=4 SV=1;tr|A0A287GM49|A0A287GM49_HORVV Uncharacterized protein OS=Hordeum vulgare subsp. vulgare PE=4 SV=1	M0VC70
M0X5Z0	29.2.3	protein.synthesis.initiation	(p41378|if4a_wheat : 735.0) Eukaryotic initiation factor 4A (EC 3.6.1.-) (ATP-dependent RNA helicase eIF4A) (eIF-4A) - Triticum aestivum (Wheat) & (loc_os06g48750.2 : 734.0) no description available & (at3g13920 : 716.0) eukaryotic translation initiation factor 4A-1; eukaryotic translation initiation factor 4A1 (EIF4A1); CONTAINS InterPro DOMAIN/s: DNA/RNA helicase, DEAD/DEAH box type, N-terminal…	43344	91995	100950	109770	123340	123560	71663	78631	53705	+	6	6	6	25.2	25.2	25.2	41.85	0	99.693	1003500	38	3	0.0448129	30998.8	7898.92	12860.5	78763	118890	67999.7	M0X5Z0;M0X5Z1;A0A287TJ51	M0X5Z0;M0X5Z1;A0A287TJ51	tr|M0X5Z0|M0X5Z0_HORVV Uncharacterized protein OS=Hordeum vulgare subsp. vulgare PE=3 SV=1;tr|M0X5Z1|M0X5Z1_HORVV Uncharacterized protein OS=Hordeum vulgare subsp. vulgare PE=3 SV=1;tr|A0A287TJ51|A0A287TJ51_HORVV Uncharacterized protein OS=Hordeum vulgare	M0X5Z0
M0XTD0	11.1.4	lipid metabolism.FA synthesis and FA elongation.ACP oxoacyl reductase	(loc_os02g30060.1 : 290.0) no description available & (q93x67|fabg2_brana : 286.0) 3-oxoacyl-[acyl-carrier-protein] reductase 2, chloroplast precursor (EC 1.1.1.100) (3-ketoacyl-acyl carrier protein reductase 2) - Brassica napus (Rape) & (at1g24360 : 273.0) NAD(P)-binding Rossmann-fold superfamily protein; FUNCTIONS IAverage: 3-oxoacyl-[acyl-carrier-protein] reductase activity, copper ion binding…	269360	360880	334520	200470	181230	106550	158420	188740	88540	+	3	3	3	29.5	29.5	29.5	18.853	0	323.31	2167400	28	12	0.00866882	47110.8	49612.2	51385.1	321587	162750	145233	M0XTD0;A0A287IB27;A0A287IB66;A0A287IB00;A0A287IB01;A0A287IAZ3;A0A287IB60;A0A287IB21;A0A287WU01;A0A287IAZ7;A0A287IB05;A0A287IB61	M0XTD0;A0A287IB27;A0A287IB66;A0A287IB00;A0A287IB01;A0A287IAZ3;A0A287IB60;A0A287IB21	tr|M0XTD0|M0XTD0_HORVV Uncharacterized protein OS=Hordeum vulgare subsp. vulgare PE=4 SV=1;tr|A0A287IB27|A0A287IB27_HORVV Uncharacterized protein OS=Hordeum vulgare subsp. vulgare PE=4 SV=1;tr|A0A287IB66|A0A287IB66_HORVV Uncharacterized protein OS=Hordeum	M0XTD0
M0YJN2	20.2.99	stress.abiotic.unspecified	(loc_os04g39150.1 : 214.0) no description available & (at1g24020 : 122.0) MLP-like protein 423 (MLP423); INVOLVED IAverage: response to biotic stimulus, defense response; EXPRESSED IAverage: 22 plant structures; EXPRESSED DURING: 14 growth stages; CONTAINS InterPro DOMAIN/s: Bet v I allergen (InterPro:IPR000916); BEST Arabidopsis thaliana protein match is: MLP-like protein 28 (TAIR:AT1G70830.3). …	305490	439990	207160	53862	188470	118010	83602	45985	60182	+	5	5	5	35.1	35.1	35.1	17.134	0	81.681	1627600	24	3	0.0171213	116882	67328.7	18996	317547	120114	63256.3	M0YJN2;A0A287IM79;A0A287IM71	M0YJN2;A0A287IM79	tr|M0YJN2|M0YJN2_HORVV Uncharacterized protein OS=Hordeum vulgare subsp. vulgare PE=4 SV=1;tr|A0A287IM79|A0A287IM79_HORVV Uncharacterized protein OS=Hordeum vulgare subsp. vulgare PE=4 SV=1	M0YJN2
A0A287DXN5	27.4	RNA.RNA binding	(loc_os11g41890.1 : 585.0) no description available & (at3g07810 : 353.0) RNA-binding (RRM/RBD/RNP motifs) family protein; FUNCTIONS IAverage: RNA binding, nucleotide binding, nucleic acid binding; EXPRESSED IAverage: 24 plant structures; EXPRESSED DURING: 15 growth stages; CONTAINS InterPro DOMAIN/s: RNA recognition motif, RNP-1 (InterPro:IPR000504), Nucleotide-binding, alpha-beta plait (InterPr…	41109	48932	57942	27863.7	46800	44272	9854.21	31334	28939.1		4	4	4	13.7	13.7	13.7	44.842	0	40.966	379070	21	3	0.592427	8423.47	1787.57	Non Numérique	49327.7	45536	31334	A0A287DXN5;F2E3F5;A0A287DXP2	A0A287DXN5;F2E3F5;A0A287DXP2	tr|A0A287DXN5|A0A287DXN5_HORVV Predicted protein OS=Hordeum vulgare subsp. vulgare PE=4 SV=1;tr|F2E3F5|F2E3F5_HORVV Predicted protein OS=Hordeum vulgare subsp. vulgare PE=2 SV=1;tr|A0A287DXP2|A0A287DXP2_HORVV Predicted protein OS=Hordeum vulgare subsp. vul	A0A287DXN5
A0A287EF32	31.3.1	cell.cycle.peptidylprolyl isomerase	(loc_os05g01270.1 : 318.0) no description available & (at5g13120 : 292.0) Encodes a lumenal cyclophilin with peptidyl-prolyl isomerase activity that is associated with the NAD(P)H dehydrogenase complex in stromal regions of the thylakoid membrane. It is likely to be important for the accumulation of the hydrophobic domain of the NAD(P)H dehydrogenase complex. This complex is associated with PSI a…	227620	193170	211040	167290	336990	183180	137910	227900	138220		4	4	4	26.6	26.6	26.6	20.385	0	223.18	2542300	33	4	0.511411	17229	93726.6	51866.5	210610	229153	168010	A0A287EF32;A0A287EF15;A0A287EF04;A0A287EF60	A0A287EF32;A0A287EF15;A0A287EF04;A0A287EF60	tr|A0A287EF32|A0A287EF32_HORVV Peptidyl-prolyl cis-trans isomerase OS=Hordeum vulgare subsp. vulgare PE=3 SV=1;tr|A0A287EF15|A0A287EF15_HORVV Peptidyl-prolyl cis-trans isomerase OS=Hordeum vulgare subsp. vulgare PE=3 SV=1;tr|A0A287EF04|A0A287EF04_HORVV Pep	A0A287EF32
A0A287EF74	35.2	not assigned.unknown	(original descriptioAverage: Uncharacterized protein OS=Hordeum vulgare subsp. vulgare PE=4 SV=1)	18398.7	30131.6	15110.1	318610	194570	220340	300800	571800	224390		3	2	2	15.8	7	7	19.298	0	12.635	2485600	7	4	0.340113	Non Numérique	65456.1	182562	Non Numérique	244507	365663	A0A287EF74;A0A287EIZ3;A0A287EIW5;A0A287EFC4	A0A287EF74;A0A287EIZ3;A0A287EIW5	tr|A0A287EF74|A0A287EF74_HORVV Uncharacterized protein OS=Hordeum vulgare subsp. vulgare PE=4 SV=1;tr|A0A287EIZ3|A0A287EIZ3_HORVV Uncharacterized protein OS=Hordeum vulgare subsp. vulgare PE=4 SV=1;tr|A0A287EIW5|A0A287EIW5_HORVV Uncharacterized protein OS=	A0A287EF74
A0A287EFB3	35.2	not assigned.unknown	(original descriptioAverage: Uncharacterized protein OS=Hordeum vulgare subsp. vulgare PE=4 SV=1)	134540	13793.3	38679.6	346860	243240	121440	1468800	797670	3248900		2	2	1	9.8	9.8	6.1	34.418	0	106.84	13506000	62	2	0.0946548	Non Numérique	112832	1266730	134540	237180	1838460	A0A287EFB3;A0A287EFD4	A0A287EFB3;A0A287EFD4	tr|A0A287EFB3|A0A287EFB3_HORVV Uncharacterized protein OS=Hordeum vulgare subsp. vulgare PE=4 SV=1;tr|A0A287EFD4|A0A287EFD4_HORVV Uncharacterized protein OS=Hordeum vulgare subsp. vulgare PE=4 SV=1	A0A287EFB3
A0A287EKE6	21.2.1	redox.ascorbate and glutathione.ascorbate	(loc_os05g02530.1 : 381.0) no description available & (at1g75270 : 294.0) dehydroascorbate reductase 2 (DHAR2); FUNCTIONS IAverage: glutathione binding, glutathione dehydrogenase (ascorbate) activity; INVOLVED IAverage: protein amino acid glutathionylation; LOCATED IAverage: plasma membrane; EXPRESSED IAverage: 25 plant structures; EXPRESSED DURING: 16 growth stages; CONTAINS InterPro DOMAIN/s: T…	26337.3	26457.7	17169.8	417590	289040	149640	459030	222090	586700		5	5	5	26.6	26.6	26.6	33.36	0	108.7	3337300	27	2	0.357032	Non Numérique	134012	185014	Non Numérique	285423	422607	A0A287EKE6;A0A287EKD3	A0A287EKE6;A0A287EKD3	tr|A0A287EKE6|A0A287EKE6_HORVV Uncharacterized protein OS=Hordeum vulgare subsp. vulgare PE=4 SV=1;tr|A0A287EKD3|A0A287EKD3_HORVV Uncharacterized protein OS=Hordeum vulgare subsp. vulgare PE=4 SV=1	A0A287EKE6
A0A287ESQ2	13.1.1.3.1	amino acid metabolism.synthesis.central amino acid metabolism.alanine.alanine aminotransferase	(p52894|ala2_horvu : 954.0) Alanine aminotransferase 2 (EC 2.6.1.2) (GPT) (Glutamic--pyruvic transaminase 2) (Glutamic--alanine transaminase 2) (ALAAT-2) - Hordeum vulgare (Barley) & (loc_os10g25130.1 : 836.0) no description available & (at1g17290 : 756.0) Encodes for alanine aminotransferase (ALAAT1), involved in alanine catabolism during plants recovery from hypoxia; alanine aminotransferas (Al…	25801.5	40634.9	14120.5	235770	247260	340040	185080	166530	230000		10	10	10	28.6	28.6	28.6	52.877	0	144.55	2316800	42	15	0.101613	Non Numérique	57172.8	32635.2	Non Numérique	274357	193870	A0A287ESQ2;A0A287EST2;A0A287ESN7;A0A287ESR3;A0A287ESQ7;A0A287ESS8;A0A287ESQ8;A0A287ESP9;A0A287ESQ6;A0A287ESQ5;A0A287ESQ3;A0A287ESQ9;A0A287ESP6;A0A287ESS3;A0A287GLQ2	A0A287ESQ2;A0A287EST2;A0A287ESN7;A0A287ESR3;A0A287ESQ7;A0A287ESS8;A0A287ESQ8;A0A287ESP9;A0A287ESQ6;A0A287ESQ5;A0A287ESQ3	tr|A0A287ESQ2|A0A287ESQ2_HORVV Uncharacterized protein OS=Hordeum vulgare subsp. vulgare PE=4 SV=1;tr|A0A287EST2|A0A287EST2_HORVV Uncharacterized protein OS=Hordeum vulgare subsp. vulgare PE=4 SV=1;tr|A0A287ESN7|A0A287ESN7_HORVV Uncharacterized protein OS=	A0A287ESQ2
A0A287EXJ0	8.1.1.3	TCA / org transformation.TCA.pyruvate DH.E3	(loc_os05g06750.1 : 809.0) no description available & (at1g48030 : 730.0) Encodes a mitochondrial lipoamide dehydrogenase whose expression is induced by light.; lipoamide dehydrogenase 1 (LPD1); FUNCTIONS IAverage: dihydrolipoyl dehydrogenase activity, copper ion binding, cobalt ion binding, zinc ion binding, ATP binding; INVOLVED IAverage: response to cadmium ion, response to light stimulus; LOC…	24199.3	34544.3	10895.4	15768	37163	19788.5	21284	32238	25422		4	4	4	10.1	10.1	10.1	52.302	0	25.829	290560	17	3	1	Non Numérique	Non Numérique	5531.29	Non Numérique	37163	26314.7	A0A287EXJ0;M0UGZ2;A0A287EXJ4	A0A287EXJ0;M0UGZ2;A0A287EXJ4	tr|A0A287EXJ0|A0A287EXJ0_HORVV Dihydrolipoyl dehydrogenase OS=Hordeum vulgare subsp. vulgare PE=3 SV=1;tr|M0UGZ2|M0UGZ2_HORVV Dihydrolipoyl dehydrogenase OS=Hordeum vulgare subsp. vulgare PE=3 SV=1;tr|A0A287EXJ4|A0A287EXJ4_HORVV Dihydrolipoyl dehydrogenase	A0A287EXJ0
A0A287EXJ9	29.5.11	protein.degradation.ubiquitin	(loc_os05g06770.1 : 186.0) no description available & (gnl|cdd|35228 : 169.0) no description available & (at3g62250 : 166.0) ubiquitin 5 (UBQ5); FUNCTIONS IAverage: structural constituent of ribosome; INVOLVED IAverage: protein ubiquitination involved in ubiquitin-dependent protein catabolic process, translation; LOCATED IAverage: cytosolic small ribosomal subunit; CONTAINS InterPro DOMAIN/s: Ubi…	101740	87958.1	80375	119380	101130	124340	64135	76168	102970		3	3	1	16.4	16.4	9.4	18.368	0	49.972	1309500	31	6	0.0727408	10831.3	12222.7	19880	90024.3	114950	81091	A0A287EXJ9;A0A287EXK4;A0A287GM61;A0A287GM20;A0A287GM42;A0A287GM23	A0A287EXJ9;A0A287EXK4;A0A287GM61;A0A287GM20;A0A287GM42;A0A287GM23	tr|A0A287EXJ9|A0A287EXJ9_HORVV Uncharacterized protein OS=Hordeum vulgare subsp. vulgare PE=4 SV=1;tr|A0A287EXK4|A0A287EXK4_HORVV Uncharacterized protein OS=Hordeum vulgare subsp. vulgare PE=4 SV=1;tr|A0A287GM61|A0A287GM61_HORVV Uncharacterized protein OS=	A0A287EXJ9
A0A287F9I9	8.2.9	TCA / org transformation.other organic acid transformatons.cyt MDH	(q08062|mdhc_maize : 484.0) Malate dehydrogenase, cytoplasmic (EC 1.1.1.37) - Zea mays (Maize) & (at5g43330 : 475.0) Lactate/malate dehydrogenase family protein; FUNCTIONS IAverage: in 6 functions; INVOLVED IAverage: in 6 processes; LOCATED IAverage: plasma membrane; EXPRESSED IAverage: 25 plant structures; EXPRESSED DURING: 15 growth stages; CONTAINS InterPro DOMAIN/s: Malate dehydrogenase, NAD-…	6332800	3306000	5409700	6379500	10458000	7339100	7930300	8107400	7737800		14	14	14	61.8	61.8	61.8	30.538	0	323.31	100570000	161	8	0.0855788	1551300	2132390	184853	5016170	8058870	7925170	A0A287F9I9;A0A287F9I6;F2D4W6;A0A287F9I2;A0A287F9I8;M0Z0D3;A0A287F9I4;A0A287F9I3	A0A287F9I9;A0A287F9I6;F2D4W6;A0A287F9I2;A0A287F9I8;M0Z0D3;A0A287F9I4;A0A287F9I3	tr|A0A287F9I9|A0A287F9I9_HORVV Malate dehydrogenase OS=Hordeum vulgare subsp. vulgare PE=3 SV=1;tr|A0A287F9I6|A0A287F9I6_HORVV Malate dehydrogenase OS=Hordeum vulgare subsp. vulgare PE=3 SV=1;tr|F2D4W6|F2D4W6_HORVV Malate dehydrogenase OS=Hordeum vulgare s	A0A287F9I9
A0A287FAD4	29.2.1.2.1.17	protein.synthesis.ribosomal protein.eukaryotic.40S subunit.S17	(loc_os10g27190.1 : 194.0) no description available & (gnl|cdd|35408 : 182.0) no description available & (at5g04800 : 171.0) Ribosomal S17 family protein; FUNCTIONS IAverage: structural constituent of ribosome; INVOLVED IAverage: translation; LOCATED IAverage: ribosome, intracellular; EXPRESSED IAverage: male gametophyte, pollen tube; EXPRESSED DURING: L mature pollen stage, M germinated pollen s…	30071	53491	57711	37576	33845	40102	39808	49353	16910		3	3	3	12.5	12.5	12.5	19.651	0	83.71	400540	23	1	0.531124	14890	3147.78	16673.2	47091	37174.3	35357	A0A287FAD4	A0A287FAD4	tr|A0A287FAD4|A0A287FAD4_HORVV Uncharacterized protein OS=Hordeum vulgare subsp. vulgare PE=3 SV=1	A0A287FAD4
A0A287FDM8	21.2	redox.ascorbate and glutathione	(loc_os10g35850.1 : 207.0) no description available & (at5g52240 : 185.0) Encodes a protein with similarity to progesterone-binding proteins in animals. Has been shown to bind steroids in vitro. Expressed in aerial portions of the plant excluding mature flowers and siliques. Antisense experiments suggest a role in inhibition of hypocotyl cell elongation. Expression is suppressed light grown seedl…	29001	47299.5	56343	167170	118060	83906.1	91018	118090	54648		2	2	2	13.2	13.2	13.2	27.051	0	38.951	980610	15	6	0.311667	Non Numérique	41855.3	31834.4	56343	123045	87918.7	A0A287FDM8;A0A287FDK9;A0A287FDM5;A0A287FDK7;M0W0C1;A0A287FDN3	A0A287FDM8;A0A287FDK9;A0A287FDM5;A0A287FDK7;M0W0C1;A0A287FDN3	tr|A0A287FDM8|A0A287FDM8_HORVV Uncharacterized protein OS=Hordeum vulgare subsp. vulgare PE=3 SV=1;tr|A0A287FDK9|A0A287FDK9_HORVV Uncharacterized protein OS=Hordeum vulgare subsp. vulgare PE=3 SV=1;tr|A0A287FDM5|A0A287FDM5_HORVV Uncharacterized protein OS=	A0A287FDM8
A0A287FKG6	29.5.11	protein.degradation.ubiquitin	(loc_os10g39620.1 : 181.0) no description available & (at2g17200 : 114.0) DSK2; CONTAINS InterPro DOMAIN/s: Heat shock chaperonin-binding (InterPro:IPR006636), Ubiquitin-associated/translation elongation factor EF1B, N-terminal (InterPro:IPR000449), Ubiquitin-associated/translation elongation factor EF1B, N-terminal, eukaryote (InterPro:IPR015940), Ubiquilin (InterPro:IPR015496), Ubiquitin (Inter…	96540	31369.3	32983.3	53063	115070	71274	70475	8336.65	11794.2		2	2	2	19.3	19.3	19.3	24.853	0	19.414	648010	16	13	1	Non Numérique	31871.1	Non Numérique	96540	79802.3	70475	A0A287FKG6;A0A287FKI4;A0A287FKF3;A0A287FKJ5;A0A287FKF2;A0A287FKF6;A0A287FKE2;A0A287FKH9;A0A287FKJ0;A0A287FKG2;A0A287FKI5;A0A287FKH4;A0A287FKE7	A0A287FKG6;A0A287FKI4;A0A287FKF3;A0A287FKJ5;A0A287FKF2;A0A287FKF6;A0A287FKE2;A0A287FKH9;A0A287FKJ0;A0A287FKG2;A0A287FKI5;A0A287FKH4;A0A287FKE7	tr|A0A287FKG6|A0A287FKG6_HORVV Uncharacterized protein OS=Hordeum vulgare subsp. vulgare PE=4 SV=1;tr|A0A287FKI4|A0A287FKI4_HORVV Uncharacterized protein OS=Hordeum vulgare subsp. vulgare PE=4 SV=1;tr|A0A287FKF3|A0A287FKF3_HORVV Uncharacterized protein OS=	A0A287FKG6
A0A287FPI1	27.3.99	RNA.regulation of transcription.unclassified	(loc_os10g41440.1 : 608.0) no description available & (at4g26000 : 348.0) Encodes a novel Arabidopsis gene encoding a polypeptide with K-homology (KH) RNA-binding modules, which acts on vegetative growth and pistil development. Genetic studies suggest that PEP interacts with element(s) of the CLAVATA signaling pathway.; PEPPER (PEP); FUNCTIONS IAverage: RNA binding, nucleic acid binding; INVOLVED…	155020	90763	98205	19968.4	158080	73852	23248.1	7773.93	49290		2	2	2	7.4	7.4	7.4	53.405	0	23.897	928330	8	2	0.976572	35148	59558.2	Non Numérique	114663	115966	49290	A0A287FPI1;A0A287FPH8	A0A287FPI1;A0A287FPH8	tr|A0A287FPI1|A0A287FPI1_HORVV Uncharacterized protein OS=Hordeum vulgare subsp. vulgare PE=4 SV=1;tr|A0A287FPH8|A0A287FPH8_HORVV Uncharacterized protein OS=Hordeum vulgare subsp. vulgare PE=4 SV=1	A0A287FPI1
A0A287G124	35.2	not assigned.unknown	no hits & (original descriptioAverage: Uncharacterized protein OS=Hordeum vulgare subsp. vulgare PE=4 SV=1)	17697	69671.8	27447.2	58862	60557	62277	65384	117760	88452		2	2	2	11.2	11.2	11.2	24.56	0	37.98	715560	19	3	0.11974	Non Numérique	1707.52	26249.9	Non Numérique	60565.3	90532	A0A287G124;A0A287FYQ5;A0A287G116	A0A287G124;A0A287FYQ5;A0A287G116	tr|A0A287G124|A0A287G124_HORVV Uncharacterized protein OS=Hordeum vulgare subsp. vulgare PE=4 SV=1;tr|A0A287FYQ5|A0A287FYQ5_HORVV Uncharacterized protein OS=Hordeum vulgare subsp. vulgare PE=4 SV=1;tr|A0A287G116|A0A287G116_HORVV Uncharacterized protein OS=	A0A287G124
A0A287GH92	26.19	misc.plastocyanin-like	(loc_os02g15730.1 : 133.0) no description available & (at2g02850 : 110.0) Encodes plantacyanin one of blue copper proteins. Involved in anther development and pollination. Expressed in the transmitting tract of the pistil.; plantacyanin (ARPN); FUNCTIONS IAverage: electron carrier activity, copper ion binding; INVOLVED IAverage: pollination, anther development; LOCATED IAverage: middle lamella-co…	155730	62245	53364	34061.2	34932	15800.2	37305.1	37053	119600		3	3	2	31.1	31.1	22.7	12.822	0	23.898	761730	20	3	0.831586	56711.4	Non Numérique	58369.5	90446.3	34932	78326.5	A0A287GH92;A0A287GH97;A0A287GHA6	A0A287GH92;A0A287GH97	tr|A0A287GH92|A0A287GH92_HORVV Uncharacterized protein OS=Hordeum vulgare subsp. vulgare PE=4 SV=1;tr|A0A287GH97|A0A287GH97_HORVV Uncharacterized protein OS=Hordeum vulgare subsp. vulgare PE=4 SV=1	A0A287GH92
A0A287GIT2	2.2.1.1	major CHO metabolism.degradation.sucrose.fructokinase	(q944f5|scrk2_orysa : 579.0) Fructokinase-2 (EC 2.7.1.4) (Fructokinase II) (OsFKII) - Oryza sativa (Rice) & (loc_os08g02120.1 : 579.0) no description available & (at4g10260 : 470.0) pfkB-like carbohydrate kinase family protein; FUNCTIONS IAverage: kinase activity, ribokinase activity; INVOLVED IAverage: D-ribose metabolic process, acetate fermentation, sucrose biosynthetic process, sucrose catabo…	217550	277570	258270	147210	337390	243200	137250	178580	181500		6	6	6	24.6	24.6	24.6	37.826	0	48.407	2654800	48	10	0.232686	30640.4	95091.4	24747.9	251130	242600	165777	A0A287GIT2;A0A287GIS4;A0A287GIR7;A0A287GIR5;A0A287GIR9;A0A287WYJ2;A0A287WYA4;A0A287STB0;A0A287WY89;A0A287GIS1	A0A287GIT2;A0A287GIS4;A0A287GIR7;A0A287GIR5;A0A287GIR9;A0A287WYJ2;A0A287WYA4;A0A287STB0;A0A287WY89;A0A287GIS1	tr|A0A287GIT2|A0A287GIT2_HORVV Uncharacterized protein OS=Hordeum vulgare subsp. vulgare PE=4 SV=1;tr|A0A287GIS4|A0A287GIS4_HORVV Uncharacterized protein OS=Hordeum vulgare subsp. vulgare PE=4 SV=1;tr|A0A287GIR7|A0A287GIR7_HORVV Uncharacterized protein OS=	A0A287GIT2
A0A287GM58	35.2	not assigned.unknown	(original descriptioAverage: Uncharacterized protein OS=Hordeum vulgare subsp. vulgare PE=4 SV=1)	31506.6	31872.7	31390	204050	107240	144650	435980	234380	139870		3	2	2	21.3	17.1	17.1	17.429	0	185.43	1685700	16	1	0.267513	Non Numérique	48819.5	151248	Non Numérique	151980	270077	A0A287GM58	A0A287GM58	tr|A0A287GM58|A0A287GM58_HORVV Uncharacterized protein OS=Hordeum vulgare subsp. vulgare PE=4 SV=1	A0A287GM58
A0A287GP89	13.1.4.1.2	amino acid metabolism.synthesis.branched chain group.common.ketol-acid reductoisomerase	(loc_os05g49800.1 : 900.0) no description available & (at3g58610 : 844.0) ketol-acid reductoisomerase; CONTAINS InterPro DOMAIN/s: Acetohydroxy acid isomeroreductase, catalytic (InterPro:IPR013116), 6-phosphogluconate dehydrogenase, C-terminal-like (InterPro:IPR008927), Dehydrogenase, multihelical (InterPro:IPR013328), Acetohydroxy acid isomeroreductase C-terminal (InterPro:IPR000506), Ketol-acid…	184080	264530	225250	218640	265070	189230	143920	101140	212830		8	8	8	18.3	18.3	18.3	53.672	0	79.967	2504800	34	16	0.164543	40228.7	38237	56352.1	224620	224313	152630	A0A287GP89;A0A287GP72;A0A287GP94;A0A287GP67;A0A287GP52;A0A287GP79;A0A287GP40;A0A287GP62;A0A287GP43;A0A287GP45;A0A287GP31;A0A287W168;M0UG79;A0A287GP57;M0UG80;A0A287GP84	A0A287GP89;A0A287GP72;A0A287GP94;A0A287GP67;A0A287GP52;A0A287GP79;A0A287GP40;A0A287GP62;A0A287GP43;A0A287GP45;A0A287GP31;A0A287W168;M0UG79;A0A287GP57	tr|A0A287GP89|A0A287GP89_HORVV Uncharacterized protein OS=Hordeum vulgare subsp. vulgare PE=4 SV=1;tr|A0A287GP72|A0A287GP72_HORVV Uncharacterized protein OS=Hordeum vulgare subsp. vulgare PE=4 SV=1;tr|A0A287GP94|A0A287GP94_HORVV Uncharacterized protein OS=	A0A287GP89
A0A287H7R4	29.3.4.3	protein.targeting.secretory pathway.vacuole	(loc_os07g48229.1 : 662.0) no description available & (at3g52850 : 558.0) Encodes the Vacuolar Sorting Receptor-1 (VSR-1)/Epidermal Growth Factor Receptor-like protein1(VSR-1/ATELP1). Binds vacuolar targeting signals. Involved in sorting seed storage proteins into vacuoles.; vacuolar sorting receptor homolog 1 (VSR1); FUNCTIONS IAverage: amino-terminal vacuolar sorting propeptide binding; INVOLVE…	178290	142760	182720	275000	253960	161930	203700	252510	428450		5	5	5	25.3	25.3	25.3	40.584	0	133.64	3181000	31	16	0.215063	21904.4	60134.6	118216	167923	230297	294887	A0A287H7R4;A0A287H7X6;A0A287H807;A0A287H7Y6;A0A287H7Q4;A0A287H7Y2;A0A287H7Y1;A0A287H7S3;A0A287H7Y8;A0A287H7Z8;A0A287H803;A0A287H7S8;A0A287H7Q9;A0A287H7X1;A0A287H7P9;A0A287H7Z3	A0A287H7R4;A0A287H7X6;A0A287H807;A0A287H7Y6;A0A287H7Q4;A0A287H7Y2;A0A287H7Y1;A0A287H7S3;A0A287H7Y8;A0A287H7Z8;A0A287H803;A0A287H7S8;A0A287H7Q9	tr|A0A287H7R4|A0A287H7R4_HORVV Uncharacterized protein OS=Hordeum vulgare subsp. vulgare PE=4 SV=1;tr|A0A287H7X6|A0A287H7X6_HORVV Uncharacterized protein OS=Hordeum vulgare subsp. vulgare PE=4 SV=1;tr|A0A287H807|A0A287H807_HORVV Uncharacterized protein OS=	A0A287H7R4
A0A287HBW7	29.2.4	protein.synthesis.elongation	(gnl|cdd|36881 : 176.0) no description available & (p29546|ef1b_wheat : 157.0) Elongation factor 1-beta (EF-1-beta) (Elongation factor 1B-alpha 2) (eEF-1B alpha) (Elongation factor 1-beta) (EF-1-beta') - Triticum aestivum (Wheat) & (loc_os07g46750.1 : 156.0) no description available & (at2g18110 : 151.0) Translation elongation factor EF1B/ribosomal protein S6 family protein; FUNCTIONS IAverage: t…	124120	148200	36499.5	217050	462390	733840	101060	135450	243660		7	7	6	43.9	43.9	43.9	20.185	0	234.65	3053600	27	3	0.120201	17027.1	258505	74416.4	136160	471093	160057	A0A287HBW7;F2EG53;A0A287HC24	A0A287HBW7;F2EG53;A0A287HC24	tr|A0A287HBW7|A0A287HBW7_HORVV Uncharacterized protein OS=Hordeum vulgare subsp. vulgare PE=3 SV=1;tr|F2EG53|F2EG53_HORVV Predicted protein OS=Hordeum vulgare subsp. vulgare PE=2 SV=1;tr|A0A287HC24|A0A287HC24_HORVV Uncharacterized protein OS=Hordeum vulgar	A0A287HBW7
A0A287HPZ6	29.5	protein.degradation	(q9lsu2|psa2_orysa : 211.0) Proteasome subunit alpha type 2 (EC 3.4.25.1) (20S proteasome alpha subunit B) (20S proteasome subunit alpha-2) - Oryza sativa (Rice) & (loc_os03g26970.1 : 211.0) no description available & (at1g16470 : 201.0) Encodes 20S proteasome subunit PAB1 (PAB1).; proteasome subunit PAB1 (PAB1); FUNCTIONS IAverage: peptidase activity, endopeptidase activity, threonine-type endop…	136900	193250	120100	67692	141160	30965.7	55228	61602	125400		2	2	2	29.5	29.5	29.5	15.433	0	82.224	1277200	19	11	0.213363	38315.5	51949.7	38804.9	150083	104426	80743.3	A0A287HPZ6;A0A287LHX0;A0A287LHW8;A0A287LHW1;A0A287LHW4;A0A287HPN9;A0A287HPP5;A0A287HPP4;A0A287HPN8;A0A287HPZ9;A0A287HPZ3	A0A287HPZ6;A0A287LHX0;A0A287LHW8;A0A287LHW1;A0A287LHW4;A0A287HPN9;A0A287HPP5;A0A287HPP4;A0A287HPN8;A0A287HPZ9;A0A287HPZ3	tr|A0A287HPZ6|A0A287HPZ6_HORVV Proteasome subunit alpha type OS=Hordeum vulgare subsp. vulgare PE=3 SV=1;tr|A0A287LHX0|A0A287LHX0_HORVV Proteasome subunit alpha type OS=Hordeum vulgare subsp. vulgare PE=3 SV=1;tr|A0A287LHW8|A0A287LHW8_HORVV Proteasome subu	A0A287HPZ6
A0A287ITA6	27.1	RNA.processing	(loc_os04g42600.2 : 858.0) no description available & (at4g34110 : 536.0) Putative poly-A binding protein. Member of a gene family .Expressed in stele and root meristem and post-fertilization ovules.Member of the class II family of PABP proteins.; poly(A) binding protein 2 (PAB2); FUNCTIONS IAverage: RNA binding, translation initiation factor activity; INVOLVED IAverage: response to salt stress, …	96307	112720	83064	88244	114460	72882	56685	65939	74799		5	5	5	14.1	14.1	14.1	67.561	0	32.939	1041800	35	3	0.101382	14856.2	21023.8	9057.71	97363.7	91862	65807.7	A0A287ITA6;A0A287IT63;A0A287IT70	A0A287ITA6;A0A287IT63	tr|A0A287ITA6|A0A287ITA6_HORVV Polyadenylate-binding protein OS=Hordeum vulgare subsp. vulgare PE=3 SV=1;tr|A0A287IT63|A0A287IT63_HORVV Polyadenylate-binding protein OS=Hordeum vulgare subsp. vulgare PE=3 SV=1	A0A287ITA6
A0A287IWR2	35.2	not assigned.unknown	(original descriptioAverage: Uncharacterized protein OS=Hordeum vulgare subsp. vulgare PE=4 SV=1)	54790.4	54152.5	19490.9	57264	16519.4	18768.4	63826	49127	350450		3	3	3	29.5	29.5	29.5	13.625	0	55.407	1053900	9	1	1	Non Numérique	Non Numérique	169885	Non Numérique	57264	154468	A0A287IWR2	A0A287IWR2	tr|A0A287IWR2|A0A287IWR2_HORVV Uncharacterized protein OS=Hordeum vulgare subsp. vulgare PE=4 SV=1	A0A287IWR2
A0A287IX64	35.1.19	not assigned.no ontology.C2 domain-containing protein	(q7f9x0|erg3_orysa : 210.0) Elicitor-responsive protein 3 (16 kDa phloem protein) (RPP16) - Oryza sativa (Rice) & (loc_os04g44870.1 : 210.0) no description available & (at1g63220 : 165.0) Calcium-dependent lipid-binding (CaLB domain) family protein; FUNCTIONS IAverage: molecular_function unknown; INVOLVED IAverage: biological_process unknown; LOCATED IAverage: cellular_component unknown; EXPRESSE…	67815	24238.9	46463.1	49673	45755	23498.7	46413	59273	22005		2	2	2	23.5	23.5	23.5	14.311	0	87.891	452270	12	5	0.740615	Non Numérique	2770.44	18929.8	67815	47714	42563.7	A0A287IX64;A0A287IX61;A0A287IX56;A0A287IX59;A0A287IX97	A0A287IX64;A0A287IX61;A0A287IX56;A0A287IX59;A0A287IX97	tr|A0A287IX64|A0A287IX64_HORVV Uncharacterized protein OS=Hordeum vulgare subsp. vulgare PE=4 SV=1;tr|A0A287IX61|A0A287IX61_HORVV Uncharacterized protein OS=Hordeum vulgare subsp. vulgare PE=4 SV=1;tr|A0A287IX56|A0A287IX56_HORVV Uncharacterized protein OS=	A0A287IX64
A0A287J8A4	29.2.1.2.2.12	protein.synthesis.ribosomal protein.eukaryotic.60S subunit.L12	(loc_os04g50990.1 : 270.0) no description available & (at5g60670 : 260.0) Ribosomal protein L11 family protein; FUNCTIONS IAverage: structural constituent of ribosome; INVOLVED IAverage: translation, ribosome biogenesis; LOCATED IAverage: ribosome, cytosolic large ribosomal subunit; EXPRESSED IAverage: 23 plant structures; EXPRESSED DURING: 13 growth stages; CONTAINS InterPro DOMAIN/s: Ribosomal …	111280	51701.6	15844.4	175080	177720	203730	159080	145510	56058		2	2	2	11.5	11.5	11.5	18.813	0	29.626	1389600	6	2	0.12379	Non Numérique	15834.1	55975.2	111280	185510	120216	A0A287J8A4;A0A287UIJ6	A0A287J8A4;A0A287UIJ6	tr|A0A287J8A4|A0A287J8A4_HORVV Uncharacterized protein OS=Hordeum vulgare subsp. vulgare PE=3 SV=1;tr|A0A287UIJ6|A0A287UIJ6_HORVV Uncharacterized protein OS=Hordeum vulgare subsp. vulgare PE=3 SV=1	A0A287J8A4
A0A287JQN1	35.2	not assigned.unknown	(original descriptioAverage: Uncharacterized protein OS=Hordeum vulgare subsp. vulgare PE=4 SV=1)	38339.6	25505.8	60850.7	446520	174670	28110.4	470030	528010	654910		6	6	6	59.1	59.1	59.1	16.662	0	59.959	3830700	18	1	0.14659	Non Numérique	192227	94556.8	Non Numérique	310595	550983	A0A287JQN1	A0A287JQN1	tr|A0A287JQN1|A0A287JQN1_HORVV Uncharacterized protein OS=Hordeum vulgare subsp. vulgare PE=4 SV=1	A0A287JQN1
A0A287K550	4.1.7	glycolysis.cytosolic branch.triosephosphate isomerase (TPI)	(p34937|tpis_horvu : 399.0) Triosephosphate isomerase, cytosolic (EC 5.3.1.1) (TIM) (Triose-phosphate isomerase) - Hordeum vulgare (Barley) & (gnl|cdd|36856 : 385.0) no description available & (loc_os01g05490.1 : 364.0) no description available & (at3g55440 : 336.0) Encodes triosephosphate isomerase.; triosephosphate isomerase (TPI); FUNCTIONS IAverage: triose-phosphate isomerase activity, copper…	856970	565290	795280	673180	1558400	1107100	1143400	1587600	2133500		12	12	12	49.5	49.5	49.5	32.261	0	145.42	16622000	98	10	0.0861656	153720	442638	495920	739180	1112890	1621500	A0A287K550;A0A287K580;A0A287K545;A0A287K579;A0A287K547;M0UFI7;A0A287K542;A0A287S1E0;A0A287S1D0;F2DTB2	A0A287K550;A0A287K580;A0A287K545;A0A287K579	tr|A0A287K550|A0A287K550_HORVV Uncharacterized protein OS=Hordeum vulgare subsp. vulgare PE=3 SV=1;tr|A0A287K580|A0A287K580_HORVV Uncharacterized protein OS=Hordeum vulgare subsp. vulgare PE=3 SV=1;tr|A0A287K545|A0A287K545_HORVV Uncharacterized protein OS=	A0A287K550
A0A287KNT7	35.1	not assigned.no ontology	(loc_os01g13700.1 : 106.0) no description available & (at1g03810 : 92.0) Nucleic acid-binding, OB-fold-like protein; CONTAINS InterPro DOMAIN/s: Nucleic acid-binding, OB-fold-like (InterPro:IPR016027), Nucleic acid-binding, OB-fold (InterPro:IPR012340); BEST Arabidopsis thaliana protein match is: Nucleic acid-binding, OB-fold-like protein (TAIR:AT4G28440.1); Has 209 Blast hits to 209 proteins in …	24710	39397.1	28063	20675	16745	29624	10334.3	17990	21672.6		2	2	2	19.8	19.8	19.8	12.753	0	22.192	153300	17	1	0.484391	2370.93	6600.48	Non Numérique	26386.5	22348	Non Numérique	A0A287KNT7	A0A287KNT7	tr|A0A287KNT7|A0A287KNT7_HORVV Uncharacterized protein OS=Hordeum vulgare subsp. vulgare PE=4 SV=1	A0A287KNT7
A0A287L3P4	17.2.3	hormone metabolism.auxin.induced-regulated-responsive-activated	(loc_os01g43090.1 : 499.0) no description available & (p40691|a115_tobac : 334.0) Auxin-induced protein PCNT115 - Nicotiana tabacum (Common tobacco) & (at1g60690 : 333.0) NAD(P)-linked oxidoreductase superfamily protein; FUNCTIONS IAverage: oxidoreductase activity, aldo-keto reductase activity; INVOLVED IAverage: oxidation reduction; LOCATED IAverage: plasma membrane, chloroplast envelope; EXPRES…	341440	429110	429330	321630	604160	350870	234250	386350	320940		2	2	2	12.5	12.5	12.5	31.805	0	37.326	4376000	25	5	0.438908	50679.9	155367	76297.7	399960	425553	313847	A0A287L3P4;A0A287L3Q1;M0Z0Z6;A0A287L3P5;A0A287L3P8	A0A287L3P4;A0A287L3Q1;M0Z0Z6;A0A287L3P5;A0A287L3P8	tr|A0A287L3P4|A0A287L3P4_HORVV Uncharacterized protein OS=Hordeum vulgare subsp. vulgare PE=4 SV=1;tr|A0A287L3Q1|A0A287L3Q1_HORVV Uncharacterized protein OS=Hordeum vulgare subsp. vulgare PE=4 SV=1;tr|M0Z0Z6|M0Z0Z6_HORVV Uncharacterized protein OS=Hordeum	A0A287L3P4
A0A287LMN7	13.1.1.2.1	amino acid metabolism.synthesis.central amino acid metabolism.aspartate.aspartate aminotransferase	(p37833|aatc_orysa : 692.0) Aspartate aminotransferase, cytoplasmic (EC 2.6.1.1) (Transaminase A) - Oryza sativa (Rice) & (loc_os01g55540.1 : 691.0) no description available & (at5g11520 : 613.0) Encodes the chloroplastic isozyme of aspartate aminotransferase. Involved in aspartate biosynthesis and nitrogen metabolism. mRNA is expressed in senescing leaves.; aspartate aminotransferase 3 (ASP3); F…	37712.5	37330.7	25169.7	356940	242580	356480	294840	154040	134290		9	9	9	35.9	35.9	35.9	38.463	0	233.62	2312900	23	12	0.120942	Non Numérique	65893.4	87550.9	Non Numérique	318667	194390	A0A287LMN7;A0A287LML9;M0USC9;A0A287LML2;A0A287LMK4;A0A287LMP0;A0A287LMN2;A0A287LML4;A0A287LMK5;A0A287LMP4;A0A287LMM6;A0A287LML7	A0A287LMN7;A0A287LML9;M0USC9;A0A287LML2;A0A287LMK4;A0A287LMP0;A0A287LMN2;A0A287LML4;A0A287LMK5	tr|A0A287LMN7|A0A287LMN7_HORVV Aspartate aminotransferase OS=Hordeum vulgare subsp. vulgare PE=4 SV=1;tr|A0A287LML9|A0A287LML9_HORVV Aspartate aminotransferase OS=Hordeum vulgare subsp. vulgare PE=4 SV=1;tr|M0USC9|M0USC9_HORVV Aspartate aminotransferase OS	A0A287LMN7
A0A287LRY6	20.2.99	stress.abiotic.unspecified	(loc_os01g57450.1 : 288.0) no description available & (at1g11360 : 201.0) Adenine nucleotide alpha hydrolases-like superfamily protein; INVOLVED IAverage: response to stress; LOCATED IAverage: cytosol; EXPRESSED IAverage: 23 plant structures; EXPRESSED DURING: 13 growth stages; CONTAINS InterPro DOMAIN/s: UspA (InterPro:IPR006016), Rossmann-like alpha/beta/alpha sandwich fold (InterPro:IPR014729)…	35613.9	75198	29193.7	44667	73320	68396	14954.1	75284	80196		3	3	1	14.5	14.5	3.6	26.259	0	134.68	702660	18	5	0.26985	Non Numérique	15320.5	3473.31	75198	62127.7	77740	A0A287LRY6;A0A287LS17;F2DHC4;A0A287LS14;A0A287LRZ0	A0A287LRY6;A0A287LS17;F2DHC4;A0A287LS14;A0A287LRZ0	tr|A0A287LRY6|A0A287LRY6_HORVV Uncharacterized protein OS=Hordeum vulgare subsp. vulgare PE=4 SV=1;tr|A0A287LS17|A0A287LS17_HORVV Uncharacterized protein OS=Hordeum vulgare subsp. vulgare PE=4 SV=1;tr|F2DHC4|F2DHC4_HORVV Predicted protein OS=Hordeum vulgar	A0A287LRY6
A0A287LTW4	31.1.1.2	cell.organisation.cytoskeleton.mikrotubuli	(gnl|cdd|30218 : 708.0) no description available & (p93176|tbb_horvu : 693.0) Tubulin beta chain (Beta tubulin) - Hordeum vulgare (Barley) & (loc_os01g59150.2 : 691.0) no description available & (at5g12250 : 685.0) Encodes a beta-tubulin. Expression of TUB6 has been shown to decrease in response to cold treatment.; beta-6 tubulin (TUB6); FUNCTIONS IAverage: structural constituent of cytoskeleton;…	108150	79884	88580.1	16564.6	46413	80986	15429.7	28515.1	44456		6	6	2	26.6	26.6	10	42.196	0	74.214	664440	18	37	0.188438	14477.4	24446.8	Non Numérique	92204.7	63699.5	44456	A0A287LTW4;A0A287FZI6;A0A287LTY5;A0A287E946;A0A287LTT9;A0A287LTW9;A0A287E965;A5CFY9;A0A287FZH6;A5CFY7;A0A287FZI0;A0A287FZH4;A0A287LTY0;A0A287FZI3;A0A287Q0X5;A0A287Q0T6;A0A287Q1P1;A0A287FZH9;A0A287LTU6;A0A287LTV2;F2CTU9;A0A287MXK8;A0A287MXK7;A0A287SI15;A0A287MXJ7;A0A287SHT8;A0A287MXK9;A0A287Q128;A0A287Q0W7;A0A287MXK3;A0A287SHW0;M0XJ11;A0A287MXJ8;A0A287TP83;M0Z5E4;A0A287SHZ7;A0A287FZI8	A0A287LTW4;A0A287FZI6;A0A287LTY5;A0A287E946;A0A287LTT9;A0A287LTW9;A0A287E965;A5CFY9;A0A287FZH6;A5CFY7;A0A287FZI0;A0A287FZH4;A0A287LTY0;A0A287FZI3;A0A287Q0X5;A0A287Q0T6;A0A287Q1P1;A0A287FZH9;A0A287LTU6;A0A287LTV2;F2CTU9;A0A287MXK8;A0A287MXK7;A0A287SI15;A0A287MXJ7;A0A287SHT8;A0A287MXK9;A0A287Q128;A0A287Q0W7;A0A287MXK3;A0A287SHW0	tr|A0A287LTW4|A0A287LTW4_HORVV Tubulin beta chain OS=Hordeum vulgare subsp. vulgare PE=3 SV=1;tr|A0A287FZI6|A0A287FZI6_HORVV Tubulin beta chain OS=Hordeum vulgare subsp. vulgare PE=3 SV=1;tr|A0A287LTY5|A0A287LTY5_HORVV Tubulin beta chain OS=Hordeum vulgare	A0A287LTW4
A0A287M5E2	4.1.10	glycolysis.cytosolic branch.aldolase	(p17784|alf_orysa : 668.0) Fructose-bisphosphate aldolase cytoplasmic isozyme (EC 4.1.2.13) (Gravity-specific protein GSC 233) - Oryza sativa (Rice) & (loc_os05g33380.1 : 668.0) no description available & (gnl|cdd|84661 : 609.0) no description available & (at2g36460 : 592.0) Aldolase superfamily protein; FUNCTIONS IAverage: copper ion binding; INVOLVED IAverage: response to salt stress, pentose-p…	939200	435350	667950	583000	597500	797200	589860	611230	325760		13	13	3	48.8	48.8	9.8	42.064	0	248.13	8274100	91	5	0.506126	252172	119702	159007	680833	659233	508950	A0A287M5E2;A0A287M5E0;A0A287M5C8;A0A287M5E8;A0A287M5C2	A0A287M5E2;A0A287M5E0	tr|A0A287M5E2|A0A287M5E2_HORVV Fructose-bisphosphate aldolase OS=Hordeum vulgare subsp. vulgare PE=3 SV=1;tr|A0A287M5E0|A0A287M5E0_HORVV Fructose-bisphosphate aldolase OS=Hordeum vulgare subsp. vulgare PE=3 SV=1	A0A287M5E2
A0A287M898	18.2	Co-factor and vitamine metabolism.thiamine	(loc_os07g34570.1 : 460.0) no description available & (q41739|thi42_maize : 422.0) Thiazole biosynthetic enzyme 1-2, chloroplast precursor - Zea mays (Maize) & (at5g54770 : 401.0) Encodes a thiamine biosynthetic gene that has a dual function in thiamine biosynthesis and mitochondrial DNA damage tolerance. It appears to be involved in producing the thiazole portion of thiamine (vitamin B1). A crys…	3905600	3141500	4848900	14722000	30454000	15913000	16738000	14797000	49545000		8	8	8	37.6	37.6	37.6	38.833	0	323.31	240120000	278	1	0.141022	855266	8759330	19525600	3965330	20363000	27026700	A0A287M898	A0A287M898	tr|A0A287M898|A0A287M898_HORVV Uncharacterized protein OS=Hordeum vulgare subsp. vulgare PE=4 SV=1	A0A287M898
A0A287MIC8	13.1.2.3.2	amino acid metabolism.synthesis.glutamate family.arginine.acetylglutamate kinase	(loc_os03g17120.1 : 561.0) no description available & (at2g37500 : 461.0) arginine biosynthesis protein ArgJ family; FUNCTIONS IAverage: glutamate N-acetyltransferase activity; INVOLVED IAverage: arginine biosynthetic process; LOCATED IAverage: chloroplast; EXPRESSED IAverage: 22 plant structures; EXPRESSED DURING: 13 growth stages; CONTAINS InterPro DOMAIN/s: Arginine biosynthesis protein ArgJ (…	53220	43985.3	27969.2	36881	93243	48181	57184	87637	58472		2	2	2	10.4	10.4	10.4	39.666	0	23.749	656780	12	4	0.696765	Non Numérique	29818.8	17222.3	53220	59435	67764.3	A0A287MIC8;A0A287P7S5;A0A287MIC0;A0A287P7S4	A0A287MIC8;A0A287P7S5;A0A287MIC0;A0A287P7S4	tr|A0A287MIC8|A0A287MIC8_HORVV Arginine biosynthesis bifunctional protein ArgJ, chloroplastic OS=Hordeum vulgare subsp. vulgare PE=3 SV=1;tr|A0A287P7S5|A0A287P7S5_HORVV Arginine biosynthesis bifunctional protein ArgJ, chloroplastic OS=Hordeum vulgare subsp	A0A287MIC8
A0A287MWM4	29.2.1.2.1.25	protein.synthesis.ribosomal protein.eukaryotic.40S subunit.S25	(gnl|cdd|86293 : 125.0) no description available & (loc_os09g39540.2 : 122.0) no description available & (gnl|cdd|36978 : 117.0) no description available & (at2g21580 : 110.0) Ribosomal protein S25 family protein; FUNCTIONS IAverage: structural constituent of ribosome; INVOLVED IAverage: translation; LOCATED IAverage: cytosolic small ribosomal subunit, cytosolic ribosome, ribosome, plasma membran…	34957.2	34380.9	39702	67211	99600.1	52442	62534	83491	42819		2	2	2	31.5	31.5	31.5	12.065	0	13.025	745500	16	3	0.607572	Non Numérique	24121.4	20339.2	39702	73084.3	62948	A0A287MWM4;A0A287MWM8;A0A287MWM5	A0A287MWM4;A0A287MWM8;A0A287MWM5	tr|A0A287MWM4|A0A287MWM4_HORVV Uncharacterized protein OS=Hordeum vulgare subsp. vulgare PE=4 SV=1;tr|A0A287MWM8|A0A287MWM8_HORVV Uncharacterized protein OS=Hordeum vulgare subsp. vulgare PE=4 SV=1;tr|A0A287MWM5|A0A287MWM5_HORVV Uncharacterized protein OS=	A0A287MWM4
A0A287N0H4	27.3.73	RNA.regulation of transcription.Zn-finger(CCHC)	(loc_os02g32350.2 : 1380.0) no description available & (at5g07350 : 995.0) RNA binding protein with nuclease activity essential for stress response. Involved in mechanisms acting on mRNAs entering the secretory pathway. Functionally redundant with TSN2.; TUDOR-SN protein 1 (Tudor1); CONTAINS InterPro DOMAIN/s: Staphylococcal nuclease (SNase-like) (InterPro:IPR006021), RNA-induced silencing comple…	25713.6	60677	52641	98792	169380	79292	58428	40633	63708		3	3	3	3.9	3.9	3.9	91.834	0	59.032	858080	16	10	0.108536	5682.31	47396.8	12089.9	56659	115821	54256.3	A0A287N0H4;A0A287N0I1;A0A287N0J4;A0A287N0H8;A0A287N0J3;A0A287N0J9;A0A287N0I3;A0A287N0I7;A0A287N0I6;A0A287N0H9	A0A287N0H4;A0A287N0I1;A0A287N0J4;A0A287N0H8;A0A287N0J3;A0A287N0J9	tr|A0A287N0H4|A0A287N0H4_HORVV Uncharacterized protein OS=Hordeum vulgare subsp. vulgare PE=4 SV=1;tr|A0A287N0I1|A0A287N0I1_HORVV Uncharacterized protein OS=Hordeum vulgare subsp. vulgare PE=4 SV=1;tr|A0A287N0J4|A0A287N0J4_HORVV Uncharacterized protein OS=	A0A287N0H4
A0A287N3H8	4.1.2	glycolysis.cytosolic branch.phosphoglucomutase (PGM)	(loc_os03g50480.1 : 1041.0) no description available & (p93805|pgmc2_maize : 1027.0) Phosphoglucomutase, cytoplasmic 2 (EC 5.4.2.2) (Glucose phosphomutase 2) (PGM 2) - Zea mays (Maize) & (at1g70730 : 968.0) Encodes a cytosolic phosphoglucomutase (PGM). Two Arabidopsis PGM proteins (AT1G70730/PGM2 and AT1G23190/PGM3) have high sequence similarities and redundant functions. Mature plants possessing…	97686	47190.2	98234	106060	278830	104970	157790	120260	699090		8	8	8	17.7	17.7	17.7	62.944	0	115.79	3029800	30	2	0.506878	387.495	100065	323898	97960	163287	325713	A0A287N3H8;M0XQ24	A0A287N3H8;M0XQ24	tr|A0A287N3H8|A0A287N3H8_HORVV Uncharacterized protein OS=Hordeum vulgare subsp. vulgare PE=3 SV=1;tr|M0XQ24|M0XQ24_HORVV Uncharacterized protein OS=Hordeum vulgare subsp. vulgare PE=4 SV=1	A0A287N3H8
A0A287NA39	29.5.5	protein.degradation.serine protease	(p06293|prtz_horvu : 709.0) Protein Z (Z4) (Major endosperm albumin) - Hordeum vulgare (Barley) & (loc_os03g41438.1 : 469.0) no description available & (gnl|cdd|29118 : 443.0) no description available & (at1g47710 : 347.0) Serine protease inhibitor (SERPIN) family protein; FUNCTIONS IAverage: serine-type endopeptidase inhibitor activity, cysteine-type endopeptidase inhibitor activity; INVOLVED IA…	29812.6	29873.7	17769.5	483870	359990	485370	1251900	513600	857220		10	10	9	36	36	36	48.455	0	239.48	5719500	39	5	0.118243	Non Numérique	71959.1	369444	Non Numérique	443077	874240	A0A287NA39;A0A287NA37;A0A287N9X6;A0A287NA72;A0A287N9R7	A0A287NA39	tr|A0A287NA39|A0A287NA39_HORVV Uncharacterized protein OS=Hordeum vulgare subsp. vulgare PE=3 SV=1	A0A287NA39
A0A287NHN1	10.1.4	cell wall.precursor synthesis.UDP-Glc dehydrogenase (UGD)	(gnl|cdd|37877 : 854.0) no description available & (loc_os12g25690.1 : 848.0) no description available & (q96558|ugdh_soybn : 840.0) UDP-glucose 6-dehydrogenase (EC 1.1.1.22) (UDP-Glc dehydrogenase) (UDP-GlcDH) (UDPGDH) - Glycine max (Soybean) & (at3g29360 : 837.0) UDP-glucose 6-dehydrogenase family protein; FUNCTIONS IAverage: in 6 functions; INVOLVED IAverage: oxidation reduction, metabolic pro…	17486.2	36670	16822.6	30131	26165	41998	25016.5	36931	26601		6	4	3	17.4	11.5	9.5	49.788	0	25.648	300880	10	3	0.899133	Non Numérique	8238.51	7304.41	36670	32764.7	31766	A0A287NHN1;M0YMY2;A0A287SE67	A0A287NHN1;M0YMY2	tr|A0A287NHN1|A0A287NHN1_HORVV UDP-glucose 6-dehydrogenase OS=Hordeum vulgare subsp. vulgare PE=3 SV=1;tr|M0YMY2|M0YMY2_HORVV UDP-glucose 6-dehydrogenase OS=Hordeum vulgare subsp. vulgare PE=3 SV=1	A0A287NHN1
A0A287P659	35.1	not assigned.no ontology	(loc_os03g18454.2 : 278.0) no description available & (at1g07080 : 200.0) Thioredoxin superfamily protein; FUNCTIONS IAverage: catalytic activity; INVOLVED IAverage: biological_process unknown; LOCATED IAverage: vacuole; EXPRESSED IAverage: 23 plant structures; EXPRESSED DURING: 15 growth stages; CONTAINS InterPro DOMAIN/s: Gamma interferon inducible lysosomal thiol reductase GILT (InterPro:IPR00…	19023	40217.8	22631.8	19985.8	38650	21666.9	94849	57968	360830		4	4	4	21.7	21.7	21.7	24.945	0	121.87	1196200	8	2	1	Non Numérique	Non Numérique	165243	Non Numérique	38650	171216	A0A287P659;A0A287P4X2	A0A287P659;A0A287P4X2	tr|A0A287P659|A0A287P659_HORVV Uncharacterized protein OS=Hordeum vulgare subsp. vulgare PE=4 SV=1;tr|A0A287P4X2|A0A287P4X2_HORVV Uncharacterized protein OS=Hordeum vulgare subsp. vulgare PE=4 SV=1	A0A287P659
A0A287PMB6	31.2	cell.division	(loc_os03g05730.1 : 840.0) no description available & (at3g09840 : 805.0) Encodes a cell division cycle protein, a member of AAA-type ATPases gene family. Expressed throughout the plant in regions of cell division. Within the cell, sub-cellular localization varies depending on the stage of the cell cycle.Mutants in which the expression of CDC48A is altered show defects in cytokinesis, cell expans…	37891.8	28123.9	23409.5	35763	64471	52196	10477.4	12766	45370		3	3	3	7.9	7.9	7.9	52.649	0	174.35	359350	10	24	1	Non Numérique	14404.1	Non Numérique	Non Numérique	50810	45370	A0A287PMB6;M0Z3K1;A0A287PL64;A0A287PMC2;A0A287PLA3;A0A287PL74;A0A287PLB7;A0A287PL99;A0A287PL69;F2EL23;A0A287PLI5;A0A287PL95;A0A287PMB1;A0A287PLI0;A0A287PLA6;A0A287PLH7;A0A287PMC7;A0A287EC65;A0A287FHX7;A0A287FUJ9;A0A287FHW0;A0A287FUK5;A0A287FUJ6;A0A287FHV9	A0A287PMB6;M0Z3K1;A0A287PL64;A0A287PMC2;A0A287PLA3;A0A287PL74;A0A287PLB7;A0A287PL99;A0A287PL69;F2EL23;A0A287PLI5;A0A287PL95;A0A287PMB1;A0A287PLI0;A0A287PLA6;A0A287PLH7;A0A287PMC7	tr|A0A287PMB6|A0A287PMB6_HORVV Uncharacterized protein OS=Hordeum vulgare subsp. vulgare PE=3 SV=1;tr|M0Z3K1|M0Z3K1_HORVV Uncharacterized protein OS=Hordeum vulgare subsp. vulgare PE=3 SV=1;tr|A0A287PL64|A0A287PL64_HORVV Uncharacterized protein OS=Hordeum	A0A287PMB6
A0A287PQ60	35.1	not assigned.no ontology	(loc_os03g07910.1 : 419.0) no description available & (at5g12040 : 384.0) Nitrilase/cyanide hydratase and apolipoprotein N-acyltransferase family protein; FUNCTIONS IAverage: hydrolase activity, acting on carbon-nitrogen (but not peptide) bonds, zinc ion binding; INVOLVED IAverage: nitrogen compound metabolic process; LOCATED IAverage: chloroplast; EXPRESSED IAverage: 23 plant structures; EXPRESS…	25396.8	30370.1	22257.2	22002	18877	24057.9	32269	42484	25678		3	3	3	19.2	19.2	19.2	23.407	0	75.078	223640	12	17	0.135167	Non Numérique	2209.71	8467.87	Non Numérique	20439.5	33477	A0A287PQ60;A0A287PQG2;M0YRF0;A0A287PRA2;A0A287PQ95;A0A287PQC7;A0A287PQ55;A0A287PQ68;A0A287PQB8;A0A287PQA3;A0A287PQH2;A0A287PQA9;A0A287PQB4;A0A287PQ90;A0A287PRB0;A0A287PR96;A0A287PQ64	A0A287PQ60;A0A287PQG2;M0YRF0;A0A287PRA2;A0A287PQ95;A0A287PQC7;A0A287PQ55;A0A287PQ68;A0A287PQB8;A0A287PQA3;A0A287PQH2;A0A287PQA9	tr|A0A287PQ60|A0A287PQ60_HORVV Uncharacterized protein OS=Hordeum vulgare subsp. vulgare PE=4 SV=1;tr|A0A287PQG2|A0A287PQG2_HORVV Uncharacterized protein OS=Hordeum vulgare subsp. vulgare PE=4 SV=1;tr|M0YRF0|M0YRF0_HORVV Uncharacterized protein OS=Hordeum	A0A287PQ60
A0A287PR32	29.2.1.2.1.31	protein.synthesis.ribosomal protein.eukaryotic.40S subunit.SA	(loc_os03g08440.2 : 433.0) no description available & (o22518|rssa_soybn : 397.0) 40S ribosomal protein SA (p40) - Glycine max (Soybean) & (at1g72370 : 395.0) acidic protein associated to 40S ribosomal subunit of ribosomes. Involved in polysome formation during active protein synthesis. Expressed in actively growing tissue.; 40s ribosomal protein SA (P40); FUNCTIONS IAverage: structural constitue…	36885.7	27164.6	42874.6	25482.4	149970	28805.5	125280	93345	233820		2	2	2	12.7	12.7	12.7	29.436	0	28.406	1650400	12	3	1	Non Numérique	Non Numérique	73636.5	Non Numérique	149970	150815	A0A287PR32;A0A287PQY8;A0A287PS10	A0A287PR32;A0A287PQY8;A0A287PS10	tr|A0A287PR32|A0A287PR32_HORVV 40S ribosomal protein SA OS=Hordeum vulgare subsp. vulgare PE=3 SV=1;tr|A0A287PQY8|A0A287PQY8_HORVV 40S ribosomal protein SA OS=Hordeum vulgare subsp. vulgare PE=3 SV=1;tr|A0A287PS10|A0A287PS10_HORVV Uncharacterized protein O	A0A287PR32
A0A287Q4G4	20.2.1	stress.abiotic.heat	(loc_os03g31300.1 : 997.0) no description available & (at5g15450 : 936.0) Encodes a chloroplast-targeted Hsp101 homologue. Functions as a molecular chaperone involved in plastid differentiation mediating internal thylakoid membrane formation and conferring thermotolerance to chloroplasts during heat stress. APG6 is constitutively expressed in the root tips, the organ boundary region, the reproduc…	18396.2	24025.7	51980	56309	137020	57205	7933.59	14621.8	96762		3	3	3	8.1	8.1	8.1	68.319	0	259.41	758190	11	4	1	Non Numérique	46342	Non Numérique	51980	83511.3	96762	A0A287Q4G4;A0A287Q557;A0A287Q4U2;A0A287Q4H7	A0A287Q4G4;A0A287Q557;A0A287Q4U2;A0A287Q4H7	tr|A0A287Q4G4|A0A287Q4G4_HORVV Uncharacterized protein OS=Hordeum vulgare subsp. vulgare PE=3 SV=1;tr|A0A287Q557|A0A287Q557_HORVV Uncharacterized protein OS=Hordeum vulgare subsp. vulgare PE=3 SV=1;tr|A0A287Q4U2|A0A287Q4U2_HORVV Uncharacterized protein OS=	A0A287Q4G4
A0A287Q5Q8	35.2	not assigned.unknown	(original descriptioAverage: Uncharacterized protein OS=Hordeum vulgare subsp. vulgare PE=4 SV=1)	33945.3	1042100	71218.2	2348600	1811100	25452	5028700	3577100	16528000		5	5	5	37.6	37.6	37.6	17.278	0	169.04	52620000	41	1	0.319627	Non Numérique	380070	7095380	1042100	2079850	8377930	A0A287Q5Q8	A0A287Q5Q8	tr|A0A287Q5Q8|A0A287Q5Q8_HORVV Uncharacterized protein OS=Hordeum vulgare subsp. vulgare PE=4 SV=1	A0A287Q5Q8
A0A287Q635	35.2	not assigned.unknown	(original descriptioAverage: Uncharacterized protein OS=Hordeum vulgare subsp. vulgare PE=4 SV=1)	23575.8	16378.5	30023.6	1613000	713380	21934.1	2134200	1510700	1976600		2	2	2	13.8	13.8	13.8	17.618	0	91.57	12158000	27	1	0.184008	Non Numérique	636127	324205	Non Numérique	1163190	1873830	A0A287Q635	A0A287Q635	tr|A0A287Q635|A0A287Q635_HORVV Uncharacterized protein OS=Hordeum vulgare subsp. vulgare PE=4 SV=1	A0A287Q635
A0A287Q706	4.1.13	glycolysis.cytosolic branch.enolase	(loc_os10g08550.1 : 812.0) no description available & (q42971|eno_orysa : 808.0) Enolase (EC 4.2.1.11) (2-phosphoglycerate dehydratase) (2-phospho-D-glycerate hydro-lyase) (OSE1) - Oryza sativa (Rice) & (at2g36530 : 741.0) Involved in light-dependent cold tolerance and encodes an enolase. Protein is tyrosine-phosphorylated and its phosphorylation state is modulated in response to ABA in Arabidops…	1443700	1112700	1739500	664070	1345700	1137500	1239200	1152800	1325800		18	18	3	50.3	50.3	10.6	49.925	0	323.31	16280000	177	42	0.30685	313565	349309	86500	1431970	1049090	1239270	A0A287Q706;A0A287Q728;A0A287Q725;A0A287Q7Q1;A0A287Q7S2;A0A287Q713;A0A287Q727;A0A287Q7R2;A0A287Q723;A0A287Q7B3;A0A287Q708;A0A287Q798;A0A287Q716;A0A287Q738;A0A287Q7A8;A0A287Q7B8;A0A287VKB3;A0A287VK69;A0A287VKB0;A0A287VKC4;A0A287VKB4;A0A287VKB9;A0A287VK73;A0A287VKC3;A0A287VK78;A0A287VK83;A0A287VKA5;A0A287VKD0;A0A287VKA9;A0A287VKC0;A0A287VK88;A0A287Q733;A0A287QKJ9;M0VJI5;A0A287VKC9;A0A287J9D8;A0A287J…	A0A287Q706;A0A287Q728;A0A287Q725;A0A287Q7Q1;A0A287Q7S2;A0A287Q713;A0A287Q727;A0A287Q7R2;A0A287Q723;A0A287Q7B3;A0A287Q708;A0A287Q798;A0A287Q716	tr|A0A287Q706|A0A287Q706_HORVV Uncharacterized protein OS=Hordeum vulgare subsp. vulgare PE=3 SV=1;tr|A0A287Q728|A0A287Q728_HORVV Uncharacterized protein OS=Hordeum vulgare subsp. vulgare PE=3 SV=1;tr|A0A287Q725|A0A287Q725_HORVV Uncharacterized protein OS=	A0A287Q706
A0A287Q7C7	27.3.75	RNA.regulation of transcription.GRP	(loc_os03g46770.2 : 130.0) no description available & (p49310|grp1_sinal : 127.0) Glycine-rich RNA-binding protein GRP1A - Sinapis alba (White mustard) (Brassica hirta) & (at4g39260 : 123.0) Encodes a glycine-rich protein with RNA binding domain at the N-terminus. Protein is structurally similar to proteins induced by stress in other plants. Gene expression is induced by cold. Transcript undergoe…	610380	988340	684110	425340	572520	442420	556570	551870	576890		6	6	6	54.9	54.9	54.9	11.998	0	314.76	8122400	50	10	0.0782623	200352	80498.1	13297.8	760943	480093	561777	A0A287Q7C7;A0A287Q7C1;A0A287Q820;A0A287Q7D2;A0A287Q7C6;A0A287Q825;A0A287Q7L7;A0A287Q7E3;A0A287Q7M2;A0A287Q7E7	A0A287Q7C7;A0A287Q7C1;A0A287Q820;A0A287Q7D2;A0A287Q7C6;A0A287Q825;A0A287Q7L7;A0A287Q7E3;A0A287Q7M2	tr|A0A287Q7C7|A0A287Q7C7_HORVV Uncharacterized protein OS=Hordeum vulgare subsp. vulgare PE=4 SV=1;tr|A0A287Q7C1|A0A287Q7C1_HORVV Uncharacterized protein OS=Hordeum vulgare subsp. vulgare PE=4 SV=1;tr|A0A287Q820|A0A287Q820_HORVV Uncharacterized protein OS=	A0A287Q7C7
A0A287Q8Y3	13.1.5.3.1	amino acid metabolism.synthesis.serine-glycine-cysteine group.cysteine.OASTL	(p38076|cysk_wheat : 563.0) Cysteine synthase (EC 2.5.1.47) (O-acetylserine sulfhydrylase) (O-acetylserine (Thiol)-lyase) (CSase A) (OAS-TL A) - Triticum aestivum (Wheat) & (loc_os12g42980.1 : 533.0) no description available & (at4g14880 : 475.0) Encodes a cytosolic isoform of cytosolic O-acetylserine(thiol)lyase, a key enzyme in cysteine biosynthesis and for the fixation of inorganic sulfide. It…	142510	120910	178860	123090	283100	148210	149890	148570	157020		7	7	7	33.5	33.5	33.5	34.114	0	146.23	2082400	31	22	0.655616	29286.2	86051.9	4545.73	147427	184800	151827	A0A287Q8Y3;A0A287Q898;A0A287Q895;A0A287Q8X7;A0A287Q8J5;A0A287Q891;A0A287Q8J9;A0A287Q8A0;A0A287F291;A0A287F297;A0A287F271;A0A287F285;A0A287F272;A0A287F266;A0A287F292;A0A287QFH8;A0A287S0Y5;A0A287S109;A0A287S0W4;F2D4W2;A0A287S115;A0A287S0U0	A0A287Q8Y3;A0A287Q898;A0A287Q895;A0A287Q8X7;A0A287Q8J5;A0A287Q891	tr|A0A287Q8Y3|A0A287Q8Y3_HORVV Cysteine synthase OS=Hordeum vulgare subsp. vulgare PE=3 SV=1;tr|A0A287Q898|A0A287Q898_HORVV Cysteine synthase OS=Hordeum vulgare subsp. vulgare PE=3 SV=1;tr|A0A287Q895|A0A287Q895_HORVV Cysteine synthase OS=Hordeum vulgare su	A0A287Q8Y3
A0A287QTF5	20.2.1	stress.abiotic.heat	(loc_os12g14070.1 : 771.0) no description available & (gnl|cdd|80608 : 728.0) no description available & (q02028|hsp7s_pea : 715.0) Stromal 70 kDa heat shock-related protein, chloroplast precursor - Pisum sativum (Garden pea) & (at4g24280 : 701.0) Involved in protein import into chloroplasts during early developmental stages.; chloroplast heat shock protein 70-1 (cpHsc70-1); FUNCTIONS IAverage: p…	52039	39507.9	26791.7	54377	116160	78041	12304	58827	64229		7	7	4	20	20	14	54.532	0	46.556	700530	11	7	0.427811	Non Numérique	31172.1	3819.79	52039	82859.3	61528	A0A287QTF5;F2D5G5;A0A287QT42;A0A287QTL7;A0A287QTG0;A0A287QTM3;A0A287QT67	A0A287QTF5;F2D5G5;A0A287QT42;A0A287QTL7;A0A287QTG0	tr|A0A287QTF5|A0A287QTF5_HORVV Predicted protein OS=Hordeum vulgare subsp. vulgare PE=3 SV=1;tr|F2D5G5|F2D5G5_HORVV Predicted protein OS=Hordeum vulgare subsp. vulgare PE=2 SV=1;tr|A0A287QT42|A0A287QT42_HORVV Predicted protein OS=Hordeum vulgare subsp. vul	A0A287QTF5
A0A287QY02	15	metal handling	(loc_os11g05050.2 : 373.0) no description available & (gnl|cdd|48483 : 329.0) no description available & (at5g19140 : 312.0) AILP1; FUNCTIONS IAverage: molecular_function unknown; INVOLVED IAverage: response to auxin stimulus, response to aluminum ion; LOCATED IAverage: plasma membrane; EXPRESSED IAverage: 23 plant structures; EXPRESSED DURING: 13 growth stages; BEST Arabidopsis thaliana protein …	132150	31947.3	33657.6	18094.2	126170	25715.1	156650	88485	325910		3	3	3	28	28	28	25.296	0	22.023	1590500	12	4	1	Non Numérique	Non Numérique	122247	132150	126170	190348	A0A287QY02;A0A287QXL1;A0A287QXK8;A0A287QXS7	A0A287QY02;A0A287QXL1;A0A287QXK8	tr|A0A287QY02|A0A287QY02_HORVV Uncharacterized protein OS=Hordeum vulgare subsp. vulgare PE=4 SV=1;tr|A0A287QXL1|A0A287QXL1_HORVV Uncharacterized protein OS=Hordeum vulgare subsp. vulgare PE=4 SV=1;tr|A0A287QXK8|A0A287QXK8_HORVV Uncharacterized protein OS=	A0A287QY02
A0A287R801	13.2.6.3	amino acid metabolism.degradation.aromatic aa.tryptophan	(loc_os09g07830.2 : 602.0) no description available & (at5g47720 : 531.0) Thiolase family protein; FUNCTIONS IAverage: transferase activity, transferring acyl groups other than amino-acyl groups, acetyl-CoA C-acetyltransferase activity, catalytic activity; INVOLVED IAverage: metabolic process; LOCATED IAverage: cellular_component unknown; EXPRESSED IAverage: 19 plant structures; EXPRESSED DURING:…	202520	170520	336310	149170	188300	117970	97700	111250	164810		6	6	6	32.6	32.6	32.6	39.743	0	97.428	2044400	35	11	0.125498	87948.9	35239.4	35487.2	236450	151813	124587	A0A287R801;A0A287R7U7;A0A287R7K4;A0A287R811;A0A287R7I2;A0A287R7R2;A0A287R806;A0A287R7J9;A0A287R7V2;A0A287R7R7;A0A287R7I7	A0A287R801;A0A287R7U7;A0A287R7K4;A0A287R811;A0A287R7I2;A0A287R7R2;A0A287R806;A0A287R7J9	tr|A0A287R801|A0A287R801_HORVV Uncharacterized protein OS=Hordeum vulgare subsp. vulgare PE=3 SV=1;tr|A0A287R7U7|A0A287R7U7_HORVV Uncharacterized protein OS=Hordeum vulgare subsp. vulgare PE=3 SV=1;tr|A0A287R7K4|A0A287R7K4_HORVV Uncharacterized protein OS=	A0A287R801
A0A287RLW1	21.1.1	redox.thioredoxin.PDIL	(loc_os09g27830.1 : 708.0) no description available & (at1g04980 : 609.0) Encodes a protein disulfide isomerase-like (PDIL) protein, a member of a multigene family within the thioredoxin (TRX) superfamily. Transcript levels for this gene are up-regulated in response to three different chemical inducers of ER stress (dithiothreitol, beta-mercaptoethanol, and tunicamycin). AtIRE1-2 does not appear …	27431.9	16493.4	36607.6	51510	89884	70784	9887.85	17386.4	56768		3	3	3	8.5	8.5	8.5	55.615	0	42.066	497180	10	1	1	Non Numérique	19187.1	Non Numérique	Non Numérique	70726	56768	A0A287RLW1	A0A287RLW1	tr|A0A287RLW1|A0A287RLW1_HORVV Uncharacterized protein OS=Hordeum vulgare subsp. vulgare PE=3 SV=1	A0A287RLW1
A0A287RSQ9	20.2.1	stress.abiotic.heat	(loc_os09g31486.2 : 608.0) no description available & (gnl|cdd|80608 : 593.0) no description available & (at5g09590 : 582.0) heat shock protein 70 (Hsc70-5); nuclear; mitochondrial HSO70 2 (MTHSC70-2); FUNCTIONS IAverage: ATP binding; INVOLVED IAverage: protein folding, response to cadmium ion, response to salt stress, response to virus, response to heat; LOCATED IAverage: mitochondrion, cell wal…	172540	103690	127690	11935.2	55229	77711	23930.7	14404.8	25473.4		3	3	2	10.6	10.6	6.8	37.416	0	47.818	584330	10	16	0.0883771	34947.2	15897.2	Non Numérique	134640	66470	Non Numérique	A0A287RSQ9;A0A287RSN8;A0A287RST6;A0A287KMH4;A0A287RSG0;A0A287N976;A0A287RSQ5;A0A287RST1;A0A287RSN3;A0A287KMI5;M0UX47;A0A287KMK0;A0A287RSU4;A0A287RSF5;A0A287N8Y3;A0A287N8U8	A0A287RSQ9;A0A287RSN8;A0A287RST6;A0A287KMH4;A0A287RSG0;A0A287N976;A0A287RSQ5;A0A287RST1;A0A287RSN3;A0A287KMI5;M0UX47;A0A287KMK0;A0A287RSU4;A0A287RSF5;A0A287N8Y3;A0A287N8U8	tr|A0A287RSQ9|A0A287RSQ9_HORVV Uncharacterized protein OS=Hordeum vulgare subsp. vulgare PE=3 SV=1;tr|A0A287RSN8|A0A287RSN8_HORVV Uncharacterized protein OS=Hordeum vulgare subsp. vulgare PE=3 SV=1;tr|A0A287RST6|A0A287RST6_HORVV Uncharacterized protein OS=	A0A287RSQ9
A0A287RTU2	13.1.5.2.41	amino acid metabolism.synthesis.serine-glycine-cysteine group.glycine.sarcosine oxidase	(loc_os12g35890.1 : 484.0) no description available & (at2g24580 : 390.0) FAD-dependent oxidoreductase family protein; FUNCTIONS IAverage: sarcosine oxidase activity; INVOLVED IAverage: tetrahydrofolate metabolic process, oxidation reduction; LOCATED IAverage: cellular_component unknown; EXPRESSED IAverage: 23 plant structures; EXPRESSED DURING: 13 growth stages; CONTAINS InterPro DOMAIN/s: FAD d…	27114.6	20550.2	11840.2	17715.5	101180	114500	74993	106980	185550		4	4	4	13.1	13.1	13.1	44.222	0	66.389	1120700	22	7	0.753846	Non Numérique	9418.66	56890.6	Non Numérique	107840	122508	A0A287RTU2;A0A287RTC9;A0A287RTN5;A0A287RTM1;A0A287RTQ8;A0A287RTL5;A0A287RTR2	A0A287RTU2;A0A287RTC9;A0A287RTN5;A0A287RTM1;A0A287RTQ8;A0A287RTL5	tr|A0A287RTU2|A0A287RTU2_HORVV Uncharacterized protein OS=Hordeum vulgare subsp. vulgare PE=4 SV=1;tr|A0A287RTC9|A0A287RTC9_HORVV Uncharacterized protein OS=Hordeum vulgare subsp. vulgare PE=4 SV=1;tr|A0A287RTN5|A0A287RTN5_HORVV Uncharacterized protein OS=	A0A287RTU2
A0A287S5K9	4.1.1	glycolysis.cytosolic branch.UGPase	(q43772|ugpa_horvu : 781.0) UTP--glucose-1-phosphate uridylyltransferase (EC 2.7.7.9) (UDP-glucose pyrophosphorylase) (UDPGP) (UGPase) - Hordeum vulgare (Barley) & (loc_os09g38030.2 : 747.0) no description available & (at5g17310 : 665.0) UDP-glucose pyrophosphorylase 2 (UGP2); FUNCTIONS IAverage: UTP:glucose-1-phosphate uridylyltransferase activity, nucleotidyltransferase activity; INVOLVED IAver…	31389.4	18896.5	46640.4	64156	132870	65278	61038	51975	44730		7	7	7	16.2	16.2	16.2	48.76	0	275.01	693830	14	10	0.207505	Non Numérique	39352.2	8170.87	Non Numérique	87434.7	52581	A0A287S5K9;A0A287S5N7;A0A287S5U2;A0A287S5J9;A0A287S5N9;A0A287S5U7;A0A287S5J4;A0A287HZ73;A0A287HYU3;A0A287KKY9	A0A287S5K9;A0A287S5N7;A0A287S5U2;A0A287S5J9;A0A287S5N9;A0A287S5U7	tr|A0A287S5K9|A0A287S5K9_HORVV Uncharacterized protein OS=Hordeum vulgare subsp. vulgare PE=4 SV=1;tr|A0A287S5N7|A0A287S5N7_HORVV Uncharacterized protein OS=Hordeum vulgare subsp. vulgare PE=4 SV=1;tr|A0A287S5U2|A0A287S5U2_HORVV UTP--glucose-1-phosphate ur	A0A287S5K9
A0A287SEZ9	13.1.3.6.1.2	amino acid metabolism.synthesis.aspartate family.misc.homoserine.aspartate semialdehyde dehydrogenase	(loc_os03g55280.1 : 575.0) no description available & (at1g14810 : 474.0) encodes an aspartate semialdehyde dehydrogenase, which produces the branch point intermediate for lysine and threonine/methionine biosynthesis; semialdehyde dehydrogenase family protein; FUNCTIONS IAverage: oxidoreductase activity, acting on the aldehyde or oxo group of donors, NAD or NADP as acceptor, aspartate-semialdehyd…	91164	67761	26219.1	48925	129120	19039.7	76924	105290	191990		2	2	2	10.2	10.2	10.2	39.941	0	61.779	1256800	17	5	0.618226	16548.4	56706.4	59946.8	79462.5	89022.5	124735	A0A287SEZ9;A0A287SF48;A0A287SF75;A0A287SF25;A0A287SEY6	A0A287SEZ9;A0A287SF48;A0A287SF75;A0A287SF25;A0A287SEY6	tr|A0A287SEZ9|A0A287SEZ9_HORVV Uncharacterized protein OS=Hordeum vulgare subsp. vulgare PE=3 SV=1;tr|A0A287SF48|A0A287SF48_HORVV Uncharacterized protein OS=Hordeum vulgare subsp. vulgare PE=4 SV=1;tr|A0A287SF75|A0A287SF75_HORVV Uncharacterized protein OS=	A0A287SEZ9
A0A287SV61	29.2.4	protein.synthesis.elongation	(loc_os02g32030.1 : 1016.0) no description available & (o23755|ef2_betvu : 972.0) Elongation factor 2 (EF-2) - Beta vulgaris (Sugar beet) & (at1g56070 : 964.0) encodes a translation elongation factor 2-like protein that is involved in cold-induced translation. Mutations in this gene specifically blocks low temperature-induced transcription of cold-responsive genes but induces the expression of CB…	351560	49407.3	26901.6	280940	452260	183240	191690	154370	381900		6	6	6	19.3	19.3	19.3	57.257	0	148.85	3530900	24	25	0.583797	Non Numérique	136179	122026	351560	305480	242653	A0A287SV61;A0A287SV56;A0A287SV50;A0A287SV83;A0A287SV27;A0A287SV80;A0A287SV78;A0A287SV75;A0A287SV58;A0A287SV37;A0A287XNY1;A0A287SV07;A0A287XNS5;A0A287XP46;A0A287SV62;A0A287SV31;A0A287SV59;A0A287SV42;A0A287SV25;A0A287XP23;A0A287L6N0;A0A287L6N2;M0UYD9;A0A287SV32;A0A287SV36	A0A287SV61;A0A287SV56;A0A287SV50;A0A287SV83;A0A287SV27;A0A287SV80;A0A287SV78;A0A287SV75;A0A287SV58;A0A287SV37;A0A287XNY1;A0A287SV07;A0A287XNS5;A0A287XP46;A0A287SV62;A0A287SV31;A0A287SV59;A0A287SV42;A0A287SV25;A0A287XP23;A0A287L6N0;A0A287L6N2;M0UYD9;A0A287SV32	tr|A0A287SV61|A0A287SV61_HORVV Uncharacterized protein OS=Hordeum vulgare subsp. vulgare PE=4 SV=1;tr|A0A287SV56|A0A287SV56_HORVV Uncharacterized protein OS=Hordeum vulgare subsp. vulgare PE=4 SV=1;tr|A0A287SV50|A0A287SV50_HORVV Uncharacterized protein OS=	A0A287SV61
A0A287T2T8	29.6	protein.folding	(loc_os03g64210.1 : 827.0) no description available & (p08926|ruba_pea : 769.0) RuBisCO large subunit-binding protein subunit alpha, chloroplast precursor (60 kDa chaperonin subunit alpha) (CPN-60 alpha) - Pisum sativum (Garden pea) & (at2g28000 : 741.0) Encodes chaperonin-60 alpha, a molecular chaperone involved in Rubisco folding. Mutants display aberrant chloroplast and embryo development.; ch…	154210	161700	112860	88493	135620	97693	64879	108280	87110		6	6	6	15.5	15.5	15.5	60.939	0	182.9	1432700	33	3	0.0764482	26303.6	24980.2	21702.7	142923	107269	86756.3	A0A287T2T8;F2DEW5;M0Y558	A0A287T2T8;F2DEW5;M0Y558	tr|A0A287T2T8|A0A287T2T8_HORVV Predicted protein OS=Hordeum vulgare subsp. vulgare PE=3 SV=1;tr|F2DEW5|F2DEW5_HORVV Predicted protein OS=Hordeum vulgare subsp. vulgare PE=2 SV=1;tr|M0Y558|M0Y558_HORVV Predicted protein OS=Hordeum vulgare subsp. vulgare PE=	A0A287T2T8
A0A287TCL5	31.3.1	cell.cycle.peptidylprolyl isomerase	(gnl|cdd|29397 : 297.0) no description available & (loc_os02g02890.1 : 276.0) no description available & (p21569|cyph_maize : 269.0) Peptidyl-prolyl cis-trans isomerase (EC 5.2.1.8) (PPIase) (Rotamase) (Cyclophilin) (Cyclosporin A-binding protein) - Zea mays (Maize) & (gnl|cdd|35766 : 265.0) no description available & (at2g21130 : 255.0) Cyclophilin-like peptidyl-prolyl cis-trans isomerase family…	4869800	6175200	8311600	3607300	6059700	5206200	3420500	5096100	3745100		6	6	6	45.6	45.6	45.6	18.393	0	323.31	60584000	130	5	0.171188	1737540	1244940	888651	6452200	4957730	4087230	A0A287TCL5;A0A287TCE0;A0A287TCL9;A0A287TCB3;A0A287V7S6	A0A287TCL5;A0A287TCE0;A0A287TCL9	tr|A0A287TCL5|A0A287TCL5_HORVV Peptidyl-prolyl cis-trans isomerase OS=Hordeum vulgare subsp. vulgare PE=3 SV=1;tr|A0A287TCE0|A0A287TCE0_HORVV Peptidyl-prolyl cis-trans isomerase OS=Hordeum vulgare subsp. vulgare PE=3 SV=1;tr|A0A287TCL9|A0A287TCL9_HORVV Pep	A0A287TCL5
A0A287TTU2	4.1.11	glycolysis.cytosolic branch.3-phosphoglycerate kinase (PGK)	(p12783|pgky_wheat : 548.0) Phosphoglycerate kinase, cytosolic (EC 2.7.2.3) - Triticum aestivum (Wheat) & (loc_os06g45710.1 : 524.0) no description available & (at1g79550 : 509.0) Encodes cytosolic phosphoglycerate kinase (PGK).; phosphoglycerate kinase (PGK); FUNCTIONS IAverage: phosphoglycerate kinase activity; INVOLVED IAverage: glycolysis; LOCATED IAverage: cytosol, apoplast, plasma membrane,…	208240	49745.8	240750	134900	317490	144750	131210	107150	145280		9	9	8	45.8	45.8	40.5	35.129	0	142.27	2099600	29	11	0.313922	22988	102693	19281.9	224495	199047	127880	A0A287TTU2;A0A287TTC1;A0A287TTT7;A0A287TT66;A0A287TTB0;A0A287TT80;A0A287XRG3;A0A287XR46;A0A287XRD8;A0A287G1Z4;M0Z2X3	A0A287TTU2;A0A287TTC1;A0A287TTT7;A0A287TT66;A0A287TTB0	tr|A0A287TTU2|A0A287TTU2_HORVV Phosphoglycerate kinase OS=Hordeum vulgare subsp. vulgare PE=3 SV=1;tr|A0A287TTC1|A0A287TTC1_HORVV Phosphoglycerate kinase OS=Hordeum vulgare subsp. vulgare PE=3 SV=1;tr|A0A287TTT7|A0A287TTT7_HORVV Phosphoglycerate kinase OS=	A0A287TTU2
A0A287UEC8	29.5	protein.degradation	(loc_os02g43760.1 : 405.0) no description available & (at4g17510 : 287.0) ubiquitin C-terminal hydrolase 3 (UCH3); FUNCTIONS IAverage: ubiquitin thiolesterase activity; INVOLVED IAverage: ubiquitin-dependent protein catabolic process; LOCATED IAverage: intracellular; EXPRESSED IAverage: 24 plant structures; EXPRESSED DURING: 15 growth stages; CONTAINS InterPro DOMAIN/s: Peptidase C12, ubiquitin c…	349810	196580	178250	150780	155050	185780	117020	158800	66371		2	2	2	18.3	18.3	18.3	24.882	0	111.99	1908400	18	5	0.109853	94205.7	19094.4	46285.4	241547	163870	114064	A0A287UEC8;A0A287UEC5;A0A287UEB7;A0A287UEQ6;A0A287UED0	A0A287UEC8;A0A287UEC5;A0A287UEB7;A0A287UEQ6;A0A287UED0	tr|A0A287UEC8|A0A287UEC8_HORVV Ubiquitin carboxyl-terminal hydrolase OS=Hordeum vulgare subsp. vulgare PE=3 SV=1;tr|A0A287UEC5|A0A287UEC5_HORVV Ubiquitin carboxyl-terminal hydrolase OS=Hordeum vulgare subsp. vulgare PE=3 SV=1;tr|A0A287UEB7|A0A287UEB7_HORVV	A0A287UEC8
A0A287V373	29.5.4	protein.degradation.aspartate protease	(loc_os01g47410.2 : 713.0) no description available & (q42456|aspr1_orysa : 677.0) Aspartic proteinase oryzasin-1 precursor (EC 3.4.23.-) - Oryza sativa (Rice) & (at1g11910 : 607.0) Encodes an aspartic proteinase that forms a heterodimer and is stable over a broad pH range (ph 3-8).; aspartic proteinase A1 (APA1); FUNCTIONS IAverage: endopeptidase activity; INVOLVED IAverage: proteolysis, respons…	629210	636990	674940	1331200	1432700	908080	1463100	959019	2919600		15	15	15	37.4	37.4	37.4	54.711	0	323.31	17279000	91	3	0.154235	24467.5	278256	1018120	647047	1223990	1780570	A0A287V373;A0A287V2S4;A0A287V2S6	A0A287V373	tr|A0A287V373|A0A287V373_HORVV Uncharacterized protein OS=Hordeum vulgare subsp. vulgare PE=3 SV=1	A0A287V373
A0A287V4V8	29.2.1.2.2.23	protein.synthesis.ribosomal protein.eukaryotic.60S subunit.L23	(at3g04400 : 234.0) embryo defective 2171 (emb2171); FUNCTIONS IAverage: structural constituent of ribosome; INVOLVED IAverage: translation, embryo development ending in seed dormancy; LOCATED IAverage: ribosome, cytosolic large ribosomal subunit; EXPRESSED IAverage: 23 plant structures; EXPRESSED DURING: 13 growth stages; CONTAINS InterPro DOMAIN/s: Ribosomal protein L14b/L23e (InterPro:IPR00021…	359650	291910	685120	252910	457310	487630	268090	456220	265050		6	6	6	57.6	57.6	57.6	13.424	0	104.1	4828300	60	9	0.673984	210212	127666	109505	445560	399283	329787	A0A287V4V8;F2CV33;A0A287F7L6;A0A287V5A7;A0A287V4Z2;A0A287F7K3;M0WUX6;A0A287PWX6;A0A287F7L8	A0A287V4V8;F2CV33;A0A287F7L6;A0A287V5A7;A0A287V4Z2;A0A287F7K3;M0WUX6;A0A287PWX6	tr|A0A287V4V8|A0A287V4V8_HORVV Uncharacterized protein OS=Hordeum vulgare subsp. vulgare PE=3 SV=1;tr|F2CV33|F2CV33_HORVV Predicted protein OS=Hordeum vulgare subsp. vulgare PE=2 SV=1;tr|A0A287F7L6|A0A287F7L6_HORVV Predicted protein OS=Hordeum vulgare subs	A0A287V4V8
A0A287VF68	29.6	protein.folding	(loc_os06g02380.2 : 868.0) no description available & (q43831|rubb_secce : 840.0) RuBisCO large subunit-binding protein subunit beta, chloroplast (60 kDa chaperonin subunit beta) (CPN-60 beta) (Fragment) - Secale cereale (Rye) & (at1g55490 : 825.0) encodes the beta subunit of the chloroplast chaperonin 60, a homologue of bacterial GroEL. Mutants in this gene develops lesions on its leaves, expres…	197550	165190	227980	109190	147030	179270	110640	145710	137230		6	6	6	19.1	19.1	19.1	56.446	0	122.83	1786800	20	32	0.0715031	31399.9	35077.3	18297.7	196907	145163	131193	A0A287VF68;A0A287VFD1;A0A287VF44;A0A287VF48;A0A287VFE1;A0A287VF64;A0A287VF73;A0A287VF98;A0A287VFA9;A0A287VFA4;A0A287VF90;A0A287T3S1;A0A287T3F8;A0A287T3H2;A0A287T3J5;A0A287T3P7;A0A287T3H5;A0A287T3G5;A0A287T3K0;A0A287T3I2;A0A287T3T5;A0A287T3J0;A0A287T3H0;A0A287T3H7;A0A287JCR9;A0A287RSS7;A0A287PRM6;A0A287JCJ3;A0A287T3I5;A0A287T3S5;A0A287T3T0;A0A287T3N8	A0A287VF68;A0A287VFD1;A0A287VF44;A0A287VF48;A0A287VFE1;A0A287VF64;A0A287VF73;A0A287VF98;A0A287VFA9;A0A287VFA4;A0A287VF90	tr|A0A287VF68|A0A287VF68_HORVV Uncharacterized protein OS=Hordeum vulgare subsp. vulgare PE=3 SV=1;tr|A0A287VFD1|A0A287VFD1_HORVV Uncharacterized protein OS=Hordeum vulgare subsp. vulgare PE=3 SV=1;tr|A0A287VF44|A0A287VF44_HORVV Uncharacterized protein OS=	A0A287VF68
A0A287VI11	26.13	misc.acid and other phosphatases	(loc_os05g10210.1 : 261.0) no description available & (gnl|cdd|67385 : 260.0) no description available & (at4g29260 : 210.0) HAD superfamily, subfamily IIIB acid phosphatase ; FUNCTIONS IAverage: acid phosphatase activity; INVOLVED IAverage: biological_process unknown; LOCATED IAverage: plasma membrane, vacuole; EXPRESSED IAverage: 26 plant structures; EXPRESSED DURING: 15 growth stages; CONTAINS…	136270	65110	76388	146750	125570	23163.5	103700	102350	166090		3	3	3	14.3	14.3	14.3	30.685	0	68.309	1436100	19	4	0.39078	38246.6	14976.5	36416.9	92589.3	136160	124047	A0A287VI11;A0A287VHZ7;A0A287VHX9;A0A287VHW8	A0A287VI11;A0A287VHZ7;A0A287VHX9;A0A287VHW8	tr|A0A287VI11|A0A287VI11_HORVV Uncharacterized protein OS=Hordeum vulgare subsp. vulgare PE=4 SV=1;tr|A0A287VHZ7|A0A287VHZ7_HORVV Uncharacterized protein OS=Hordeum vulgare subsp. vulgare PE=4 SV=1;tr|A0A287VHX9|A0A287VHX9_HORVV Uncharacterized protein OS=	A0A287VI11
A0A287VNN4	35.2	not assigned.unknown	(loc_os08g20400.1 : 281.0) no description available & (at2g11890 : 89.4) adenylate cyclase; adenylate cyclases; FUNCTIONS IAverage: adenylate cyclase activity; INVOLVED IAverage: cAMP biosynthetic process; EXPRESSED IAverage: 22 plant structures; EXPRESSED DURING: 13 growth stages; CONTAINS InterPro DOMAIN/s: Adenylate cyclase (InterPro:IPR008172); Has 35333 Blast hits to 34131 proteins in 2444 s…	31390.1	22563	42729	16968.9	34538	24899.6	32824	45479	43700		3	3	3	16.4	16.4	16.4	34.852	0	25.104	362710	10	8	1	Non Numérique	Non Numérique	6850.81	42729	34538	40667.7	A0A287VNN4;A0A287VNN7;A0A287VNR3;A0A287VP42;A0A287VNM8;A0A287VNP2;A0A287VP52;A0A287VNL9	A0A287VNN4;A0A287VNN7;A0A287VNR3	tr|A0A287VNN4|A0A287VNN4_HORVV Uncharacterized protein OS=Hordeum vulgare subsp. vulgare PE=4 SV=1;tr|A0A287VNN7|A0A287VNN7_HORVV Uncharacterized protein OS=Hordeum vulgare subsp. vulgare PE=4 SV=1;tr|A0A287VNR3|A0A287VNR3_HORVV Uncharacterized protein OS=	A0A287VNN4
A0A287VP41	31.1	cell.organisation	(p52184|prof1_horvu : 151.0) Profilin-1 - Hordeum vulgare (Barley) & (loc_os06g05880.1 : 140.0) no description available & (gnl|cdd|36966 : 130.0) no description available & (at2g19770 : 127.0) Encodes profilin 5, originally named profilin 4 (PRO4/PFN4). Low-molecular weight, actin monomer-binding protein that regulates the organization of actin cytoskeleton. Pollen-specific plant profilin presen…	88420	30333.5	111660	27737.4	60692	18618.2	114140	108230	107020		3	3	3	30.2	30.2	30.2	14.12	0	56.083	1309100	37	5	0.36289	16433.2	Non Numérique	3809.78	100040	60692	109797	A0A287VP41;A0A287VP69;A0A287VP43;A0A287VPK6;A0A287VP14	A0A287VP41;A0A287VP69;A0A287VP43	tr|A0A287VP41|A0A287VP41_HORVV Profilin OS=Hordeum vulgare subsp. vulgare PE=3 SV=1;tr|A0A287VP69|A0A287VP69_HORVV Profilin OS=Hordeum vulgare subsp. vulgare PE=3 SV=1;tr|A0A287VP43|A0A287VP43_HORVV Uncharacterized protein OS=Hordeum vulgare subsp. vulgare	A0A287VP41
A0A287VU10	35.2	not assigned.unknown	no hits & (original descriptioAverage: 40S ribosomal protein S30 OS=Hordeum vulgare subsp. vulgare PE=3 SV=1)	21107.4	27622.8	35928.6	286730	294350	340020	262040	370700	4612.28		3	3	3	19.4	19.4	19.4	6.8529	0	110.15	2923100	22	2	0.851638	Non Numérique	28820.2	76834.2	Non Numérique	307033	316370	A0A287VU10;A0A287VUP7	A0A287VU10;A0A287VUP7	tr|A0A287VU10|A0A287VU10_HORVV 40S ribosomal protein S30 OS=Hordeum vulgare subsp. vulgare PE=3 SV=1;tr|A0A287VUP7|A0A287VUP7_HORVV 40S ribosomal protein S30 OS=Hordeum vulgare subsp. vulgare PE=3 SV=1	A0A287VU10
A0A287VV58	29.2.1.2.1.20	protein.synthesis.ribosomal protein.eukaryotic.40S subunit.S20	(p35686|rs20_orysa : 211.0) 40S ribosomal protein S20 - Oryza sativa (Rice) & (loc_os06g04290.1 : 211.0) no description available & (at5g62300 : 179.0) Ribosomal protein S10p/S20e family protein; FUNCTIONS IAverage: structural constituent of ribosome, RNA binding; INVOLVED IAverage: translation; LOCATED IAverage: cytosolic small ribosomal subunit, small ribosomal subunit; EXPRESSED IAverage: leaf…	94873	30510.5	203130	67578	138160	203340	67430	84055.1	63017		5	5	5	41.7	41.7	41.7	14.105	0	40.78	1124500	27	16	0.303797	76549.3	67898.9	11094	149002	136359	71500.7	A0A287VV58;F2EA93;A0A287VJR8;A0A287VUH1;A0A287VK82;A0A287VJV2;A0A287VJW0;A0A287VUK4;A0A287NSX1;A0A287DXN1;A0A287QEN5;A0A287T6I1;A0A287TH60;A0A287TX30;A0A287NPK8;A0A287TX39	A0A287VV58;F2EA93;A0A287VJR8;A0A287VUH1;A0A287VK82;A0A287VJV2;A0A287VJW0	tr|A0A287VV58|A0A287VV58_HORVV Uncharacterized protein OS=Hordeum vulgare subsp. vulgare PE=3 SV=1;tr|F2EA93|F2EA93_HORVV Predicted protein OS=Hordeum vulgare subsp. vulgare PE=2 SV=1;tr|A0A287VJR8|A0A287VJR8_HORVV Uncharacterized protein OS=Hordeum vulgar	A0A287VV58
A0A287W0A8	35.2	not assigned.unknown	(original descriptioAverage: Uncharacterized protein OS=Hordeum vulgare subsp. vulgare PE=4 SV=1)	1812100	25531.1	438570	2790400	2734100	2107200	4907500	5317600	17952000		2	2	2	22.7	22.7	22.7	17.375	0	13.28	62760000	16	1	0.188597	971232	379239	7415700	1125340	2543900	9392370	A0A287W0A8	A0A287W0A8	tr|A0A287W0A8|A0A287W0A8_HORVV Uncharacterized protein OS=Hordeum vulgare subsp. vulgare PE=4 SV=1	A0A287W0A8
A0A287W633	4.1.5	glycolysis.cytosolic branch.pyrophosphate-fructose-6-P phosphotransferase	(loc_os06g13810.2 : 763.0) no description available & (q41141|pfpb_ricco : 677.0) Pyrophosphate--fructose 6-phosphate 1-phosphotransferase subunit beta (EC 2.7.1.90) (PFP) (6-phosphofructokinase, pyrophosphate dependent) (Pyrophosphate-dependent 6-phosphofructose-1-kinase) (PPi-PFK) - Ricinus communis (Castor bean) & (at1g12000 : 673.0) Phosphofructokinase family protein; FUNCTIONS IAverage: diph…	28685.7	42482.8	16284.5	81962	115490	96706	85149.9	56711	187230		5	5	5	19.2	19.2	19.2	52.053	0	105.96	1140900	24	13	0.78949	Non Numérique	16804.5	68634.7	Non Numérique	98052.7	109697	A0A287W633;A0A287W6Y8;A0A287W622;A0A287W6A6;A0A287W635;A0A287W699;A0A287W624;A0A287W6A4;A0A287W6A2;A0A287W694;A0A287W6X8;A0A287W627;A0A287W630	A0A287W633;A0A287W6Y8;A0A287W622;A0A287W6A6;A0A287W635;A0A287W699;A0A287W624;A0A287W6A4;A0A287W6A2;A0A287W694	tr|A0A287W633|A0A287W633_HORVV Uncharacterized protein OS=Hordeum vulgare subsp. vulgare PE=4 SV=1;tr|A0A287W6Y8|A0A287W6Y8_HORVV Pyrophosphate--fructose 6-phosphate 1-phosphotransferase subunit beta OS=Hordeum vulgare subsp. vulgare GN=PFP-BETA PE=3 SV=1;	A0A287W633
A0A287WBF7	26.1	misc.misc2	(loc_os05g19150.1 : 257.0) no description available & (at4g02340 : 177.0) alpha/beta-Hydrolases superfamily protein; FUNCTIONS IAverage: epoxide hydrolase activity, catalytic activity; LOCATED IAverage: peroxisome; EXPRESSED IAverage: 22 plant structures; EXPRESSED DURING: 13 growth stages; CONTAINS InterPro DOMAIN/s: Epoxide hydrolase-like (InterPro:IPR000639), Alpha/beta hydrolase fold-1 (Inter…	29528.5	25021.2	23565.2	14780.1	37611	25507.3	61296	42475	60869		3	3	3	31.2	31.2	31.2	17.498	0	24.543	367250	5	2	1	Non Numérique	Non Numérique	10745.2	Non Numérique	37611	54880	A0A287WBF7;A0A287WBC4	A0A287WBF7	tr|A0A287WBF7|A0A287WBF7_HORVV Uncharacterized protein OS=Hordeum vulgare subsp. vulgare PE=4 SV=1	A0A287WBF7
A0A287WC84	33.99	development.unspecified	(loc_os06g30370.1 : 255.0) no description available & (at1g18100 : 209.0) Encodes a member of the FT and TFL1 family of phosphatidylethanolamine-binding proteins. It is expressed in seeds and up-regulated in response to ABA. Loss of function mutants show decreased rate of germination in the presence of ABA. ABA dependent regulation is mediated by both ABI3 and ABI5. ABI5 promotes MFT expression, …	29996	23543.6	24377.8	125040	107810	23183.5	319380	102900	229580		3	3	3	22.1	22.1	22.1	17.903	0	101.72	1606700	25	7	0.30303	Non Numérique	12183.4	108762	29996	116425	217287	A0A287WC84;A0A287WCD7;A0A287WC88;A0A287WCP3;A0A287WC93;A0A287WCD6;A0A287WCD0	A0A287WC84;A0A287WCD7;A0A287WC88;A0A287WCP3;A0A287WC93;A0A287WCD6;A0A287WCD0	tr|A0A287WC84|A0A287WC84_HORVV Uncharacterized protein OS=Hordeum vulgare subsp. vulgare PE=4 SV=1;tr|A0A287WCD7|A0A287WCD7_HORVV Uncharacterized protein OS=Hordeum vulgare subsp. vulgare PE=4 SV=1;tr|A0A287WC88|A0A287WC88_HORVV Uncharacterized protein OS=	A0A287WC84
A0A287WDQ8	25.1	C1-metabolism.formate dehydrogenase	(q9zri8|fdh_horvu : 657.0) Formate dehydrogenase, mitochondrial precursor (EC 1.2.1.2) (NAD-dependent formate dehydrogenase) (FDH) - Hordeum vulgare (Barley) & (loc_os06g29180.1 : 652.0) no description available & (at5g14780 : 531.0) Encodes a NAD-dependent formate dehydrogenase.; formate dehydrogenase (FDH); FUNCTIONS IAverage: NAD or NADH binding, binding, oxidoreductase activity, acting on the…	95442	85849	92328.9	151300	221790	292560	110490	151030	209910		5	5	5	25.9	25.9	25.9	38.153	0	41.079	1989800	29	5	0.0505221	4893.99	70630	49991.1	91206.7	221883	157143	A0A287WDQ8;A0A287WDC4;F2CWR0;M0Z139;A0A287UK89	A0A287WDQ8;A0A287WDC4;F2CWR0	tr|A0A287WDQ8|A0A287WDQ8_HORVV Formate dehydrogenase, mitochondrial OS=Hordeum vulgare subsp. vulgare PE=3 SV=1;tr|A0A287WDC4|A0A287WDC4_HORVV Formate dehydrogenase, mitochondrial OS=Hordeum vulgare subsp. vulgare PE=3 SV=1;tr|F2CWR0|F2CWR0_HORVV Formate d	A0A287WDQ8
A0A287WLH5	3.3	minor CHO metabolism.sugar alcohols	(loc_os08g43190.1 : 347.0) no description available & (at5g51970 : 319.0) Encodes a putative sorbitol dehydrogenase that can be thiolated in vitro.; GroES-like zinc-binding alcohol dehydrogenase family protein; FUNCTIONS IAverage: oxidoreductase activity, zinc ion binding; INVOLVED IAverage: oxidation reduction; EXPRESSED IAverage: 24 plant structures; EXPRESSED DURING: 15 growth stages; CONTAINS…	17240.9	27102.3	29544.4	29171.2	58174	37222	70489	114010	190860		3	3	3	27.7	27.7	27.7	21.564	0	39.092	1200600	27	4	0.191628	Non Numérique	14815.3	60949.7	Non Numérique	47698	125120	A0A287WLH5;F2CYT1;A0A287WLF1;A0A287WLN9	A0A287WLH5;F2CYT1;A0A287WLF1;A0A287WLN9	tr|A0A287WLH5|A0A287WLH5_HORVV Uncharacterized protein OS=Hordeum vulgare subsp. vulgare PE=4 SV=1;tr|F2CYT1|F2CYT1_HORVV Predicted protein OS=Hordeum vulgare subsp. vulgare PE=2 SV=1;tr|A0A287WLF1|A0A287WLF1_HORVV Uncharacterized protein OS=Hordeum vulgar	A0A287WLH5
A0A287WPW8	27.1	RNA.processing	(loc_os08g22354.1 : 663.0) no description available & (at4g34110 : 509.0) Putative poly-A binding protein. Member of a gene family .Expressed in stele and root meristem and post-fertilization ovules.Member of the class II family of PABP proteins.; poly(A) binding protein 2 (PAB2); FUNCTIONS IAverage: RNA binding, translation initiation factor activity; INVOLVED IAverage: response to salt stress, …	93323	174150	135760	138290	135920	89793	79570	112040	86598		7	7	5	13.9	13.9	11.4	74.763	0	308.73	1323100	33	12	0.290643	40430.4	27341.3	17083.1	134411	121334	92736	A0A287WPW8;A0A287WPV3;A0A287WQ57;A0A287WQ67;A0A287WPX2;A0A287WPW0;A0A287WPW6;A0A287WQ63;A0A287WPW3;A0A287WQ01;A0A287WPW1;A0A287WPZ6	A0A287WPW8;A0A287WPV3;A0A287WQ57;A0A287WQ67;A0A287WPX2;A0A287WPW0;A0A287WPW6;A0A287WQ63;A0A287WPW3	tr|A0A287WPW8|A0A287WPW8_HORVV Polyadenylate-binding protein OS=Hordeum vulgare subsp. vulgare PE=3 SV=1;tr|A0A287WPV3|A0A287WPV3_HORVV Polyadenylate-binding protein OS=Hordeum vulgare subsp. vulgare PE=3 SV=1;tr|A0A287WQ57|A0A287WQ57_HORVV Polyadenylate-b	A0A287WPW8
A0A287WWZ9	4.1.8	glycolysis.cytosolic branch.glyceraldehyde 3-phosphate dehydrogenase (GAP-DH)	(p26517|g3px_horvu : 540.0) Glyceraldehyde-3-phosphate dehydrogenase, cytosolic (EC 1.2.1.12) - Hordeum vulgare (Barley) & (loc_os08g03290.1 : 507.0) no description available & (at1g13440 : 484.0) glyceraldehyde-3-phosphate dehydrogenase C2 (GAPC2); FUNCTIONS IAverage: copper ion binding, glyceraldehyde-3-phosphate dehydrogenase activity, zinc ion binding; INVOLVED IAverage: response to oxidative…	387470	560630	268350	287160	483920	312870	294340	317730	523900		9	7	6	51.5	46.4	46.4	31.725	0	314.08	4758000	29	9	0.914294	146970	106953	126327	405483	361317	378657	A0A287WWZ9;A0A287WX66;A0A287WXA1;A0A287WX22;A0A287WX12;A0A287WX60;A0A287WX17;A0A287WXA5;A0A287WWY0	A0A287WWZ9;A0A287WX66;A0A287WXA1;A0A287WX22;A0A287WX12;A0A287WX60;A0A287WX17;A0A287WXA5;A0A287WWY0	tr|A0A287WWZ9|A0A287WWZ9_HORVV Glyceraldehyde-3-phosphate dehydrogenase OS=Hordeum vulgare subsp. vulgare PE=3 SV=1;tr|A0A287WX66|A0A287WX66_HORVV Glyceraldehyde-3-phosphate dehydrogenase OS=Hordeum vulgare subsp. vulgare PE=3 SV=1;tr|A0A287WXA1|A0A287WXA1	A0A287WWZ9
A0A287X5K5	24.2	Biodegradation of Xenobiotics.lactoylglutathione lyase	(q948t6|lgul_orysa : 484.0) Lactoylglutathione lyase (EC 4.4.1.5) (Methylglyoxalase) (Aldoketomutase) (Glyoxalase I) (Glx I) (Ketone-aldehyde mutase) (S-D-lactoylglutathione methylglyoxal lyase) (Allergen Ory s ?) (Allergen Glb33) (PP33) - Oryza sativa (Rice) & (loc_os08g09250.2 : 484.0) no description available & (at1g11840 : 403.0) Encodes a glyoxalase I homolog ATGLX1.; glyoxalase I homolog (G…	143590	32393.6	16181.7	136400	139290	131230	130000	135230	126700		6	6	6	23.4	23.4	23.4	29.117	0	107.45	1439000	24	21	0.218267	Non Numérique	4083.39	4301.24	143590	135640	130643	A0A287X5K5;A0A287X5U8;A0A287X5L7;A0A287X5I7;A0A287X5M1;A0A287X5L0;A0A287X5J9;A0A287X5J8;A0A287X5R6;A0A287X5S1;A0A287X5J3;A0A287F348;A0A287F344;A0A287F336;A0A287F334;A0A287F347;A0A287F367;A0A287F360;A0A287F339;A0A287F342;A0A287F343	A0A287X5K5;A0A287X5U8;A0A287X5L7;A0A287X5I7;A0A287X5M1;A0A287X5L0;A0A287X5J9	tr|A0A287X5K5|A0A287X5K5_HORVV Uncharacterized protein OS=Hordeum vulgare subsp. vulgare PE=4 SV=1;tr|A0A287X5U8|A0A287X5U8_HORVV Uncharacterized protein OS=Hordeum vulgare subsp. vulgare PE=4 SV=1;tr|A0A287X5L7|A0A287X5L7_HORVV Uncharacterized protein OS=	A0A287X5K5
C3W8K8	2.1.2.1	major CHO metabolism.synthesis.starch.AGPase	(p55238|glgs_horvu : 940.0) Glucose-1-phosphate adenylyltransferase small subunit, chloroplast precursor (EC 2.7.7.27) (ADP-glucose synthase) (ADP-glucose pyrophosphorylase) (AGPase B) (Alpha-D-glucose-1-phosphate adenyl transferase) - Hordeum vulgare (Barley) & (loc_os08g25734.1 : 883.0) no description available & (at5g48300 : 835.0) Encodes the small subunit of ADP-glucose pyrophosphorylase. Th…	438880	1489400	623990	1435000	1176900	1135200	924581	760500	693220		9	9	9	26.3	26.3	26.3	56.335	0	323.31	10935000	62	2	0.28399	560772	162396	119007	850757	1249030	792767	C3W8K8;A0A287WRW2	C3W8K8;A0A287WRW2	tr|C3W8K8|C3W8K8_HORVV Glucose-1-phosphate adenylyltransferase OS=Hordeum vulgare subsp. vulgare GN=AGP-S1b PE=2 SV=1;tr|A0A287WRW2|A0A287WRW2_HORVV Glucose-1-phosphate adenylyltransferase OS=Hordeum vulgare subsp. vulgare PE=3 SV=1	C3W8K8
C3W8L1	2.1.2.1	major CHO metabolism.synthesis.starch.AGPase	(p30524|glgl1_horvu : 1095.0) Glucose-1-phosphate adenylyltransferase large subunit 1, chloroplast precursor (EC 2.7.7.27) (ADP-glucose synthase) (ADP-glucose pyrophosphorylase) (AGPase S) (Alpha-D-glucose-1-phosphate adenyl transferase) (BEPL) - Hordeum vulgare (B & (loc_os05g50380.1 : 996.0) no description available & (at1g27680 : 676.0) ADP-glucose pyrophosphorylase catalyzes the first, rate l…	901150	1607100	847570	1417400	1137800	1137000	734270	542850	1039500		14	14	14	35.4	35.4	35.4	57.932	0	323.31	12409000	106	13	0.227445	423895	161659	250489	1118610	1230730	772207	C3W8L1;A0A287GQL8;A0A287GQM4;A0A287GQG8;A0A287GQL2;A0A287GQI6;A0A287GQL9;A0A287GQK9;A0A287GQJ2;A0A287GQH5;A0A287GQK8;A0A287GQL3;A0A287GQI7	C3W8L1;A0A287GQL8;A0A287GQM4;A0A287GQG8;A0A287GQL2;A0A287GQI6;A0A287GQL9;A0A287GQK9	tr|C3W8L1|C3W8L1_HORVV Glucose-1-phosphate adenylyltransferase OS=Hordeum vulgare subsp. vulgare GN=AGP-L1 PE=2 SV=1;tr|A0A287GQL8|A0A287GQL8_HORVV Glucose-1-phosphate adenylyltransferase OS=Hordeum vulgare subsp. vulgare PE=3 SV=1;tr|A0A287GQM4|A0A287GQM4	C3W8L1
F2CQ27	30.5	signalling.G-proteins	(loc_os05g49890.1 : 405.0) no description available & (p41919|ranb1_tobac : 397.0) GTP-binding nuclear protein Ran-B1 - Nicotiana tabacum (Common tobacco) & (at5g55190 : 396.0) A member of RAN GTPase gene family. Encodes a small soluble GTP-binding protein. Likely to be involved in nuclear translocation of proteins. May also be involved in cell cycle progression.; RAN GTPase 3 (RAN3); FUNCTIONS I…	133260	68509	23140.9	107910	164030	80506	107740	63826	83566		5	5	5	29.9	29.9	29.9	25.133	0	39.163	1123200	32	15	0.588808	45785.9	42576.8	21994.3	100884	117482	85044	F2CQ27;A0A287GPF8;A0A287GPD6;A0A287X5B7;A0A287GPD0;A0A287GPE1;A0A287GPG3;M0UFI4;A0A287X531;A0A287EA34;F2CPS8;A0A287X525;A0A287X534;A0A287X584;A0A287GPI3	F2CQ27;A0A287GPF8;A0A287GPD6;A0A287X5B7;A0A287GPD0;A0A287GPE1;A0A287GPG3;M0UFI4;A0A287X531;A0A287EA34;F2CPS8;A0A287X525;A0A287X534;A0A287X584	tr|F2CQ27|F2CQ27_HORVV GTP-binding nuclear protein OS=Hordeum vulgare subsp. vulgare PE=2 SV=1;tr|A0A287GPF8|A0A287GPF8_HORVV GTP-binding nuclear protein OS=Hordeum vulgare subsp. vulgare PE=3 SV=1;tr|A0A287GPD6|A0A287GPD6_HORVV GTP-binding nuclear protein	F2CQ27
F2CR67	35.2	not assigned.unknown	(loc_os03g63380.1 : 280.0) no description available & (at4g14100 : 195.0) transferases, transferring glycosyl groups; FUNCTIONS IAverage: transferase activity, transferring glycosyl groups; INVOLVED IAverage: biological_process unknown; LOCATED IAverage: vacuole; EXPRESSED IAverage: 21 plant structures; EXPRESSED DURING: 14 growth stages; BEST Arabidopsis thaliana protein match is: unknown protei…	20371.3	30502.8	35709.8	75210	98376	72641	69071	91603	101230		2	2	2	13.7	13.7	13.7	24.308	0	58.317	896700	10	4	0.69875	Non Numérique	14174.8	16505.4	Non Numérique	82075.7	87301.3	F2CR67;A0A287SZQ0;A0A287SZM5;A0A287SZV7	F2CR67;A0A287SZQ0;A0A287SZM5;A0A287SZV7	tr|F2CR67|F2CR67_HORVV Predicted protein OS=Hordeum vulgare subsp. vulgare PE=2 SV=1;tr|A0A287SZQ0|A0A287SZQ0_HORVV Predicted protein OS=Hordeum vulgare subsp. vulgare PE=4 SV=1;tr|A0A287SZM5|A0A287SZM5_HORVV Predicted protein OS=Hordeum vulgare subsp. vul	F2CR67
F2CRH2	#N/A	#N/A	#N/A	835450	906060	1066800	982559	1668100	765360	736270	506940	1427800		7	7	0	25.5	25.5	0	49.168	0	136.95	13627000	64	6	0.726316	118565	471183	479373	936103	1138670	890337	F2CRH2;A0A287SHN4;A0A287SHU0;A0A287SHN6;A0A287P673;A0A287P7C9	F2CRH2;A0A287SHN4;A0A287SHU0;A0A287SHN6;A0A287P673	tr|F2CRH2|F2CRH2_HORVV Elongation factor 1-alpha OS=Hordeum vulgare subsp. vulgare PE=2 SV=1;tr|A0A287SHN4|A0A287SHN4_HORVV Elongation factor 1-alpha OS=Hordeum vulgare subsp. vulgare PE=3 SV=1;tr|A0A287SHU0|A0A287SHU0_HORVV Elongation factor 1-alpha OS=Ho	F2CRH2
F2CXV3	23.4.10	nucleotide metabolism.phosphotransfer and pyrophosphatases.nucleoside diphosphate kinase	(loc_os10g41410.2 : 273.0) no description available & (p93554|ndk1_sacof : 267.0) Nucleoside diphosphate kinase 1 (EC 2.7.4.6) (Nucleoside diphosphate kinase I) (NDK I) (NDP kinase I) (NDPK I) (PP18) - Saccharum officinarum (Sugarcane) & (at4g09320 : 258.0) nucleoside diphosphate kinase type 1 (NDPK1) gene, complete; NDPK1; FUNCTIONS IAverage: nucleoside diphosphate kinase activity, ATP binding; …	221860	34049.2	182490	264180	207660	297840	271670	215180	92328.9		6	6	6	43.3	43.3	43.3	16.646	0	106.73	2412900	38	2	0.505727	27838.8	45570.3	91693.9	202175	256560	193060	F2CXV3;A0A287FPH0	F2CXV3	tr|F2CXV3|F2CXV3_HORVV Nucleoside diphosphate kinase OS=Hordeum vulgare subsp. vulgare PE=2 SV=1	F2CXV3
F2D074	17.2.3	hormone metabolism.auxin.induced-regulated-responsive-activated	(loc_os03g53270.1 : 409.0) no description available & (gnl|cdd|48483 : 344.0) no description available & (at5g43830 : 295.0) Aluminium induced protein with YGL and LRDR motifs; FUNCTIONS IAverage: molecular_function unknown; INVOLVED IAverage: biological_process unknown; LOCATED IAverage: cytosol, nucleus; EXPRESSED IAverage: 26 plant structures; EXPRESSED DURING: 15 growth stages; BEST Arabidops…	93598	55784	84013.9	67612	102160	86095	67842	80459.1	49544		3	3	3	17.1	17.1	17.1	26.481	0	97.537	904180	15	2	0.447089	19658.3	17288.1	15544.3	77798.7	85289	65948.3	F2D074;A0A287SBD0	F2D074;A0A287SBD0	tr|F2D074|F2D074_HORVV Predicted protein OS=Hordeum vulgare subsp. vulgare PE=2 SV=1;tr|A0A287SBD0|A0A287SBD0_HORVV Predicted protein OS=Hordeum vulgare subsp. vulgare PE=4 SV=1	F2D074
F2D351	35.1	not assigned.no ontology	(loc_os05g01050.2 : 174.0) no description available & (at1g10590 : 150.0) Nucleic acid-binding, OB-fold-like protein; INVOLVED IAverage: biological_process unknown; LOCATED IAverage: plasma membrane; EXPRESSED IAverage: 26 plant structures; EXPRESSED DURING: 15 growth stages; CONTAINS InterPro DOMAIN/s: Nucleic acid-binding, OB-fold-like (InterPro:IPR016027), Nucleic acid-binding, OB-fold (InterP…	42725	62713.8	20303.4	45498	48091	42271.8	46270	59202	30687		3	3	3	34.4	34.4	34.4	14.27	0	30.027	442290	12	2	0.903502	Non Numérique	1833.53	14278	42725	46794.5	45386.3	F2D351;A0A287EEA4	F2D351;A0A287EEA4	tr|F2D351|F2D351_HORVV Predicted protein OS=Hordeum vulgare subsp. vulgare PE=2 SV=1;tr|A0A287EEA4|A0A287EEA4_HORVV Uncharacterized protein OS=Hordeum vulgare subsp. vulgare PE=4 SV=1	F2D351
F2D6E2	33.99	development.unspecified	(p49027|gblp_orysa : 555.0) Guanine nucleotide-binding protein subunit beta-like protein (GPB-LR) (RWD) - Oryza sativa (Rice) & (loc_os01g49290.1 : 555.0) no description available & (at1g18080 : 455.0) Encodes the Arabidopsis thaliana homolog of the tobacco WD-40 repeat ArcA gene.; ATARCA; FUNCTIONS IAverage: nucleotide binding; INVOLVED IAverage: response to cadmium ion; LOCATED IAverage: cytoso…	66807	110140	50083	46245	61213	33762.9	15879.7	9079.14	41589		5	5	5	23.3	23.3	23.3	36.282	0	71.749	496840	10	2	0.423872	30995.4	10584	Non Numérique	75676.7	53729	41589	F2D6E2;A0A287GIZ9	F2D6E2;A0A287GIZ9	tr|F2D6E2|F2D6E2_HORVV Predicted protein OS=Hordeum vulgare subsp. vulgare PE=2 SV=1;tr|A0A287GIZ9|A0A287GIZ9_HORVV Uncharacterized protein OS=Hordeum vulgare subsp. vulgare PE=4 SV=1	F2D6E2
F2D6I8	4.1.8	glycolysis.cytosolic branch.glyceraldehyde 3-phosphate dehydrogenase (GAP-DH)	(loc_os04g40950.1 : 603.0) no description available & (q43247|g3pe_maize : 595.0) Glyceraldehyde-3-phosphate dehydrogenase, cytosolic 3 (EC 1.2.1.12) - Zea mays (Maize) & (at3g04120 : 551.0) encodes cytosolic GADPH (C subunit) involved in the glycolytic pathway but also interacts with H2O2 potentially placing it in a signalling cascade induced by ROS.; glyceraldehyde-3-phosphate dehydrogenase C s…	3501000	3271100	3361600	2133700	3299400	2329000	3228600	3602700	3789700		17	17	15	65.9	65.9	61.4	36.611	0	323.31	41121000	192	13	0.0563537	115814	624323	285702	3377900	2587370	3540330	F2D6I8;A0A287U800;M0YRV8;A0A287U7R7;A0A287U7Z5;A0A287U7S7;A0A287U805;A0A287U7V7;A0A287U7X7;A0A287U8B2;A0A287U7W6;A0A287U7S2;A0A287U7Y2	F2D6I8;A0A287U800;M0YRV8;A0A287U7R7;A0A287U7Z5;A0A287U7S7;A0A287U805;A0A287U7V7;A0A287U7X7;A0A287U8B2	tr|F2D6I8|F2D6I8_HORVV Glyceraldehyde-3-phosphate dehydrogenase OS=Hordeum vulgare subsp. vulgare PE=2 SV=1;tr|A0A287U800|A0A287U800_HORVV Uncharacterized protein OS=Hordeum vulgare subsp. vulgare PE=3 SV=1;tr|M0YRV8|M0YRV8_HORVV Glyceraldehyde-3-phosphate	F2D6I8
F2D9Z5	33.1	development.storage proteins	(loc_os05g02520.1 : 569.0) no description available & (at1g07750 : 463.0) RmlC-like cupins superfamily protein; FUNCTIONS IAverage: copper ion binding, zinc ion binding, nutrient reservoir activity; INVOLVED IAverage: biological_process unknown; LOCATED IAverage: cellular_component unknown; EXPRESSED IAverage: 26 plant structures; EXPRESSED DURING: 14 growth stages; CONTAINS InterPro DOMAIN/s: Cu…	365740	488720	362850	277390	420680	278160	218020	504000	450120		7	7	7	39.1	39.1	39.1	38.148	0	178.18	4762800	49	13	0.647109	71851.3	82507.1	151964	405770	325410	390713	F2D9Z5;A0A287XZP2;A0A287XZM4;A0A287XZD0;A0A287XZ97;A0A287EKG7;F2CRG1;A0A287XZM1;A0A287RFC5;A0A287RFG6;A0A287XZQ6;A0A287RFT1;A0A287RFT6	F2D9Z5;A0A287XZP2;A0A287XZM4	tr|F2D9Z5|F2D9Z5_HORVV Predicted protein OS=Hordeum vulgare subsp. vulgare PE=2 SV=1;tr|A0A287XZP2|A0A287XZP2_HORVV Uncharacterized protein OS=Hordeum vulgare subsp. vulgare PE=4 SV=1;tr|A0A287XZM4|A0A287XZM4_HORVV Uncharacterized protein OS=Hordeum vulgar	F2D9Z5
F2DWT1	33.99	development.unspecified	(q9m5g3|tctp_horvu : 299.0) Translationally-controlled tumor protein homolog (TCTP) (HTP) - Hordeum vulgare (Barley) & (loc_os11g43900.1 : 264.0) no description available & (at3g16640 : 233.0) Encodes a protein homologous to translationally controlled tumor protein (TCTP) from Drosophila. In flies, TCTP functions guanine nucleotide exchange factor in the TOR signaling pathway. TCTP is expressed t…	46397	31709.7	29743.4	56334	111630	94537	8851.96	12852.9	66512		4	4	4	34.5	34.5	34.5	18.884	0	89.389	660650	9	3	1	Non Numérique	28311.6	Non Numérique	46397	87500.3	66512	F2DWT1;A0A287NRA8;A0A287NRQ3	F2DWT1;A0A287NRA8;A0A287NRQ3	tr|F2DWT1|F2DWT1_HORVV Predicted protein OS=Hordeum vulgare subsp. vulgare PE=2 SV=1;tr|A0A287NRA8|A0A287NRA8_HORVV Predicted protein OS=Hordeum vulgare subsp. vulgare PE=3 SV=1;tr|A0A287NRQ3|A0A287NRQ3_HORVV Predicted protein OS=Hordeum vulgare subsp. vul	F2DWT1
F2DY31	31.1	cell.organisation	(loc_os03g60590.2 : 198.0) no description available & (q9fvi2|adf1_pethy : 186.0) Actin-depolymerizing factor 1 (ADF 1) - Petunia hybrida (Petunia) & (at5g59880 : 182.0) Encodes actin depolymerizing factor 3 (ADF3).; actin depolymerizing factor 3 (ADF3); FUNCTIONS IAverage: actin binding; INVOLVED IAverage: response to oxidative stress, response to cadmium ion; LOCATED IAverage: mitochondrion, in…	504870	178980	201910	784490	297420	177380	804360	313890	471290		3	3	3	31.9	31.9	31.9	16.069	0	149.92	4863600	22	3	0.567988	181895	321514	250423	295253	419763	529847	F2DY31;A0A287SS27;A0A287SS24	F2DY31;A0A287SS27	tr|F2DY31|F2DY31_HORVV Predicted protein OS=Hordeum vulgare subsp. vulgare PE=2 SV=1;tr|A0A287SS27|A0A287SS27_HORVV Uncharacterized protein OS=Hordeum vulgare subsp. vulgare PE=3 SV=1	F2DY31
F2E598	29.2.1.2.1.19	protein.synthesis.ribosomal protein.eukaryotic.40S subunit.S19	(loc_os03g31134.1 : 271.0) no description available & (p40978|rs19_orysa : 254.0) 40S ribosomal protein S19 - Oryza sativa (Rice) & (gnl|cdd|85236 : 223.0) no description available & (at5g61170 : 211.0) Ribosomal protein S19e family protein; FUNCTIONS IAverage: structural constituent of ribosome; INVOLVED IAverage: translation; LOCATED IAverage: cytosolic small ribosomal subunit, cytosolic riboso…	144530	25262.3	50899	76330	78813	78933	66689	63710	26378		5	5	5	28.4	28.4	28.4	17.084	0	36.869	784720	17	13	0.375649	66207.1	1469.43	22463	97714.5	78025.3	52259	F2E598;A0A287R814;A0A287R7P2;A0A287R862;A0A287R867;A0A287R7P8;A0A287R807;A0A287R7W9;A0A287R7R1;A0A287R7R6;A0A287UE41;A0A287FVB8;A0A287H8P2	F2E598;A0A287R814;A0A287R7P2;A0A287R862;A0A287R867;A0A287R7P8;A0A287R807;A0A287R7W9;A0A287R7R1;A0A287R7R6	tr|F2E598|F2E598_HORVV Predicted protein OS=Hordeum vulgare subsp. vulgare PE=2 SV=1;tr|A0A287R814|A0A287R814_HORVV Uncharacterized protein OS=Hordeum vulgare subsp. vulgare PE=4 SV=1;tr|A0A287R7P2|A0A287R7P2_HORVV Uncharacterized protein OS=Hordeum vulgar	F2E598
F2ED74	20.2	stress.abiotic	(loc_os12g43430.1 : 117.0) no description available & (p31110|tlp_orysa : 112.0) Thaumatin-like protein precursor - Oryza sativa (Rice) & (gnl|cdd|84687 : 99.0) no description available & (at4g11650 : 82.8) osmotin-like protein; osmotin 34 (OSM34); INVOLVED IAverage: defense response to fungus, incompatible interaction, response to salt stress, defense response to bacterium, incompatible interact…	135620	141280	361320	18086.6	18319.1	24313.5	7589.22	15071.8	47942		3	3	3	28	28	28	18.048	0	20.223	719960	16	1	1	128705	Non Numérique	Non Numérique	212740	Non Numérique	47942	F2ED74	F2ED74	tr|F2ED74|F2ED74_HORVV Predicted protein OS=Hordeum vulgare subsp. vulgare PE=2 SV=1	F2ED74
F2EEH7	35.2	not assigned.unknown	(original descriptioAverage: Predicted protein OS=Hordeum vulgare subsp. vulgare PE=2 SV=1)	69482	41330	38227	51293	13812	53394	93467	34045	65262		3	3	3	31.8	31.8	31.8	11.76	0	37.334	556260	10	12	0.534311	22100.6	22271	29723.7	53854.5	39499.7	64258	F2EEH7;A0A287ENQ5;A0A287E9B0;A0A287ENR2;A0A287ENN3;A0A287ENR1;A0A287ENP8;A0A287ENS3;A0A287ENR9;A0A287ENQ8;A0A287ENN8;A0A287ENQ1	F2EEH7;A0A287ENQ5;A0A287E9B0;A0A287ENR2;A0A287ENN3;A0A287ENR1;A0A287ENP8	tr|F2EEH7|F2EEH7_HORVV Predicted protein OS=Hordeum vulgare subsp. vulgare PE=2 SV=1;tr|A0A287ENQ5|A0A287ENQ5_HORVV Uncharacterized protein OS=Hordeum vulgare subsp. vulgare PE=4 SV=1;tr|A0A287E9B0|A0A287E9B0_HORVV Uncharacterized protein OS=Hordeum vulgar	F2EEH7
F2EFD1	29.2.1.2.1.27	protein.synthesis.ribosomal protein.eukaryotic.40S subunit.S27	(q96564|rs27_horvu : 141.0) 40S ribosomal protein S27 (Manganese efficiency-related protein 1) - Hordeum vulgare (Barley) & (loc_os02g27769.1 : 140.0) no description available & (at3g61110 : 139.0) Arabidopsis ribosomal protein; ribosomal protein S27 (RS27A); FUNCTIONS IAverage: structural constituent of ribosome; INVOLVED IAverage: translation, ribosome biogenesis; LOCATED IAverage: cytosolic sm…	682770	442410	694640	411200	575470	538570	379180	472070	325520		4	4	4	47.7	47.7	47.7	9.5691	0	73.481	5556100	31	4	0.117626	142322	86187.2	74145	606607	508413	392257	F2EFD1;A0A287XUG8;A0A287NAR0;A0A287XUB9	F2EFD1;A0A287XUG8	tr|F2EFD1|F2EFD1_HORVV 40S ribosomal protein S27 OS=Hordeum vulgare subsp. vulgare PE=2 SV=1;tr|A0A287XUG8|A0A287XUG8_HORVV 40S ribosomal protein S27 OS=Hordeum vulgare subsp. vulgare PE=3 SV=1	F2EFD1
M0UKI5	2.2.1.5	major CHO metabolism.degradation.sucrose.Susy	(p31922|sus1_horvu : 1624.0) Sucrose synthase 1 (EC 2.4.1.13) (Sucrose-UDP glucosyltransferase 1) - Hordeum vulgare (Barley) & (loc_os06g09450.7 : 1565.0) no description available & (ipr000368 : 1500.0) Sucrose synthase & (at3g43190 : 1238.0) Encodes a protein with sucrose synthase activity (SUS4).; sucrose synthase 4 (SUS4); FUNCTIONS IAverage: UDP-glycosyltransferase activity, sucrose synthase …	25661.2	32288.8	20662	177380	168800	149370	201110	55990	212380		10	8	7	14.7	12	10.5	92.174	0	99.056	1721300	27	9	0.873057	Non Numérique	14351	87220.7	Non Numérique	165183	156493	M0UKI5;A0A287VYW6;A0A287VYP3;A0A287VZH3;A0A287VYN9;A0A287VZG8;A0A287VYU7;M0UKI6;A0A287VYY5	M0UKI5;A0A287VYW6;A0A287VYP3;A0A287VZH3;A0A287VYN9;A0A287VZG8;A0A287VYU7;M0UKI6	tr|M0UKI5|M0UKI5_HORVV Sucrose synthase OS=Hordeum vulgare subsp. vulgare PE=3 SV=1;tr|A0A287VYW6|A0A287VYW6_HORVV Sucrose synthase OS=Hordeum vulgare subsp. vulgare PE=3 SV=1;tr|A0A287VYP3|A0A287VYP3_HORVV Sucrose synthase OS=Hordeum vulgare subsp. vulgar	M0UKI5
M0VAF1	35.2	not assigned.unknown	(original descriptioAverage: Uncharacterized protein OS=Hordeum vulgare subsp. vulgare PE=4 SV=1)	80717	48756.1	24635.1	84438	37886	14777.5	118150	91459	86076		5	5	5	33.2	33.2	33.2	21.344	0	144.25	930770	35	1	0.181226	Non Numérique	32917.2	17176.2	80717	61162	98561.7	M0VAF1	M0VAF1	tr|M0VAF1|M0VAF1_HORVV Uncharacterized protein OS=Hordeum vulgare subsp. vulgare PE=4 SV=1	M0VAF1
M0VML1	35.2	not assigned.unknown	(original descriptioAverage: Uncharacterized protein OS=Hordeum vulgare subsp. vulgare PE=4 SV=1)	40879.1	31994	23871.1	220720	76855	26243.6	350680	150220	106810		1	1	1	15.6	15.6	15.6	16.039	0	8.2574	1217700	11	1	0.660632	Non Numérique	101728	130090	Non Numérique	148788	202570	M0VML1	M0VML1	tr|M0VML1|M0VML1_HORVV Uncharacterized protein OS=Hordeum vulgare subsp. vulgare PE=4 SV=1	M0VML1
M0WF40	29.2.4	protein.synthesis.elongation	(loc_os02g12794.1 : 635.0) no description available & (q6yw46|ef1g2_orysa : 634.0) Elongation factor 1-gamma 2 (EF-1-gamma 2) (eEF-1B gamma 2) - Oryza sativa (Rice) & (at1g57720 : 577.0) Translation elongation factor EF1B, gamma chain; FUNCTIONS IAverage: copper ion binding, translation elongation factor activity; INVOLVED IAverage: response to cadmium ion, response to zinc ion; LOCATED IAverage:…	57206	28883.1	27351	89242	62242	64238	58724	32579.3	43476		7	7	7	19.9	19.9	19.9	46.803	0	93.572	528390	19	6	0.196483	Non Numérique	15045.4	10782	57206	71907.3	51100	M0WF40;A0A287X6Z0;M0WF37;M0WF36;A0A287X774;A0A287X6Y5	M0WF40;A0A287X6Z0;M0WF37	tr|M0WF40|M0WF40_HORVV Uncharacterized protein OS=Hordeum vulgare subsp. vulgare PE=4 SV=1;tr|A0A287X6Z0|A0A287X6Z0_HORVV Uncharacterized protein OS=Hordeum vulgare subsp. vulgare PE=4 SV=1;tr|M0WF37|M0WF37_HORVV Uncharacterized protein OS=Hordeum vulgare	M0WF40
M0WK44	31.3.1	cell.cycle.peptidylprolyl isomerase	(gnl|cdd|29397 : 288.0) no description available & (loc_os09g39780.2 : 271.0) no description available & (gnl|cdd|35766 : 256.0) no description available & (at3g56070 : 247.0) rotamase cyclophilin 2 (ROC2) exhibiting peptidyl-prolyl cis-trans isomerase activity involved in signal transduction.; rotamase cyclophilin 2 (ROC2); CONTAINS InterPro DOMAIN/s: Cyclophilin-like (InterPro:IPR015891), Pepti…	278540	186570	385420	20027.8	186430	113990	102150	163200	124480		3	3	3	21	21	21	18.545	0	70.4	1917800	13	2	0.0874597	99518.1	51222.8	30889.5	283510	150210	129943	M0WK44;A0A287MWF4	M0WK44;A0A287MWF4	tr|M0WK44|M0WK44_HORVV Peptidyl-prolyl cis-trans isomerase OS=Hordeum vulgare subsp. vulgare PE=3 SV=1;tr|A0A287MWF4|A0A287MWF4_HORVV Peptidyl-prolyl cis-trans isomerase OS=Hordeum vulgare subsp. vulgare PE=3 SV=1	M0WK44
M0WQY8	20.2.1	stress.abiotic.heat	(loc_os11g47760.1 : 1123.0) no description available & (at5g02500 : 1100.0) encodes a member of heat shock protein 70 family.; heat shock cognate protein 70-1 (HSC70-1); FUNCTIONS IAverage: ATP binding; INVOLVED IAverage: protein folding, response to cold, response to virus, response to heat; LOCATED IAverage: cytosol, apoplast, chloroplast, plasma membrane, membrane; EXPRESSED IAverage: 27 plant…	87226	292830	115610	177460	356400	252540	92636	82978	247790		9	9	3	19.3	19.3	6.3	71.107	0	219.89	2329400	31	9	0.346512	111419	89854.9	92492.4	165222	262133	141135	M0WQY8;F2D884;A0A287QLL8;M0Z8C6;A0A287UXF2;A0A287UWY9;A0A287QLT0;A0A287QLL1;A0A287QLM7	M0WQY8;F2D884;A0A287QLL8;M0Z8C6;A0A287UXF2;A0A287UWY9;A0A287QLT0	tr|M0WQY8|M0WQY8_HORVV Uncharacterized protein OS=Hordeum vulgare subsp. vulgare PE=3 SV=1;tr|F2D884|F2D884_HORVV Predicted protein OS=Hordeum vulgare subsp. vulgare PE=2 SV=1;tr|A0A287QLL8|A0A287QLL8_HORVV Predicted protein OS=Hordeum vulgare subsp. vulga	M0WQY8
M0WX05	15	metal handling	(loc_os01g68770.1 : 923.0) no description available & (gnl|cdd|69230 : 833.0) no description available & (gnl|cdd|36136 : 767.0) no description available & (at4g14030 : 766.0) selenium-binding protein 1 (SBP1); FUNCTIONS IAverage: selenium binding; INVOLVED IAverage: response to cadmium ion, response to hydrogen peroxide, cellular response to selenium ion, sulfate assimilation; LOCATED IAverage: …	500380	520410	441300	667720	1253000	684490	566460	736550	819100		9	9	9	27.9	27.9	27.9	53.74	0	160.37	9052900	44	5	0.158207	41130	333176	128823	487363	868403	707370	M0WX05;A0A287MBJ4;A0A287MBJ7;A0A287MBK1;A0A287MBL0	M0WX05;A0A287MBJ4;A0A287MBJ7;A0A287MBK1;A0A287MBL0	tr|M0WX05|M0WX05_HORVV Uncharacterized protein OS=Hordeum vulgare subsp. vulgare PE=4 SV=1;tr|A0A287MBJ4|A0A287MBJ4_HORVV Uncharacterized protein OS=Hordeum vulgare subsp. vulgare PE=4 SV=1;tr|A0A287MBJ7|A0A287MBJ7_HORVV Uncharacterized protein OS=Hordeum	M0WX05
M0X060	33.99	development.unspecified	(loc_os02g53320.1 : 293.0) no description available & (at3g03270 : 186.0) Adenine nucleotide alpha hydrolases-like superfamily protein; INVOLVED IAverage: response to stress; LOCATED IAverage: plasma membrane, membrane; EXPRESSED IAverage: 23 plant structures; EXPRESSED DURING: 13 growth stages; CONTAINS InterPro DOMAIN/s: UspA (InterPro:IPR006016), Rossmann-like alpha/beta/alpha sandwich fold (I…	22033.3	21418.9	21786.7	10921	39118	13154.4	88406	52893	78292		2	2	2	18.2	18.2	18.2	17.77	0	13.469	474560	9	2	1	Non Numérique	Non Numérique	18296.5	Non Numérique	39118	73197	M0X060;A0A287UV25	M0X060;A0A287UV25	tr|M0X060|M0X060_HORVV Uncharacterized protein OS=Hordeum vulgare subsp. vulgare PE=4 SV=1;tr|A0A287UV25|A0A287UV25_HORVV Uncharacterized protein OS=Hordeum vulgare subsp. vulgare PE=4 SV=1	M0X060
M0XD85	8.1.9	TCA / org transformation.TCA.malate DH	(loc_os01g46070.1 : 349.0) no description available & (gnl|cdd|36707 : 330.0) no description available & (gnl|cdd|58492 : 315.0) no description available & (at1g53240 : 307.0) Lactate/malate dehydrogenase family protein; FUNCTIONS IAverage: malate dehydrogenase activity, copper ion binding; INVOLVED IAverage: response to cadmium ion, response to salt stress, response to cold, defense response to …	236030	22578.6	28809	111440	122710	70168	115400	56080	77895		5	5	5	48.8	48.8	48.8	22.846	0	74.709	1324000	30	8	0.480387	Non Numérique	27661.8	30003.8	236030	101439	83125	M0XD85;A0A287L787;A0A287L785;A0A287L784;A0A287L780;M0XD84;A0A287L777;A0A287L779	M0XD85;A0A287L787;A0A287L785;A0A287L784;A0A287L780;M0XD84;A0A287L777;A0A287L779	tr|M0XD85|M0XD85_HORVV Malate dehydrogenase OS=Hordeum vulgare subsp. vulgare PE=3 SV=1;tr|A0A287L787|A0A287L787_HORVV Malate dehydrogenase OS=Hordeum vulgare subsp. vulgare PE=3 SV=1;tr|A0A287L785|A0A287L785_HORVV Malate dehydrogenase OS=Hordeum vulgare s	M0XD85
M0XII1	31.3.1	cell.cycle.peptidylprolyl isomerase	(loc_os06g49480.1 : 299.0) no description available & (gnl|cdd|29397 : 289.0) no description available & (at2g29960 : 286.0) encodes a cyclophilin protein that exhibits peptidylprolyl cis/trans-isomerase and protein refolding activities that were sensitive to cyclosporin A. The protein interacts with GNOM in vitro and is localized to both the cytosolic and membrane fractions. The gene is expresse…	646650	314250	626630	199800	455930	262870	243060	239760	272620		6	6	6	39.4	39.4	39.4	22.854	0	42.63	4716000	33	10	0.0907294	186401	133449	18094.5	529177	306200	251813	M0XII1;A0A287U593;F2D4W1;A0A287U5F2;A0A287U5F0;A0A287U5I0;A0A287XFF1;A0A287XFB6;A0A287U5T9;A0A287XF54	M0XII1;A0A287U593;F2D4W1;A0A287U5F2;A0A287U5F0;A0A287U5I0;A0A287XFF1;A0A287XFB6;A0A287U5T9	tr|M0XII1|M0XII1_HORVV Peptidyl-prolyl cis-trans isomerase OS=Hordeum vulgare subsp. vulgare PE=3 SV=1;tr|A0A287U593|A0A287U593_HORVV Peptidyl-prolyl cis-trans isomerase OS=Hordeum vulgare subsp. vulgare PE=3 SV=1;tr|F2D4W1|F2D4W1_HORVV Peptidyl-prolyl cis	M0XII1
M0XLC4	23.3.2.1	nucleotide metabolism.salvage.nucleoside kinases.adenosine kinase	(loc_os02g41590.1 : 649.0) no description available & (at3g09820 : 604.0) Involved in the salvage synthesis of adenylates and methyl recycling; adenosine kinase 1 (ADK1); FUNCTIONS IAverage: adenosine kinase activity, copper ion binding; INVOLVED IAverage: response to cadmium ion, response to trehalose-6-phosphate stimulus, adenosine salvage; LOCATED IAverage: cytosol, apoplast, plasma membrane, …	367920	176080	266420	143590	197840	173560	143750	193840	120780		7	7	7	32.6	32.6	32.6	37.172	0	107.48	2304600	43	4	0.116076	95974.1	27174.7	37359.5	270140	171663	152790	M0XLC4;A0A287UBG7;A0A287UB57;A0A287UB39	M0XLC4;A0A287UBG7;A0A287UB57	tr|M0XLC4|M0XLC4_HORVV Uncharacterized protein OS=Hordeum vulgare subsp. vulgare PE=4 SV=1;tr|A0A287UBG7|A0A287UBG7_HORVV Uncharacterized protein OS=Hordeum vulgare subsp. vulgare PE=4 SV=1;tr|A0A287UB57|A0A287UB57_HORVV Uncharacterized protein OS=Hordeum	M0XLC4
M0XU84	10.1.4	cell wall.precursor synthesis.UDP-Glc dehydrogenase (UGD)	(loc_os12g25690.1 : 869.0) no description available & (gnl|cdd|37877 : 848.0) no description available & (at5g15490 : 835.0) UDP-glucose 6-dehydrogenase family protein; FUNCTIONS IAverage: in 7 functions; INVOLVED IAverage: oxidation reduction, metabolic process; LOCATED IAverage: cytosol, cell wall, nucleus; EXPRESSED IAverage: 24 plant structures; EXPRESSED DURING: 13 growth stages; CONTAINS In…	73659	143510	103640	86263	68704	118830	63779	49922	68429		6	6	2	20.1	20.1	4.9	49.658	0	102.89	1003200	21	6	0.159823	35042	25434.7	9627.63	106936	91265.7	60710	M0XU84;A0A287N3Z1;F2CQH5;A0A287N3T4;A0A287N3S9;A0A287N3Y9	M0XU84;A0A287N3Z1;F2CQH5;A0A287N3T4;A0A287N3S9;A0A287N3Y9	tr|M0XU84|M0XU84_HORVV UDP-glucose 6-dehydrogenase OS=Hordeum vulgare subsp. vulgare PE=3 SV=1;tr|A0A287N3Z1|A0A287N3Z1_HORVV UDP-glucose 6-dehydrogenase OS=Hordeum vulgare subsp. vulgare PE=3 SV=1;tr|F2CQH5|F2CQH5_HORVV UDP-glucose 6-dehydrogenase OS=Hord	M0XU84
M0XWV5	29.2.1.2.2.81	protein.synthesis.ribosomal protein.eukaryotic.60S subunit.P1	(loc_os08g02340.2 : 110.0) no description available & (gnl|cdd|36973 : 104.0) no description available & (p52855|rla1_maize : 101.0) 60S acidic ribosomal protein P1 (L12) - Zea mays (Maize) & (at5g24510 : 89.0) 60S acidic ribosomal protein family; FUNCTIONS IAverage: structural constituent of ribosome; INVOLVED IAverage: translational elongation; LOCATED IAverage: cytosolic ribosome, ribosome; EX…	347580	30632.4	17718.7	157550	157830	78300	71903	92339	204930		3	3	3	38.5	38.5	38.5	11.147	0	24.407	1771800	22	1	0.875931	Non Numérique	45836.1	71636.3	347580	131227	123057	M0XWV5	M0XWV5	tr|M0XWV5|M0XWV5_HORVV Uncharacterized protein OS=Hordeum vulgare subsp. vulgare PE=3 SV=1	M0XWV5
M0XYT2	35.2	not assigned.unknown	(original descriptioAverage: Uncharacterized protein OS=Hordeum vulgare subsp. vulgare PE=4 SV=1)	27045	43652.5	44560.7	1106000	327170	628700	1779300	1017200	2278800		5	5	5	28.9	28.9	28.9	39.447	0	171.36	14103000	52	1	0.0803103	Non Numérique	392707	635339	Non Numérique	687290	1691770	M0XYT2	M0XYT2	tr|M0XYT2|M0XYT2_HORVV Uncharacterized protein OS=Hordeum vulgare subsp. vulgare PE=4 SV=1	M0XYT2
M0Y227	35.2	not assigned.unknown	(original descriptioAverage: Uncharacterized protein OS=Hordeum vulgare subsp. vulgare PE=4 SV=1)	38310.9	57831	31712.5	524990	71978	72326	300710	2082800	5815400		6	6	6	64.9	64.9	64.9	18.525	0	74.589	18296000	35	1	0.198849	Non Numérique	261446	2814250	57831	223098	2732970	M0Y227	M0Y227	tr|M0Y227|M0Y227_HORVV Uncharacterized protein OS=Hordeum vulgare subsp. vulgare PE=4 SV=1	M0Y227
M0Y4B9	3.5	minor CHO metabolism.others	(loc_os04g38530.1 : 509.0) no description available & (gnl|cdd|36817 : 401.0) no description available & (at5g15140 : 366.0) Galactose mutarotase-like superfamily protein; FUNCTIONS IAverage: aldose 1-epimerase activity; INVOLVED IAverage: galactose metabolic process, hexose metabolic process, carbohydrate metabolic process; LOCATED IAverage: endomembrane system; EXPRESSED IAverage: 11 plant stru…	275900	222650	328950	255370	238530	215400	155110	199990	320960		5	5	5	20.2	20.2	20.2	39.645	0	55.336	3141100	36	4	0.579477	53150	20067.3	85784.8	275833	236433	225353	M0Y4B9;A0A287ILF7;A0A287ILF4;A0A287ILB3	M0Y4B9;A0A287ILF7	tr|M0Y4B9|M0Y4B9_HORVV Aldose 1-epimerase OS=Hordeum vulgare subsp. vulgare PE=3 SV=1;tr|A0A287ILF7|A0A287ILF7_HORVV Aldose 1-epimerase OS=Hordeum vulgare subsp. vulgare PE=3 SV=1	M0Y4B9
M0Y7M3	13.2.5.3	amino acid metabolism.degradation.serine-glycine-cysteine group.cysteine	(loc_os12g41500.1 : 517.0) no description available & (at1g79230 : 444.0) encodes a sulfurtransferase/rhodaneses, which belongs to a group of enzymes widely distributed in all three phyla that catalyze the transfer of sulfur from a donor to a thiophilic acceptor substrate. The protein and transcript levels are NOT affected by senescence or exogenous cyanide, suggesting that sulfurtransferases are…	30312.3	35887.4	50219	37836	99964.9	67972	114850	132940	304280		10	10	10	60.4	60.4	60.4	29.648	0	145.71	1431800	37	13	0.140686	Non Numérique	31069.1	104537	50219	68591	184023	M0Y7M3;A0A287QDR5;M0Y7M1;A0A287QD36;A0A287QDR0;A0A287QDD8;A0A287QD96;A0A287QD86;A0A287QD65;A0A287QD31;A0A287QD75;A0A287QD70;A0A287QD91	M0Y7M3;A0A287QDR5;M0Y7M1;A0A287QD36;A0A287QDR0;A0A287QDD8;A0A287QD96;A0A287QD86;A0A287QD65;A0A287QD31;A0A287QD75;A0A287QD70;A0A287QD91	tr|M0Y7M3|M0Y7M3_HORVV Uncharacterized protein OS=Hordeum vulgare subsp. vulgare PE=4 SV=1;tr|A0A287QDR5|A0A287QDR5_HORVV Sulfurtransferase OS=Hordeum vulgare subsp. vulgare PE=4 SV=1;tr|M0Y7M1|M0Y7M1_HORVV Uncharacterized protein OS=Hordeum vulgare subsp.	M0Y7M3
M0YB08	25	C1-metabolism	(loc_os02g52430.2 : 323.0) no description available & (at5g16450 : 275.0) Ribonuclease E inhibitor RraA/Dimethylmenaquinone methyltransferase; FUNCTIONS IAverage: ribonuclease inhibitor activity; INVOLVED IAverage: regulation of RNA metabolic process; LOCATED IAverage: cellular_component unknown; EXPRESSED IAverage: 24 plant structures; EXPRESSED DURING: 13 growth stages; CONTAINS InterPro DOMAIN…	118960	24879.5	12580.5	74338	77578	94005	19837.6	88433	64995		4	4	4	32.7	32.7	32.7	18.007	0	26.766	898630	12	7	0.684775	Non Numérique	10544.6	16573.2	118960	81973.7	76714	M0YB08;M0YB07;A0A287Y058;M0YB06;A0A287Y0K5;A0A287Y0A9;A0A287Y0D4	M0YB08;M0YB07;A0A287Y058;M0YB06;A0A287Y0K5	tr|M0YB08|M0YB08_HORVV 4-hydroxy-4-methyl-2-oxoglutarate aldolase OS=Hordeum vulgare subsp. vulgare PE=3 SV=1;tr|M0YB07|M0YB07_HORVV 4-hydroxy-4-methyl-2-oxoglutarate aldolase OS=Hordeum vulgare subsp. vulgare PE=3 SV=1;tr|A0A287Y058|A0A287Y058_HORVV 4-hyd	M0YB08
M0YIZ9	13.1.4.4.1	amino acid metabolism.synthesis.branched chain group.leucine specific.2-isopropylmalate synthase	(loc_os12g04440.1 : 1056.0) no description available & (at1g74040 : 783.0) Encodes an active Arabidopsis isopropylmalate synthase IPMS2. Involved in leucine biosynthesis. Do not participate in the chain elongation of glucosinolates. Expressed constitutively throughout the plant. Loss of IPMS2 can be compensated by a second isopropylmalate synthase gene IPMS1 (At1g18500).; 2-isopropylmalate syntha…	140640	133230	99326.9	163620	284850	94928	209570	105530	421740		8	8	8	25.8	25.8	25.8	67.381	0	132.54	2378200	21	4	0.445783	22026.8	96164.5	161157	124399	181133	245613	M0YIZ9;M0YJ00;A0A287QZQ1;A0A287QZD2	M0YIZ9;M0YJ00	tr|M0YIZ9|M0YIZ9_HORVV Uncharacterized protein OS=Hordeum vulgare subsp. vulgare PE=3 SV=1;tr|M0YJ00|M0YJ00_HORVV Uncharacterized protein OS=Hordeum vulgare subsp. vulgare PE=3 SV=1	M0YIZ9
M0YZF1	35.2	not assigned.unknown	(q94dm8|ufm1_orysa : 146.0) Probable ubiquitin-fold modifier 1 precursor - Oryza sativa (Rice) & (loc_os01g73140.1 : 146.0) no description available & (gnl|cdd|29168 : 144.0) no description available & (at1g77710 : 142.0) CONTAINS InterPro DOMAIN/s: Ubiquitin-like, Ufm1 (InterPro:IPR005375); Has 244 Blast hits to 244 proteins in 106 species: Archae - 0; Bacteria - 0; Metazoa - 149; Fungi - 0; Pla…	175120	42260.2	85956.1	210760	198020	134150	14637.5	109320	164130		3	3	3	62.6	62.6	62.6	10.171	0	18.653	1662100	15	5	0.483156	63048.5	41050.3	38756.5	130538	180977	136725	M0YZF1;A0A287MPY9;A0A287U1F3;A0A287U1F5;A0A287U1Q3	M0YZF1;A0A287MPY9	tr|M0YZF1|M0YZF1_HORVV Ubiquitin-fold modifier 1 OS=Hordeum vulgare subsp. vulgare PE=3 SV=1;tr|A0A287MPY9|A0A287MPY9_HORVV Ubiquitin-fold modifier 1 OS=Hordeum vulgare subsp. vulgare PE=3 SV=1	M0YZF1
M0Z4E9	35.1.26	not assigned.no ontology.DC1 domain containing protein	(loc_os03g29240.1 : 623.0) no description available & (at1g60420 : 431.0) Reduce transmission through pollen.; DC1 domain-containing protein; FUNCTIONS IAverage: oxidoreductase activity, antioxidant activity; INVOLVED IAverage: response to cadmium ion, pollen tube growth, pollen tube guidance; LOCATED IAverage: cellular_component unknown; EXPRESSED IAverage: 25 plant structures; EXPRESSED DURING:…	36459.9	31562.9	32212.8	124650	124550	81560	57273	44183	100950		5	5	5	19.6	19.6	19.6	47.592	0	79.094	835770	11	6	0.128345	Non Numérique	24849.2	29725.2	Non Numérique	110253	67468.7	M0Z4E9;M0Z4F0;A0A287J8T7;A0A287J920;A0A287J976;A0A287J8Y5	M0Z4E9;M0Z4F0;A0A287J8T7;A0A287J920;A0A287J976	tr|M0Z4E9|M0Z4E9_HORVV Uncharacterized protein OS=Hordeum vulgare subsp. vulgare PE=4 SV=1;tr|M0Z4F0|M0Z4F0_HORVV Uncharacterized protein OS=Hordeum vulgare subsp. vulgare PE=4 SV=1;tr|A0A287J8T7|A0A287J8T7_HORVV Uncharacterized protein OS=Hordeum vulgare	M0Z4E9
M0Z6C2	8.2.9	TCA / org transformation.other organic acid transformatons.cyt MDH	(loc_os08g33720.1 : 613.0) no description available & (at3g47520 : 512.0) Encodes a protein with NAD-dependent malate dehydrogenase activity, located in chloroplasts.; malate dehydrogenase (MDH); FUNCTIONS IAverage: in 6 functions; INVOLVED IAverage: response to cold; LOCATED IAverage: in 8 components; EXPRESSED IAverage: 25 plant structures; EXPRESSED DURING: 14 growth stages; CONTAINS InterPro …	465590	252710	327180	280360	373390	229790	256270	277750	182310		6	6	6	25.1	25.1	25.1	41.694	0	141.12	3469200	28	6	0.319056	108029	72838.7	50067.1	348493	294513	238777	M0Z6C2;A0A287XBH5;A0A287XB71;M0UNQ9;A0A287GH76;A0A287XBH1	M0Z6C2;A0A287XBH5;A0A287XB71;M0UNQ9;A0A287GH76	tr|M0Z6C2|M0Z6C2_HORVV Uncharacterized protein OS=Hordeum vulgare subsp. vulgare PE=3 SV=1;tr|A0A287XBH5|A0A287XBH5_HORVV Uncharacterized protein OS=Hordeum vulgare subsp. vulgare PE=3 SV=1;tr|A0A287XB71|A0A287XB71_HORVV Uncharacterized protein OS=Hordeum	M0Z6C2
Q5URW6	35.2	not assigned.unknown	(original descriptioAverage: Hordoindoline b-1 OS=Hordeum vulgare subsp. vulgare GN=hinb-1 PE=4 SV=1)	23173.4	35651.7	23064.8	1565700	1223900	1183300	1442600	1603200	1964400		5	5	5	32.7	32.7	32.7	16.121	0	210	14024000	26	2	0.15288	Non Numérique	210042	267249	Non Numérique	1324300	1670070	Q5URW6;A0A287Q5R6	Q5URW6;A0A287Q5R6	tr|Q5URW6|Q5URW6_HORVV Hordoindoline b-1 OS=Hordeum vulgare subsp. vulgare GN=hinb-1 PE=4 SV=1;tr|A0A287Q5R6|A0A287Q5R6_HORVV Uncharacterized protein OS=Hordeum vulgare subsp. vulgare PE=4 SV=1	Q5URW6
Q673G6	17.6.1.11	hormone metabolism.gibberelin.synthesis-degradation.GA20 oxidase	(loc_os07g07420.1 : 528.0) no description available & (o04706|gao1b_wheat : 431.0) Gibberellin 20 oxidase 1-B (EC 1.14.11.-) (Gibberellin C-20 oxidase 1-B) (GA 20-oxidase 1-B) (Ta20ox1B) (TaGA20ox1-B) - Triticum aestivum (Wheat) & (at5g51810 : 383.0) Encodes gibberellin 20-oxidase. Involved in gibberellin biosynthesis. Up-regulated by far red light in elongating petioles. Not regulated by a circa…	51167	37410.1	23105.9	82417	82239	34155.9	106340	62585	72335		3	3	3	13	13	13	39.242	0	219	730180	16	2	0.918306	Non Numérique	125.865	22970.6	51167	82328	80420	Q673G6;A0A287M7M4	Q673G6;A0A287M7M4	tr|Q673G6|Q673G6_HORVV GA 20-oxidase 3 OS=Hordeum vulgare subsp. vulgare GN=GA20ox3 PE=2 SV=1;tr|A0A287M7M4|A0A287M7M4_HORVV Uncharacterized protein OS=Hordeum vulgare subsp. vulgare PE=3 SV=1	Q673G6

## Sheet: D
LFQ intensity 6D-1	LFQ intensity 6D-2	LFQ intensity 6D-3	LFQ intensity 12D-1	LFQ intensity 12D-2	LFQ intensity 12D-3	LFQ intensity 20D-1	LFQ intensity 20D-2	LFQ intensity 20D-3	R Count	K Count	Length	Mass	PEP	Score	Intensity	MS/MS Count	Missed cleavages	Charges	T: Sequence	T: Proteins	T: Leading razor protein	T: N-term cleavage window	T: C-term cleavage window	M: Protein group IDs	IDENTIFIER	BINCODE	NAME	DESCRIPTION
0	0	0	0	13157	0	0	17457	13456	1	0	26	2133.01	3.0018e-05	101.42	79146	2	0	2	GAGGIGAGFSGGWGAGGVGPGGGFAR	A0A287DVH9;A0A287DVI1	A0A287DVH9	IPWFRGGGGQPGGVRGAGGIGAGFSGGWGA	GWGAGGVGPGGGFARRGVVQPSMVCAEQGP	1	A0A287DVH9	35.2	not assigned.unknown	no hits & (original descriptioUncharacterized protein OS=Hordeum vulgare subsp. vulgare PE=4 SV=1)
0	0	0	0	10011	0	0	0	8700.5	1	1	13	1405.79	0.024025	61.48	41348	0	1	2	SKFESLVSGLIAR	A0A287DX65;A0A287DX51;A0A287DX66;A0A287DX37;A0A287LMP1;A0A287LMQ4;A0A287LMN6;A0A287LMP9;A0A287LMQ0;A0A287LMN1;M0WFD2;A0A287LMQ9	A0A287DX65	ADAAGAKHLNITLTRSKFESLVSGLIARTR	TRSKFESLVSGLIARTRDPCKNCLKDAGIT	3	A0A287DX65	20.2.1	stress.abiotic.heat	(loc_os02g53420.1 : 726.0) no description available & (q01899|hsp7m_phavu : 683.0) Heat shock 70 kDa protein, mitochondrial precursor - Phaseolus vulgaris (Kidney bean) (French bean) & (at5g09590 : 675.0) heat shock protein 70 (Hsc70-5); nuclear; mitochondrial HSO70 2 (MTHSC70-2); FUNCTIONS IATP binding; INVOLVED Iprotein folding, response to cadmium ion, response to salt stress, response to viru…
30140	0	31321	0	11305	16729	0	7208.3	5788.6	0	1	14	1537.81	7.4605e-06	113.61	122580	4	0	2	QYSPSQIGAFVLTK	A0A287DX65;A0A287DX51;A0A287DX66;A0A287DX37;A0A287LMP1;A0A287LMQ4;A0A287LMN6;A0A287LMP9;A0A287LMQ0;A0A287LMN1;M0WFD2;A0A287LMQ9;A0A287LMP5;A0A287LMP2;A0A287LMP7	A0A287DX65	KAPNGDAWVETTDGKQYSPSQIGAFVLTKM	KQYSPSQIGAFVLTKMKETAESYLGKTISK	3	A0A287DX65	20.2.1	stress.abiotic.heat	(loc_os02g53420.1 : 726.0) no description available & (q01899|hsp7m_phavu : 683.0) Heat shock 70 kDa protein, mitochondrial precursor - Phaseolus vulgaris (Kidney bean) (French bean) & (at5g09590 : 675.0) heat shock protein 70 (Hsc70-5); nuclear; mitochondrial HSO70 2 (MTHSC70-2); FUNCTIONS IATP binding; INVOLVED Iprotein folding, response to cadmium ion, response to salt stress, response to viru…
28523	35387	44002	13516	21618	29328	0	9807.6	6347.5	1	0	14	1563.8	0.013936	65.695	204080	3	0	2	AVITVPAYFNDAQR	A0A287DX65;A0A287DX51;A0A287DX66;A0A287DX37;A0A287LMP1;A0A287LMQ4;A0A287LMN6;A0A287LMP9;A0A287LMQ0;A0A287LMN1;M0WFD2;A0A287LMQ9;A0A287LMP5;A0A287LMP2;A0A287LMP7;A0A287Q3C3;A0A287Q345;A0A287Q3B0;A0A287Q347;M0XNU3;A0A287Q3V0;A0A287Q3C0;A0A287Q338;A0A287Q3V5;A0A287RSQ9;A0A287RSN8;A0A287RST6;A0A287KMH4;A0A287RSG0;A0A287N976;A0A287RSQ5;A0A287RST1;A0A287RSN3;A0A287KMI5;M0UX47;A0A287KMK0;A0A287RSU4;A0A2…	A0A287RSQ9	MKETAEAYLGKSVSKAVITVPAYFNDAQRQ	KAVITVPAYFNDAQRQATKDAGRIAGLEVM	3;176	A0A287DX65	20.2.1	stress.abiotic.heat	(loc_os02g53420.1 : 726.0) no description available & (q01899|hsp7m_phavu : 683.0) Heat shock 70 kDa protein, mitochondrial precursor - Phaseolus vulgaris (Kidney bean) (French bean) & (at5g09590 : 675.0) heat shock protein 70 (Hsc70-5); nuclear; mitochondrial HSO70 2 (MTHSC70-2); FUNCTIONS IATP binding; INVOLVED Iprotein folding, response to cadmium ion, response to salt stress, response to viru…
19807	13248	0	0	7253.9	0	0	0	0	1	0	23	2422.1	0.0069151	55.851	52186	1	0	2	ANSFLNGYTQGYSPSPVGGYGMR	A0A287DXN5;F2E3F5	A0A287DXN5	SMRSPAGGINYVMNRANSFLNGYTQGYSPS	TQGYSPSPVGGYGMRMDARFGLLSGGRSSY	5	A0A287DXN5	27.4	RNA.RNA binding	(loc_os11g41890.1 : 585.0) no description available & (at3g07810 : 353.0) RNA-binding (RRM/RBD/RNP motifs) family protein; FUNCTIONS IRNA binding, nucleotide binding, nucleic acid binding; EXPRESSED I24 plant structures; EXPRESSED DURING: 15 growth stages; CONTAINS InterPro DOMAIN/s: RNA recognition motif, RNP-1 (InterPro:IPR000504), Nucleotide-binding, alpha-beta plait (InterPro:IPR012677); BEST…
0	0	0	0	10804	13825	0	0	0	1	0	8	805.445	0.020113	82.671	33452	2	0	2	FGLLSGGR	A0A287DXN5;F2E3F5	A0A287DXN5	SPSPVGGYGMRMDARFGLLSGGRSSYPSFG	GMRMDARFGLLSGGRSSYPSFGGGYGIGMN	5	A0A287DXN5	27.4	RNA.RNA binding	(loc_os11g41890.1 : 585.0) no description available & (at3g07810 : 353.0) RNA-binding (RRM/RBD/RNP motifs) family protein; FUNCTIONS IRNA binding, nucleotide binding, nucleic acid binding; EXPRESSED I24 plant structures; EXPRESSED DURING: 15 growth stages; CONTAINS InterPro DOMAIN/s: RNA recognition motif, RNP-1 (InterPro:IPR000504), Nucleotide-binding, alpha-beta plait (InterPro:IPR012677); BEST…
23972	21857	19155	13472	28672	13303	10467	19656	13965	1	0	15	1594.81	1.4834e-14	129.16	212360	9	0	2	GFGFIVFADPAVAER	A0A287DXN5;F2E3F5;A0A287DXP2	A0A287DXN5	VEAVIMRDRATGRARGFGFIVFADPAVAER	GFGFIVFADPAVAERVIMEKHMIDGRMVEA	5	A0A287DXN5	27.4	RNA.RNA binding	(loc_os11g41890.1 : 585.0) no description available & (at3g07810 : 353.0) RNA-binding (RRM/RBD/RNP motifs) family protein; FUNCTIONS IRNA binding, nucleotide binding, nucleic acid binding; EXPRESSED I24 plant structures; EXPRESSED DURING: 15 growth stages; CONTAINS InterPro DOMAIN/s: RNA recognition motif, RNP-1 (InterPro:IPR000504), Nucleotide-binding, alpha-beta plait (InterPro:IPR012677); BEST…
7228.8	15878	21941	0	11884	15650	0	6252.7	0	1	0	12	1277.62	5.2418e-08	126.31	81074	9	0	2	SPAGGINYVMNR	A0A287DXN5;F2E3F5;A0A287DXP2	A0A287DXN5	KRAVPKELSPGPSMRSPAGGINYVMNRANS	SMRSPAGGINYVMNRANSFLNGYTQGYSPS	5	A0A287DXN5	27.4	RNA.RNA binding	(loc_os11g41890.1 : 585.0) no description available & (at3g07810 : 353.0) RNA-binding (RRM/RBD/RNP motifs) family protein; FUNCTIONS IRNA binding, nucleotide binding, nucleic acid binding; EXPRESSED I24 plant structures; EXPRESSED DURING: 15 growth stages; CONTAINS InterPro DOMAIN/s: RNA recognition motif, RNP-1 (InterPro:IPR000504), Nucleotide-binding, alpha-beta plait (InterPro:IPR012677); BEST…
0	0	0	0	0	0	17469	0	34909	0	1	14	1592.86	7.5596e-40	153.34	101320	1	0	2	SLVLMNYFPSVPVK	A0A287DYT2;A0A287DYT0	A0A287DYT2	CSNRAESAPLNDKTKSLVLMNYFPSVPVKL	KSLVLMNYFPSVPVKLTACLQHSKGLTDMA	7	A0A287DYT2	11.9.3.5	lipid metabolism.lipid degradation.lysophospholipases.phosphoinositide phospholipase C	(loc_os03g30130.2 : 616.0) no description available & (at1g13680 : 431.0) PLC-like phosphodiesterases superfamily protein; FUNCTIONS Iphospholipase C activity, phosphoric diester hydrolase activity; INVOLVED Iintracellular signaling pathway, lipid metabolic process; LOCATED Iendomembrane system; EXPRESSED Iembryo, flower, seed; EXPRESSED DURING: F mature embryo stage, petal differentiation and ex…
0	0	0	0	0	0	0	0	0	1	0	13	1309.66	1.902e-05	89.827	0	1	0	2	STNTILATGGYGR	A0A287E150;A0A287E122;A0A287E139;A0A287E118	A0A287E150	VIALNMEDGTLHRFRSTNTILATGGYGRAY	FRSTNTILATGGYGRAYFSATSAHTCTGDG	8	A0A287E150	8.1.7	TCA / org transformation.TCA.succinate dehydrogenase	(q6zdy8|dhsa_orysa : 904.0) Succinate dehydrogenase [ubiquinone] flavoprotein subunit, mitochondrial precursor (EC 1.3.5.1) (FP) (Flavoprotein subunit of complex II) - Oryza sativa (Rice) & (loc_os07g04240.1 : 904.0) no description available & (at5g66760 : 886.0) One of two genes in Arabidopsis that encode a flavoprotein subunit of the mitochondrial succinate dehydrogenase complex.; succinate deh…
0	0	0	0	0	0	0	0	6764.3	1	0	14	1472.84	2.5718e-09	124.39	16160	3	0	2	LGANSLLDIVVFGR	A0A287E150;A0A287E122;A0A287E139;A0A287E118;A0A287I5V4;A0A287I5P8;A0A287I5N9;A0A287I5M0;A0A287I5I6;A0A287I5V3;A0A287I5U9;A0A287I5J6;A0A287I5P4	A0A287E150	AAGEAACASVHGANRLGANSLLDIVVFGRA	RLGANSLLDIVVFGRACANRVAEISKPGET	8	A0A287E150	8.1.7	TCA / org transformation.TCA.succinate dehydrogenase	(q6zdy8|dhsa_orysa : 904.0) Succinate dehydrogenase [ubiquinone] flavoprotein subunit, mitochondrial precursor (EC 1.3.5.1) (FP) (Flavoprotein subunit of complex II) - Oryza sativa (Rice) & (loc_os07g04240.1 : 904.0) no description available & (at5g66760 : 886.0) One of two genes in Arabidopsis that encode a flavoprotein subunit of the mitochondrial succinate dehydrogenase complex.; succinate deh…
94559	59945	86459	23909	22300	0	8576.8	0	12070	1	0	14	1606.84	6.5854e-40	154.36	342540	7	0	2	AVIELENYGLPFSR	A0A287E150;A0A287E122;A0A287E139;A0A287I5V4;A0A287I5P8;A0A287I5N9;A0A287I5M0;A0A287I5I6;A0A287I5W0;A0A287I5N2;A0A287I5J1;A0A287I5M8	A0A287E150	GDQDAIQYMCREAPKAVIELENYGLPFSRT	KAVIELENYGLPFSRTEDGKIYQRAFGGQS	8	A0A287E150	8.1.7	TCA / org transformation.TCA.succinate dehydrogenase	(q6zdy8|dhsa_orysa : 904.0) Succinate dehydrogenase [ubiquinone] flavoprotein subunit, mitochondrial precursor (EC 1.3.5.1) (FP) (Flavoprotein subunit of complex II) - Oryza sativa (Rice) & (loc_os07g04240.1 : 904.0) no description available & (at5g66760 : 886.0) One of two genes in Arabidopsis that encode a flavoprotein subunit of the mitochondrial succinate dehydrogenase complex.; succinate deh…
0	0	0	0	0	0	0	6290.8	0	0	2	7	894.394	0.035727	42.474	7198	1	1	1	MQMDKDK	A0A287E2L1;A0A287E2L5	A0A287E2L1	______________________________	______________________________	9	A0A287E2L1	35.2	not assigned.unknown	(original descriptioUncharacterized protein OS=Hordeum vulgare subsp. vulgare PE=4 SV=1)
0	0	0	0	19834	0	0	101050	454830	1	1	19	1986.07	0.0035696	95.981	1243000	9	0	Non Numérique	TLVASNVIPAGWKPGGTYR	A0A287E352;M0YQS0	A0A287E352	LHAPFSVRLTSSSGKTLVASNVIPAGWKPG	SNVIPAGWKPGGTYRSVVNY__________	10	A0A287E352	10.7	cell wall.modification	(q7xt40|exb15_orysa : 349.0) Expansin-B15 precursor (OsEXPB15) (Beta-expansin-15) (OsaEXPb1.16) - Oryza sativa (Rice) & (loc_os04g46630.1 : 349.0) no description available & (at2g45110 : 257.0) member of BETA-EXPANSINS. Naming convention from the Expansin Working Group (Kende et al, 2004. Plant Mol Bio); expansin B4 (EXPB4); INVOLVED Iplant-type cell wall modification involved in multidimensional…
0	0	0	0	0	0	0	0	27069	1	0	14	1574.77	0.00098624	98.105	64670	2	0	2	YNSGPMLHAPFSVR	A0A287E352;M0YQS0	A0A287E352	AGWTKMDRSWGAVWRYNSGPMLHAPFSVRL	RYNSGPMLHAPFSVRLTSSSGKTLVASNVI	10	A0A287E352	10.7	cell wall.modification	(q7xt40|exb15_orysa : 349.0) Expansin-B15 precursor (OsEXPB15) (Beta-expansin-15) (OsaEXPb1.16) - Oryza sativa (Rice) & (loc_os04g46630.1 : 349.0) no description available & (at2g45110 : 257.0) member of BETA-EXPANSINS. Naming convention from the Expansin Working Group (Kende et al, 2004. Plant Mol Bio); expansin B4 (EXPB4); INVOLVED Iplant-type cell wall modification involved in multidimensional…
42387	0	0	37902	31100	19043	7501.3	24903	10638	1	0	23	2489.19	0.0012167	88.311	238060	5	0	Non Numérique	FVFPGSPGLDDPNVNPFVTDEAR	A0A287E5G2;A0A287E5H4;A0A287E5H0;A0A287E5I2;A0A287E5J4;A0A287E5F7	A0A287E5G2	AFGPDVRDFMDRTWRFVFPGSPGLDDPNVN	LDDPNVNPFVTDEARAAVARIPCGRVLVCV	12	A0A287E5G2	11.9.3.2	lipid metabolism.lipid degradation.lysophospholipases.carboxylesterase	(loc_os06g11130.1 : 171.0) no description available & (gnl|cdd|36728 : 122.0) no description available & (at1g47480 : 119.0) alpha/beta-Hydrolases superfamily protein; FUNCTIONS Ihydrolase activity; INVOLVED Imetabolic process; LOCATED Icellular_component unknown; EXPRESSED Istem, hypocotyl, root, flower; EXPRESSED DURING: petal differentiation and expansion stage; CONTAINS InterPro DOMAIN/s: Lip…
0	0	0	0	8966.6	0	0	0	7174.3	1	0	19	1973.96	0.0093879	55.186	35557	2	0	3	VFLSGCSAGANIAHNMAVR	A0A287E5G2;A0A287E5H4;A0A287E5H0;A0A287E5I2;A0A287E5J4;A0A287E5F7	A0A287E5G2	DEADPWLLDHADLSRVFLSGCSAGANIAHN	GCSAGANIAHNMAVRAAAPGALPEGVTLRG	12	A0A287E5G2	11.9.3.2	lipid metabolism.lipid degradation.lysophospholipases.carboxylesterase	(loc_os06g11130.1 : 171.0) no description available & (gnl|cdd|36728 : 122.0) no description available & (at1g47480 : 119.0) alpha/beta-Hydrolases superfamily protein; FUNCTIONS Ihydrolase activity; INVOLVED Imetabolic process; LOCATED Icellular_component unknown; EXPRESSED Istem, hypocotyl, root, flower; EXPRESSED DURING: petal differentiation and expansion stage; CONTAINS InterPro DOMAIN/s: Lip…
0	0	0	0	0	0	0	0	3477.2	1	0	15	1544.74	0.0019681	80.102	8307.3	1	0	2	VALDSDALMFGGHGR	A0A287E822;A0A287E811;A0A287E825;A0A287E810;A0A287E829;A0A287E803;A0A287E820;A0A287E815;A0A287E843;A0A287E818;A0A287E848;A0A287E830;A0A287E819;A0A287E833;A0A287E826	A0A287E822	YDGYKVGCDLPGKYKVALDSDALMFGGHGR	VALDSDALMFGGHGRVAHDSDHFTSPEGIP	13	A0A287E822	2.1.2.3	major CHO metabolism.synthesis.starch.starch branching	(q01401|glgb_orysa : 1214.0) 1,4-alpha-glucan branching enzyme, chloroplast precursor (EC 2.4.1.18) (Starch branching enzyme) (Q-enzyme) - Oryza sativa (Rice) & (loc_os06g51084.1 : 1214.0) no description available & (chl4|523681 : 784.0) no description available & (at5g03650 : 760.0) Encodes starch branching enzyme (E.C.2.4.1.18) similar to SBE2 from maize and rice. Expressed throughout the plant…
0	0	0	0	0	0	0	0	10633	1	1	14	1703.91	0.004698	73.781	25403	1	1	3	LAMAIPDRWIDYLK	A0A287E822;A0A287E811;A0A287E825;A0A287E810;A0A287E829;A0A287E803;A0A287E820;A0A287E815;A0A287E843;A0A287E818;A0A287E848;A0A287E830;A0A287E819;A0A287E833;A0A287E826;A0A287E837;A0A287E7Z8;A0A287E805	A0A287E822	LCRSVDEGGVGFDYRLAMAIPDRWIDYLKN	RLAMAIPDRWIDYLKNKDDLEWSMSGIAHT	13	A0A287E822	2.1.2.3	major CHO metabolism.synthesis.starch.starch branching	(q01401|glgb_orysa : 1214.0) 1,4-alpha-glucan branching enzyme, chloroplast precursor (EC 2.4.1.18) (Starch branching enzyme) (Q-enzyme) - Oryza sativa (Rice) & (loc_os06g51084.1 : 1214.0) no description available & (chl4|523681 : 784.0) no description available & (at5g03650 : 760.0) Encodes starch branching enzyme (E.C.2.4.1.18) similar to SBE2 from maize and rice. Expressed throughout the plant…
0	0	9266.9	0	9740.3	0	0	0	0	0	1	14	1499.86	0.0035609	81.676	26393	1	0	2	ILVTLTQALDSQAK	A0A287EEC3;A0A287EE79;A0A287EE92;A0A287EE97	A0A287EEC3	QTNQELLASKDEEKKILVTLTQALDSQAKV	KILVTLTQALDSQAKVLKSLSESLSHSRDS	17	A0A287EEC3	29.3.5	protein.targeting.peroxisomes	(loc_os05g01090.3 : 254.0) no description available & (at5g62810 : 90.9) mutant has a defect in the intracellular transport of thiolase from the cytosol to glyoxysomes (formerly known as ped2); peroxin 14 (PEX14); FUNCTIONS Iprotein transporter activity, protein binding; INVOLVED Iperoxisome organization, protein targeting to peroxisome; LOCATED Icytosol, peroxisome, plasma membrane; EXPRESSED I2…
0	0	0	0	0	0	10749	7267.6	28867	1	0	15	1875.83	0.0016516	72.096	88309	4	0	Non Numérique	QQCCQQLANINEQSR	A0A287EEZ5	A0A287EEZ5	LRPHISQQNSCQLKRQQCCQQLANINEQSR	QQCCQQLANINEQSRCPAIQTIVHAIVMQQ	19	A0A287EEZ5	35.2	not assigned.unknown	(original descriptioUncharacterized protein OS=Hordeum vulgare subsp. vulgare PE=4 SV=1)
24948	0	12303	184930	167500	86023	501120	552550	2313200	1	0	18	2074.01	2.3201e-21	157.86	7315200	28	0	Non Numérique	CTAIDSIVHAIFMQQGQR	A0A287EEZ9	A0A287EEZ9	QQCCLQLAQIPEQYKCTAIDSIVHAIFMQQ	IDSIVHAIFMQQGQRQGVQIVQQQPQPQQV	20	A0A287EEZ9	35.2	not assigned.unknown	(original descriptioUncharacterized protein OS=Hordeum vulgare subsp. vulgare PE=4 SV=1)
0	0	0	0	0	0	130860	245650	118430	1	0	8	990.492	0.0040476	116.25	698280	3	0	2	ILQQSSCR	A0A287EEZ9	A0A287EEZ9	QQCRPVSLLSYLWSKILQQSSCRVMQQQCC	LSYLWSKILQQSSCRVMQQQCCLQLAQIPE	20	A0A287EEZ9	35.2	not assigned.unknown	(original descriptioUncharacterized protein OS=Hordeum vulgare subsp. vulgare PE=4 SV=1)
45204	0	0	158740	28835	21943	177510	182730	283770	0	1	23	2605.27	1.1938e-08	121.13	1368100	20	0	Non Numérique	TLVLQSVPSMCNFNVPPNCSTIK	A0A287EEZ9	A0A287EEZ9	GVVQPQQLAQMEAIRTLVLQSVPSMCNFNV	SMCNFNVPPNCSTIKAPFVGVVSGVGGQ__	20	A0A287EEZ9	35.2	not assigned.unknown	(original descriptioUncharacterized protein OS=Hordeum vulgare subsp. vulgare PE=4 SV=1)
0	0	0	268010	70586	208460	315290	565800	431830	0	1	18	2264.08	2.6794e-41	160.18	2585300	21	0	Non Numérique	VMQQQCCLQLAQIPEQYK	A0A287EEZ9	A0A287EEZ9	LSYLWSKILQQSSCRVMQQQCCLQLAQIPE	QQCCLQLAQIPEQYKCTAIDSIVHAIFMQQ	20	A0A287EEZ9	35.2	not assigned.unknown	(original descriptioUncharacterized protein OS=Hordeum vulgare subsp. vulgare PE=4 SV=1)
0	0	0	4307.2	58696	0	0	0	65730	1	0	15	1697.89	1.1445e-21	182.25	281900	8	0	Non Numérique	HVVFGQVLEGMDIVR	A0A287EF32;A0A287EF15;A0A287EF04;A0A287EF60	A0A287EF32	QFFICTVKTPWLDGRHVVFGQVLEGMDIVR	HVVFGQVLEGMDIVRMIESSETDRGDRPKK	21	A0A287EF32	31.3.1	cell.cycle.peptidylprolyl isomerase	(loc_os05g01270.1 : 318.0) no description available & (at5g13120 : 292.0) Encodes a lumenal cyclophilin with peptidyl-prolyl isomerase activity that is associated with the NAD(P)H dehydrogenase complex in stromal regions of the thylakoid membrane. It is likely to be important for the accumulation of the hydrophobic domain of the NAD(P)H dehydrogenase complex. This complex is associated with PSI a…
171080	135430	163610	157290	236490	119220	81353	162800	80937	1	0	18	2034.04	2.1758e-123	199.96	1653300	14	0	Non Numérique	IVIGLYGDDVPQTVENFR	A0A287EF32;A0A287EF15;A0A287EF04;A0A287EF60	A0A287EF32	FDINIGNPVGKNVGRIVIGLYGDDVPQTVE	GLYGDDVPQTVENFRALCTGEKGFGYKGSS	21	A0A287EF32	31.3.1	cell.cycle.peptidylprolyl isomerase	(loc_os05g01270.1 : 318.0) no description available & (at5g13120 : 292.0) Encodes a lumenal cyclophilin with peptidyl-prolyl isomerase activity that is associated with the NAD(P)H dehydrogenase complex in stromal regions of the thylakoid membrane. It is likely to be important for the accumulation of the hydrophobic domain of the NAD(P)H dehydrogenase complex. This complex is associated with PSI a…
0	17997	0	9135.5	93546	23297	16688	34770	46662	0	2	17	1877	1.3781e-14	125.84	401730	7	1	Non Numérique	VTNKVYFDINIGNPVGK	A0A287EF32;A0A287EF15;A0A287EF04;A0A287EF60	A0A287EF32	LAAGCHTLAPELQSKVTNKVYFDINIGNPV	NKVYFDINIGNPVGKNVGRIVIGLYGDDVP	21	A0A287EF32	31.3.1	cell.cycle.peptidylprolyl isomerase	(loc_os05g01270.1 : 318.0) no description available & (at5g13120 : 292.0) Encodes a lumenal cyclophilin with peptidyl-prolyl isomerase activity that is associated with the NAD(P)H dehydrogenase complex in stromal regions of the thylakoid membrane. It is likely to be important for the accumulation of the hydrophobic domain of the NAD(P)H dehydrogenase complex. This complex is associated with PSI a…
25880	29463	0	12288	28376	22388	0	19703	15255	0	1	13	1434.75	1.9439e-50	164.97	205360	4	0	2	VYFDINIGNPVGK	A0A287EF32;A0A287EF15;A0A287EF04;A0A287EF60	A0A287EF32	CHTLAPELQSKVTNKVYFDINIGNPVGKNV	NKVYFDINIGNPVGKNVGRIVIGLYGDDVP	21	A0A287EF32	31.3.1	cell.cycle.peptidylprolyl isomerase	(loc_os05g01270.1 : 318.0) no description available & (at5g13120 : 292.0) Encodes a lumenal cyclophilin with peptidyl-prolyl isomerase activity that is associated with the NAD(P)H dehydrogenase complex in stromal regions of the thylakoid membrane. It is likely to be important for the accumulation of the hydrophobic domain of the NAD(P)H dehydrogenase complex. This complex is associated with PSI a…
31145	35158	38569	675960	169960	562130	1259000	984300	1227500	1	0	15	1777.86	7.4868e-82	214.42	6929100	35	0	Non Numérique	VFLQQQCSPVAMSQR	A0A287EF74;A0A287EFC4;A0A287EFB7;A0A287EF96	A0A287EFB7	PFVHPSILQQLNPCKVFLQQQCSPVAMSQR	VFLQQQCSPVAMSQRIARSQMLQQSSCHVL	23;22	A0A287EF74	35.2	not assigned.unknown	(original descriptioUncharacterized protein OS=Hordeum vulgare subsp. vulgare PE=4 SV=1)
15934	0	20034	242850	86009	177920	309260	388410	305240	1	0	9	1030.58	0.0017424	105.14	2091400	6	0	2	ILPFGIDTR	A0A287EF74;A0A287EIZ3;A0A287EIW5	A0A287EF74	RTLPMMCSVNVPLYRILPFGIDTRVGV___	NVPLYRILPFGIDTRVGV____________	22	A0A287EF74	35.2	not assigned.unknown	(original descriptioUncharacterized protein OS=Hordeum vulgare subsp. vulgare PE=4 SV=1)
0	0	0	96599	37937	30161	60264	76952	18909	1	0	12	1285.74	0.013291	100.48	394140	1	1	2	ILPFGIDTRVGV	A0A287EF74;A0A287EIZ3;A0A287EIW5	A0A287EF74	RTLPMMCSVNVPLYRILPFGIDTRVGV___	LYRILPFGIDTRVGV_______________	22	A0A287EF74	35.2	not assigned.unknown	(original descriptioUncharacterized protein OS=Hordeum vulgare subsp. vulgare PE=4 SV=1)
124910	0	13122	613330	286620	102710	1492700	1076700	3281100	0	0	18	2247	6.8664e-68	171.26	12071000	54	0	Non Numérique	MCNVNVPLYDIMPPDFWH	A0A287EFB3	A0A287EFB3	QLEATTSIALRTLPRMCNVNVPLYDIMPPD	VNVPLYDIMPPDFWH_______________	24	A0A287EFB3	35.2	not assigned.unknown	(original descriptioUncharacterized protein OS=Hordeum vulgare subsp. vulgare PE=4 SV=1)
11960	0	0	123360	40643	122790	206810	245570	258500	1	0	11	1360.69	2.0977e-32	159.79	1434300	8	0	2	VFLQQQCSPVR	A0A287EFB3;A0A287EFD4;A0A287EFF7	A0A287EFB3	PYVHPSILQQLNPCKVFLQQQCSPVRMPQL	NPCKVFLQQQCSPVRMPQLIPRLQMLQQSS	24;25	A0A287EFB3	35.2	not assigned.unknown	(original descriptioUncharacterized protein OS=Hordeum vulgare subsp. vulgare PE=4 SV=1)
0	0	0	0	19080	0	103750	70497	179050	1	0	28	3451.62	6.1086e-05	83.317	654060	7	0	3	SQMLQQSSCHVLQQQCCQQLPQIPEQLR	A0A287EFB7;A0A287EF96	A0A287EFB7	QQQCSPVAMSQRIARSQMLQQSSCHVLQQQ	QQCCQQLPQIPEQLRHEAVRAIVYSIVLQE	23	A0A287EFB7	35.2	not assigned.unknown	(original descriptioUncharacterized protein OS=Hordeum vulgare subsp. vulgare PE=4 SV=1)
0	0	19484	497170	197050	296670	356370	368810	79366	1	0	12	1251.76	0.0016548	110.38	2134200	6	1	2	IVPLAIDTRVGV	A0A287EFB7;A0A287EF96;A0A287EFB1;A0A287EFF5;A0A287EFB2;A0A287EFA7;A0A287EF93	A0A287EFB7	RTLPTMCSVNVPLYRIVPLAIDTRVGV___	LYRIVPLAIDTRVGV_______________	23	A0A287EFB7	35.2	not assigned.unknown	(original descriptioUncharacterized protein OS=Hordeum vulgare subsp. vulgare PE=4 SV=1)
0	0	0	247430	499820	29943	8041.2	288630	808960	0	0	26	2734.35	0.00056304	86.497	3569600	4	0	Non Numérique	TLPTMCNVNVPLFDIMPFGVGTGVGV	A0A287EFF7	A0A287EFF7	HQIAQLEATTSIALRTLPTMCNVNVPLFDI	LFDIMPFGVGTGVGV_______________	25	A0A287EFF7	35.2	not assigned.unknown	(original descriptioUncharacterized protein OS=Hordeum vulgare subsp. vulgare PE=4 SV=1)
0	0	0	82122	34736	71453	58964	113010	14280	1	0	11	1052.63	0.028837	73.985	435590	0	1	2	ILRGVGPSVGV	A0A287EFG2	A0A287EFG2	RTLPTMCSVNVPLYRILRGVGPSVGV____	PLYRILRGVGPSVGV_______________	26	A0A287EFG2	35.2	not assigned.unknown	(original descriptioUncharacterized protein OS=Hordeum vulgare subsp. vulgare PE=4 SV=1)
22718	0	33097	950910	231540	696270	1187600	1650800	1588500	1	0	15	1813.9	0	253.97	8950500	51	0	Non Numérique	VFLQQQCSPVPMPQR	A0A287EFG2;A0A287EFB4	A0A287EFG2	QYVHPSILQQLNPCKVFLQQQCSPVPMPQR	VFLQQQCSPVPMPQRIARSQMLQQSSCHVL	26	A0A287EFG2	35.2	not assigned.unknown	(original descriptioUncharacterized protein OS=Hordeum vulgare subsp. vulgare PE=4 SV=1)
450410	357780	671620	10886000	3307200	7388300	14428000	16090000	12367000	1	0	14	1649.83	1.3947e-162	218.15	87808000	52	0	Non Numérique	TLPTMCSVNVPLYR	A0A287EFG2;A0A287EFB8;A0A287EFB7;A0A287EF96;A0A287EFB1;A0A287EFF5;A0A287EFB2;A0A287EFA7;A0A287EF93	A0A287EFB7	HQIAQLEATTSIALRTLPTMCSVNVPLYRI	RTLPTMCSVNVPLYRIVPLAIDTRVGV___	23;26	A0A287EFG2	35.2	not assigned.unknown	(original descriptioUncharacterized protein OS=Hordeum vulgare subsp. vulgare PE=4 SV=1)
29227	0	27187	15484	18545	0	0	0	7600.5	0	1	20	2107.05	0.0031144	118.08	131270	4	0	2	SFEVLPNPGDSLSSLSFSPK	A0A287EIJ7;A0A287EIJ1;A0A287EIK3;A0A287EIN6;A0A287EIN9;A0A287EIJ2;A0A287EII4	A0A287EIJ7	MATLTSLTSNANPNKSFEVLPNPGDSLSSL	PNPGDSLSSLSFSPKSNLLVATSWDNQVRC	27	A0A287EIJ7	27.1	RNA.processing	(loc_os08g07960.2 : 218.0) no description available & (at1g80670 : 179.0) This gene is predicted to encode a protein with a DWD motif. It can bind to DDB1a in Y2H assays, and may be involved in the formation of a CUL4-based E3 ubiquitin ligase; Transducin/WD40 repeat-like superfamily protein; CONTAINS InterPro DOMAIN/s: WD40 repeat 2 (InterPro:IPR019782), WD40 repeat-like-containing domain (Inter…
19059	8767.1	0	129270	107840	44365	130530	78055	179900	0	2	13	1573.85	4.478e-05	111.52	1072900	8	0	Non Numérique	LIDVSNKPDWFLK	A0A287EKE6	A0A287EKE6	VLLTLEEKKVPYEMKLIDVSNKPDWFLKIN	MKLIDVSNKPDWFLKINPEGKVPVFNGGDG	29	A0A287EKE6	21.2.1	redox.ascorbate and glutathione.ascorbate	(loc_os05g02530.1 : 381.0) no description available & (at1g75270 : 294.0) dehydroascorbate reductase 2 (DHAR2); FUNCTIONS Iglutathione binding, glutathione dehydrogenase (ascorbate) activity; INVOLVED Iprotein amino acid glutathionylation; LOCATED Iplasma membrane; EXPRESSED I25 plant structures; EXPRESSED DURING: 16 growth stages; CONTAINS InterPro DOMAIN/s: Thioredoxin fold (InterPro:IPR012335)…
0	0	0	0	2517.7	0	7740.5	0	0	0	1	8	943.559	0.0043394	95.352	13113	3	0	2	VLLTLEEK	A0A287EKE6	A0A287EKE6	VGHPDTLGDCPFSQRVLLTLEEKKVPYEMK	DCPFSQRVLLTLEEKKVPYEMKLIDVSNKP	29	A0A287EKE6	21.2.1	redox.ascorbate and glutathione.ascorbate	(loc_os05g02530.1 : 381.0) no description available & (at1g75270 : 294.0) dehydroascorbate reductase 2 (DHAR2); FUNCTIONS Iglutathione binding, glutathione dehydrogenase (ascorbate) activity; INVOLVED Iprotein amino acid glutathionylation; LOCATED Iplasma membrane; EXPRESSED I25 plant structures; EXPRESSED DURING: 16 growth stages; CONTAINS InterPro DOMAIN/s: Thioredoxin fold (InterPro:IPR012335)…
0	44903	49249	270690	157200	122360	262280	133420	296510	0	1	10	1201.67	2.4282e-77	189.7	1890000	9	0	2	IFSTFVTFLK	A0A287EKE6;A0A287EKD3	A0A287EKE6	PSLVTPPEYASVGSKIFSTFVTFLKSKDAS	SVGSKIFSTFVTFLKSKDASDGSEKALVDE	29	A0A287EKE6	21.2.1	redox.ascorbate and glutathione.ascorbate	(loc_os05g02530.1 : 381.0) no description available & (at1g75270 : 294.0) dehydroascorbate reductase 2 (DHAR2); FUNCTIONS Iglutathione binding, glutathione dehydrogenase (ascorbate) activity; INVOLVED Iprotein amino acid glutathionylation; LOCATED Iplasma membrane; EXPRESSED I25 plant structures; EXPRESSED DURING: 16 growth stages; CONTAINS InterPro DOMAIN/s: Thioredoxin fold (InterPro:IPR012335)…
0	0	0	0	0	0	0	0	36355	1	0	18	2020.03	0.0016749	84.859	86854	1	0	3	VPETLTSVHAYTEALFSR	A0A287EKE6;A0A287EKD3	A0A287EKE6	LFHLQVALEHFKGWKVPETLTSVHAYTEAL	TLTSVHAYTEALFSRESFVKTKPTKENLIA	29	A0A287EKE6	21.2.1	redox.ascorbate and glutathione.ascorbate	(loc_os05g02530.1 : 381.0) no description available & (at1g75270 : 294.0) dehydroascorbate reductase 2 (DHAR2); FUNCTIONS Iglutathione binding, glutathione dehydrogenase (ascorbate) activity; INVOLVED Iprotein amino acid glutathionylation; LOCATED Iplasma membrane; EXPRESSED I25 plant structures; EXPRESSED DURING: 16 growth stages; CONTAINS InterPro DOMAIN/s: Thioredoxin fold (InterPro:IPR012335)…
0	0	0	29416	24422	0	51998	0	59235	0	2	33	3618.83	0.0025212	61.436	274440	6	1	3	WIADSDVITQVIEEKYPTPSLVTPPEYASVGSK	A0A287EKE6;A0A287EKD3	A0A287EKE6	NPEGKVPVFNGGDGKWIADSDVITQVIEEK	PSLVTPPEYASVGSKIFSTFVTFLKSKDAS	29	A0A287EKE6	21.2.1	redox.ascorbate and glutathione.ascorbate	(loc_os05g02530.1 : 381.0) no description available & (at1g75270 : 294.0) dehydroascorbate reductase 2 (DHAR2); FUNCTIONS Iglutathione binding, glutathione dehydrogenase (ascorbate) activity; INVOLVED Iprotein amino acid glutathionylation; LOCATED Iplasma membrane; EXPRESSED I25 plant structures; EXPRESSED DURING: 16 growth stages; CONTAINS InterPro DOMAIN/s: Thioredoxin fold (InterPro:IPR012335)…
0	0	0	0	0	123270	0	0	184440	0	1	25	2514.21	0.0043999	52.527	541030	1	0	2	LISGDHIGALAMSEPNSGSDVVSMK	A0A287EP59;A0A287EP75;A0A287EP71;A0A287EP80;A0A287EP73;A0A287EP69;M0YJU4;A0A287EP76;A0A287EP91;A0A287EP64;A0A287EP61;A0A287EP96;A0A287EP66;A0A287EP65	A0A287EP59	VRHGSPTQKEKYLPKLISGDHIGALAMSEP	AMSEPNSGSDVVSMKCKAEKVDGGYVINGN	30	A0A287EP59	13.2.4.4	amino acid metabolism.degradation.branched chain group.leucine	(loc_os05g03480.3 : 377.0) no description available & (at3g45300 : 340.0) Encodes isovaleryl-coenzyme a dehydrogenase. Mutants have increases in 12 seed free amino acids, accumulation of seed homomethionine and 3-isovaleroyloxypropyl-glucosinolate, with a concomitant decrease in seed 3-benzoyloxypropyl-glucosinolate.; isovaleryl-CoA-dehydrogenase (IVD); FUNCTIONS Iisovaleryl-CoA dehydrogenase act…
0	0	31568	0	0	0	0	0	0	2	0	22	2536.26	0.016548	41.53	21756	1	1	3	MEVFIRQVLNTGADNLMDPAFR	A0A287ER49;A0A287ER44;A0A287ER45;A0A287ER40;A0A287ER56	A0A287ER49	______________________________	VLNTGADNLMDPAFREVTEKGNIISLQELV	31	A0A287ER49	31.1	cell.organisation	(loc_os07g09530.1 : 219.0) no description available & (at4g03500 : 106.0) Ankyrin repeat family protein; CONTAINS InterPro DOMAIN/s: Ankyrin repeat-containing domain (InterPro:IPR020683), Ankyrin repeat (InterPro:IPR002110); BEST Arabidopsis thaliana protein match is: Ankyrin repeat family protein (TAIR:AT4G03460.1); Has 38634 Blast hits to 17459 proteins in 653 species: Archae - 49; Bacteria - 2…
0	0	0	15432	13081	21182	0	11280	4846.4	0	1	12	1211.65	6.6738e-05	114.4	84036	2	0	2	AATVAVDNLNPK	A0A287ESQ2;A0A287ESQ3;A0A287ESP6	A0A287ESQ2	______________________________	______________________________	33	A0A287ESQ2	13.1.1.3.1	amino acid metabolism.synthesis.central amino acid metabolism.alanine.alanine aminotransferase	(p52894|ala2_horvu : 954.0) Alanine aminotransferase 2 (EC 2.6.1.2) (GPT) (Glutamic--pyruvic transaminase 2) (Glutamic--alanine transaminase 2) (ALAAT-2) - Hordeum vulgare (Barley) & (loc_os10g25130.1 : 836.0) no description available & (at1g17290 : 756.0) Encodes for alanine aminotransferase (ALAAT1), involved in alanine catabolism during plants recovery from hypoxia; alanine aminotransferas (Al…
0	0	0	0	48498	51223	0	12251	49743	1	0	14	1777.78	3.2972e-66	176.78	274190	9	1	Non Numérique	FTVFHEAFMSEYRD	A0A287ESQ2;A0A287EST2;A0A287ESN7;A0A287ESR3;A0A287ESQ7;A0A287ESP9;A0A287ESQ6;A0A287ESQ5;A0A287ESS3	A0A287ESQ2	TILPQEDKIPAVISRFTVFHEAFMSEYRD_	RFTVFHEAFMSEYRD_______________	33	A0A287ESQ2	13.1.1.3.1	amino acid metabolism.synthesis.central amino acid metabolism.alanine.alanine aminotransferase	(p52894|ala2_horvu : 954.0) Alanine aminotransferase 2 (EC 2.6.1.2) (GPT) (Glutamic--pyruvic transaminase 2) (Glutamic--alanine transaminase 2) (ALAAT-2) - Hordeum vulgare (Barley) & (loc_os10g25130.1 : 836.0) no description available & (at1g17290 : 756.0) Encodes for alanine aminotransferase (ALAAT1), involved in alanine catabolism during plants recovery from hypoxia; alanine aminotransferas (Al…
0	0	0	26700	29074	0	0	0	15646	0	1	25	2680.41	0.0008186	69.088	123800	3	0	Non Numérique	ALVVINPGNPTGQVLAEENQYDIVK	A0A287ESQ2;A0A287EST2;A0A287ESN7;A0A287ESR3;A0A287ESQ7;A0A287ESS8;A0A287ESQ8;A0A287ESP9;A0A287ESQ6;A0A287ESQ3;A0A287ESQ9;A0A287ESP6	A0A287ESQ2	KKQLEDARSRGINVRALVVINPGNPTGQVL	TGQVLAEENQYDIVKFCKNEGLVLLADEVY	33	A0A287ESQ2	13.1.1.3.1	amino acid metabolism.synthesis.central amino acid metabolism.alanine.alanine aminotransferase	(p52894|ala2_horvu : 954.0) Alanine aminotransferase 2 (EC 2.6.1.2) (GPT) (Glutamic--pyruvic transaminase 2) (Glutamic--alanine transaminase 2) (ALAAT-2) - Hordeum vulgare (Barley) & (loc_os10g25130.1 : 836.0) no description available & (at1g17290 : 756.0) Encodes for alanine aminotransferase (ALAAT1), involved in alanine catabolism during plants recovery from hypoxia; alanine aminotransferas (Al…
0	0	0	27694	16935	0	0	15995	13481	1	0	14	1499.74	1.7989e-05	103.34	112990	4	0	2	GGYFEITGFSAPVR	A0A287ESQ2;A0A287EST2;A0A287ESN7;A0A287ESR3;A0A287ESQ7;A0A287ESS8;A0A287ESQ8;A0A287ESP9;A0A287ESQ6;A0A287ESQ5	A0A287ESQ2	YQSVSKGYYGECGKRGGYFEITGFSAPVRE	RGGYFEITGFSAPVREQIYKIASVNLCSNI	33	A0A287ESQ2	13.1.1.3.1	amino acid metabolism.synthesis.central amino acid metabolism.alanine.alanine aminotransferase	(p52894|ala2_horvu : 954.0) Alanine aminotransferase 2 (EC 2.6.1.2) (GPT) (Glutamic--pyruvic transaminase 2) (Glutamic--alanine transaminase 2) (ALAAT-2) - Hordeum vulgare (Barley) & (loc_os10g25130.1 : 836.0) no description available & (at1g17290 : 756.0) Encodes for alanine aminotransferase (ALAAT1), involved in alanine catabolism during plants recovery from hypoxia; alanine aminotransferas (Al…
0	0	0	22042	54887	22059	14251	0	45707	1	1	19	2161.08	0.00059015	106.42	276560	4	1	3	GGYFEITGFSAPVREQIYK	A0A287ESQ2;A0A287EST2;A0A287ESN7;A0A287ESR3;A0A287ESQ7;A0A287ESS8;A0A287ESQ8;A0A287ESP9;A0A287ESQ6;A0A287ESQ5	A0A287ESQ2	YQSVSKGYYGECGKRGGYFEITGFSAPVRE	EITGFSAPVREQIYKIASVNLCSNITGQIL	33	A0A287ESQ2	13.1.1.3.1	amino acid metabolism.synthesis.central amino acid metabolism.alanine.alanine aminotransferase	(p52894|ala2_horvu : 954.0) Alanine aminotransferase 2 (EC 2.6.1.2) (GPT) (Glutamic--pyruvic transaminase 2) (Glutamic--alanine transaminase 2) (ALAAT-2) - Hordeum vulgare (Barley) & (loc_os10g25130.1 : 836.0) no description available & (at1g17290 : 756.0) Encodes for alanine aminotransferase (ALAAT1), involved in alanine catabolism during plants recovery from hypoxia; alanine aminotransferas (Al…
0	0	0	19303	16273	18773	15269	7782	0	0	1	19	2070.02	0.0044172	92.039	92588	5	0	2	SLGYGEEDLPLVSYQSVSK	A0A287ESQ2;A0A287EST2;A0A287ESN7;A0A287ESR3;A0A287ESQ7;A0A287ESS8;A0A287ESQ8;A0A287ESP9;A0A287ESQ6;A0A287ESQ5;A0A287ESQ3;A0A287ESQ9	A0A287ESQ2	YVDNKKFHSFKKIVRSLGYGEEDLPLVSYQ	GEEDLPLVSYQSVSKGYYGECGKRGGYFEI	33	A0A287ESQ2	13.1.1.3.1	amino acid metabolism.synthesis.central amino acid metabolism.alanine.alanine aminotransferase	(p52894|ala2_horvu : 954.0) Alanine aminotransferase 2 (EC 2.6.1.2) (GPT) (Glutamic--pyruvic transaminase 2) (Glutamic--alanine transaminase 2) (ALAAT-2) - Hordeum vulgare (Barley) & (loc_os10g25130.1 : 836.0) no description available & (at1g17290 : 756.0) Encodes for alanine aminotransferase (ALAAT1), involved in alanine catabolism during plants recovery from hypoxia; alanine aminotransferas (Al…
0	0	0	0	0	0	0	0	0	1	1	13	1406.73	0.022136	63.624	0	1	1	2	AANKAPDAFYALR	A0A287ESQ2;A0A287EST2;A0A287ESN7;A0A287ESR3;A0A287ESQ7;A0A287ESS8;A0A287ESQ8;A0A287ESP9;A0A287ESQ6;A0A287ESQ5;A0A287ESS3	A0A287ESQ2	FPQICLPQKAIEAAKAANKAPDAFYALRLL	AKAANKAPDAFYALRLLESTGIVVVPGSGF	33	A0A287ESQ2	13.1.1.3.1	amino acid metabolism.synthesis.central amino acid metabolism.alanine.alanine aminotransferase	(p52894|ala2_horvu : 954.0) Alanine aminotransferase 2 (EC 2.6.1.2) (GPT) (Glutamic--pyruvic transaminase 2) (Glutamic--alanine transaminase 2) (ALAAT-2) - Hordeum vulgare (Barley) & (loc_os10g25130.1 : 836.0) no description available & (at1g17290 : 756.0) Encodes for alanine aminotransferase (ALAAT1), involved in alanine catabolism during plants recovery from hypoxia; alanine aminotransferas (Al…
0	0	0	38545	59201	0	85347	42254	245740	1	0	25	2639.39	0.00014315	86.546	883150	7	0	3	LLESTGIVVVPGSGFGQVPGTWHFR	A0A287ESQ2;A0A287EST2;A0A287ESN7;A0A287ESR3;A0A287ESQ7;A0A287ESS8;A0A287ESQ8;A0A287ESP9;A0A287ESQ6;A0A287ESQ5;A0A287ESS3	A0A287ESQ2	AKAANKAPDAFYALRLLESTGIVVVPGSGF	PGSGFGQVPGTWHFRCTILPQEDKIPAVIS	33	A0A287ESQ2	13.1.1.3.1	amino acid metabolism.synthesis.central amino acid metabolism.alanine.alanine aminotransferase	(p52894|ala2_horvu : 954.0) Alanine aminotransferase 2 (EC 2.6.1.2) (GPT) (Glutamic--pyruvic transaminase 2) (Glutamic--alanine transaminase 2) (ALAAT-2) - Hordeum vulgare (Barley) & (loc_os10g25130.1 : 836.0) no description available & (at1g17290 : 756.0) Encodes for alanine aminotransferase (ALAAT1), involved in alanine catabolism during plants recovery from hypoxia; alanine aminotransferas (Al…
0	0	0	0	10890	0	0	4738.5	6399.7	1	1	11	1196.71	4.1725e-10	128.12	43080	1	1	2	AKQILAMIPGR	A0A287ESQ2;A0A287EST2;A0A287ESN7;A0A287ESR3;A0A287ESQ7;A0A287ESS8;A0A287ESQ8;A0A287ESQ3;A0A287ESQ9;A0A287ESP6;A0A287GLQ2	A0A287ESQ2	REEIKTLFSADSISRAKQILAMIPGRATGA	SISRAKQILAMIPGRATGAYSHSQGIKGLR	33	A0A287ESQ2	13.1.1.3.1	amino acid metabolism.synthesis.central amino acid metabolism.alanine.alanine aminotransferase	(p52894|ala2_horvu : 954.0) Alanine aminotransferase 2 (EC 2.6.1.2) (GPT) (Glutamic--pyruvic transaminase 2) (Glutamic--alanine transaminase 2) (ALAAT-2) - Hordeum vulgare (Barley) & (loc_os10g25130.1 : 836.0) no description available & (at1g17290 : 756.0) Encodes for alanine aminotransferase (ALAAT1), involved in alanine catabolism during plants recovery from hypoxia; alanine aminotransferas (Al…
0	15173	0	51160	59312	80773	41182	43256	35534	1	0	9	997.574	2.5258e-07	129.68	426450	6	0	2	QILAMIPGR	A0A287ESQ2;A0A287EST2;A0A287ESN7;A0A287ESR3;A0A287ESQ7;A0A287ESS8;A0A287ESQ8;A0A287ESQ3;A0A287ESQ9;A0A287ESP6;A0A287GLQ2	A0A287ESQ2	EIKTLFSADSISRAKQILAMIPGRATGAYS	SISRAKQILAMIPGRATGAYSHSQGIKGLR	33	A0A287ESQ2	13.1.1.3.1	amino acid metabolism.synthesis.central amino acid metabolism.alanine.alanine aminotransferase	(p52894|ala2_horvu : 954.0) Alanine aminotransferase 2 (EC 2.6.1.2) (GPT) (Glutamic--pyruvic transaminase 2) (Glutamic--alanine transaminase 2) (ALAAT-2) - Hordeum vulgare (Barley) & (loc_os10g25130.1 : 836.0) no description available & (at1g17290 : 756.0) Encodes for alanine aminotransferase (ALAAT1), involved in alanine catabolism during plants recovery from hypoxia; alanine aminotransferas (Al…
0	0	0	0	0	0	0	0	0	1	0	10	1238.74	6.6979e-05	91.065	0	1	0	2	ECLPLILILR	A0A287EVH7;F2DIR3;A0A287EVG1	A0A287EVH7	GAFAPKPSSGPHKARECLPLILILRNRLKY	PHKARECLPLILILRNRLKYALTYREVQSI	34	A0A287EVH7	29.2.1.2.1.4	protein.synthesis.ribosomal protein.eukaryotic.40S subunit.S4	(p49398|rs4_orysa : 447.0) 40S ribosomal protein S4 (SCAR protein SS620) - Oryza sativa (Rice) & (loc_os02g01560.1 : 447.0) no description available & (at5g58420 : 434.0) Ribosomal protein S4 (RPS4A) family protein; FUNCTIONS Istructural constituent of ribosome; INVOLVED Itranslation; LOCATED Icytosolic small ribosomal subunit, cytosolic ribosome, nucleolus, membrane; EXPRESSED I25 plant structur…
0	0	0	7983.9	10664	16790	8380	4398.4	5914.6	0	1	9	947.544	0.00049884	114.89	71323	7	0	2	LGNVFTIGK	A0A287EVH7;F2DIR3;A0A287EVG1;A0A287EVG4	A0A287EVH7	TIHVEDAQGHQFATRLGNVFTIGKGTKPWV	HQFATRLGNVFTIGKGTKPWVSLPKGKGIK	34	A0A287EVH7	29.2.1.2.1.4	protein.synthesis.ribosomal protein.eukaryotic.40S subunit.S4	(p49398|rs4_orysa : 447.0) 40S ribosomal protein S4 (SCAR protein SS620) - Oryza sativa (Rice) & (loc_os02g01560.1 : 447.0) no description available & (at5g58420 : 434.0) Ribosomal protein S4 (RPS4A) family protein; FUNCTIONS Istructural constituent of ribosome; INVOLVED Itranslation; LOCATED Icytosolic small ribosomal subunit, cytosolic ribosome, nucleolus, membrane; EXPRESSED I25 plant structur…
0	0	64116	26455	6460.5	0	0	0	8483.7	0	2	9	1063.56	0.024066	56.547	104180	0	0	2	MMMVSKPIK	A0A287EW80	A0A287EW80	______________________________	______________________________	35	A0A287EW80	11.9.4.9	lipid metabolism.lipid degradation.beta-oxidation.multifunctional	(loc_os05g06300.1 : 654.0) no description available & (q39659|mfpa_cucsa : 588.0) Glyoxysomal fatty acid beta-oxidation multifunctional protein MFP-a [Includes: Enoyl-CoA hydratase (EC 4.2.1.17); 3-2-trans-enoyl-CoA isomerase (EC 5.3.3.8); 3-hydroxybutyryl-CoA epimerase (EC 5.1.2.3); 3-hydroxyacyl-CoA dehydrogenase ( & (at3g06860 : 571.0) Encodes a multifunctional protein. Involved in peroxisomal…
0	0	0	0	9365.7	0	0	0	0	0	1	18	1909.93	0.00049576	138.21	19237	2	0	2	TAEALTEYVNSEAATNVK	A0A287EWU1;A0A287EWS7	A0A287EWU1	FPKGSLEPKKYEGQRTAEALTEYVNSEAAT	ALTEYVNSEAATNVKIAAVPSSVVVLTEEN	36	A0A287EWU1	21.1.1	redox.thioredoxin.PDIL	(loc_os05g06430.1 : 481.0) no description available & (at2g47470 : 438.0) Encodes a protein disulfide isomerase-like (PDIL) protein, a member of a multigene family within the thioredoxin (TRX) superfamily. Transcript levels for this gene are up-regulated in response to three different chemical inducers of ER stress (dithiothreitol, beta-mercaptoethanol, and tunicamycin). AtIRE1-2 does not appear …
342830	162020	278530	248860	263770	151180	113580	104330	128860	0	1	14	1641.82	3.016e-40	158.08	2245900	12	0	2	YGVSGYPTIQWFPK	A0A287EWU1;A0A287EWS7	A0A287EWU1	IAKVDCDEHKSVCSKYGVSGYPTIQWFPKG	KYGVSGYPTIQWFPKGSLEPKKYEGQRTAE	36	A0A287EWU1	21.1.1	redox.thioredoxin.PDIL	(loc_os05g06430.1 : 481.0) no description available & (at2g47470 : 438.0) Encodes a protein disulfide isomerase-like (PDIL) protein, a member of a multigene family within the thioredoxin (TRX) superfamily. Transcript levels for this gene are up-regulated in response to three different chemical inducers of ER stress (dithiothreitol, beta-mercaptoethanol, and tunicamycin). AtIRE1-2 does not appear …
0	0	22612	42660	20943	0	18455	23618	23956	0	1	28	2867.49	0.00039982	61.612	204450	4	0	3	VLLGSVSDYVVNNAACPVTVVKPASTHA	A0A287EX51	A0A287EX51	SCLVIGSRGLGKLKRVLLGSVSDYVVNNAA	AACPVTVVKPASTHA_______________	38	A0A287EX51	20.2.2	stress.abiotic.cold	(loc_os05g06500.1 : 219.0) no description available & (at3g17020 : 149.0) Adenine nucleotide alpha hydrolases-like superfamily protein; FUNCTIONS Imolecular_function unknown; INVOLVED Iresponse to cold, response to stress; LOCATED Iplasma membrane; EXPRESSED I24 plant structures; EXPRESSED DURING: 15 growth stages; CONTAINS InterPro DOMAIN/s: UspA (InterPro:IPR006016), Rossmann-like alpha/beta/al…
0	0	0	0	0	0	10006	0	7678.6	1	0	18	2069.02	0.036435	37.687	28611	1	0	3	LCQAIHDMPISCLVIGSR	A0A287EX51;A0A287EX42	A0A287EX51	VAVVSKVLFGDPREKLCQAIHDMPISCLVI	AIHDMPISCLVIGSRGLGKLKRVLLGSVSD	38	A0A287EX51	20.2.2	stress.abiotic.cold	(loc_os05g06500.1 : 219.0) no description available & (at3g17020 : 149.0) Adenine nucleotide alpha hydrolases-like superfamily protein; FUNCTIONS Imolecular_function unknown; INVOLVED Iresponse to cold, response to stress; LOCATED Iplasma membrane; EXPRESSED I24 plant structures; EXPRESSED DURING: 15 growth stages; CONTAINS InterPro DOMAIN/s: UspA (InterPro:IPR006016), Rossmann-like alpha/beta/al…
34443	30382	0	14945	26807	0	10871	19128	24574	1	1	18	1877.02	0.0039418	82.349	231940	12	1	3	ASGVAYQVGKFPLLANSR	A0A287EXJ0;M0UGZ2;A0A287EXJ4	A0A287EXJ0	HPEVASVGKTEEQVKASGVAYQVGKFPLLA	VAYQVGKFPLLANSRAKAIDDAEGMVKVIS	39	A0A287EXJ0	8.1.1.3	TCA / org transformation.TCA.pyruvate DH.E3	(loc_os05g06750.1 : 809.0) no description available & (at1g48030 : 730.0) Encodes a mitochondrial lipoamide dehydrogenase whose expression is induced by light.; lipoamide dehydrogenase 1 (LPD1); FUNCTIONS Idihydrolipoyl dehydrogenase activity, copper ion binding, cobalt ion binding, zinc ion binding, ATP binding; INVOLVED Iresponse to cadmium ion, response to light stimulus; LOCATED Imitochondrio…
0	0	0	0	0	0	0	0	0	0	1	16	1602.79	0.02611	54.023	0	1	0	2	GALGGTCLNVGCIPSK	A0A287EXJ0;M0UGZ2;A0A287EXJ4	A0A287EXJ0	KAAQLGLKTTCIEKRGALGGTCLNVGCIPS	ALGGTCLNVGCIPSKALLHSSHMYHEAKSS	39	A0A287EXJ0	8.1.1.3	TCA / org transformation.TCA.pyruvate DH.E3	(loc_os05g06750.1 : 809.0) no description available & (at1g48030 : 730.0) Encodes a mitochondrial lipoamide dehydrogenase whose expression is induced by light.; lipoamide dehydrogenase 1 (LPD1); FUNCTIONS Idihydrolipoyl dehydrogenase activity, copper ion binding, cobalt ion binding, zinc ion binding, ATP binding; INVOLVED Iresponse to cadmium ion, response to light stimulus; LOCATED Imitochondrio…
0	0	0	0	10322	0	7101	14024	5896.6	0	1	15	1498.86	6.7309e-05	106.01	58620	3	0	2	IVSSTGALALTEIPK	A0A287EXJ0;M0UGZ2;A0A287EXJ4	A0A287EXJ0	SDVKSLPGVTIDEKKIVSSTGALALTEIPK	IVSSTGALALTEIPKKLVVIGAGYIGLEMG	39	A0A287EXJ0	8.1.1.3	TCA / org transformation.TCA.pyruvate DH.E3	(loc_os05g06750.1 : 809.0) no description available & (at1g48030 : 730.0) Encodes a mitochondrial lipoamide dehydrogenase whose expression is induced by light.; lipoamide dehydrogenase 1 (LPD1); FUNCTIONS Idihydrolipoyl dehydrogenase activity, copper ion binding, cobalt ion binding, zinc ion binding, ATP binding; INVOLVED Iresponse to cadmium ion, response to light stimulus; LOCATED Imitochondrio…
0	0	0	0	0	0	0	0	0	0	2	16	1626.96	0.021393	43.69	0	1	1	3	KIVSSTGALALTEIPK	A0A287EXJ0;M0UGZ2;A0A287EXJ4	A0A287EXJ0	GSDVKSLPGVTIDEKKIVSSTGALALTEIP	IVSSTGALALTEIPKKLVVIGAGYIGLEMG	39	A0A287EXJ0	8.1.1.3	TCA / org transformation.TCA.pyruvate DH.E3	(loc_os05g06750.1 : 809.0) no description available & (at1g48030 : 730.0) Encodes a mitochondrial lipoamide dehydrogenase whose expression is induced by light.; lipoamide dehydrogenase 1 (LPD1); FUNCTIONS Idihydrolipoyl dehydrogenase activity, copper ion binding, cobalt ion binding, zinc ion binding, ATP binding; INVOLVED Iresponse to cadmium ion, response to light stimulus; LOCATED Imitochondrio…
46571	42253	33743	54182	160420	61972	29600	90859	168070	0	2	15	1666.89	9.2092e-29	138.2	1089000	16	1	Non Numérique	LAVLQFYKVDDATGK	A0A287EXJ9;A0A287EXK4;A0A287GM61;A0A287GM20;A0A287GM42;A0A287GM23	A0A287EXJ9	YTKPKKQKHKHKKVKLAVLQFYKVDDATGK	LAVLQFYKVDDATGKVTRLRKECPNADCGA	40	A0A287EXJ9	29.5.11	protein.degradation.ubiquitin	(loc_os05g06770.1 : 186.0) no description available & (gnl|cdd|35228 : 169.0) no description available & (at3g62250 : 166.0) ubiquitin 5 (UBQ5); FUNCTIONS Istructural constituent of ribosome; INVOLVED Iprotein ubiquitination involved in ubiquitin-dependent protein catabolic process, translation; LOCATED Icytosolic small ribosomal subunit; CONTAINS InterPro DOMAIN/s: Ubiquitin subgroup (InterPro:I…
13777	11350	0	16305	8382	15080	8614.4	11964	7946.1	0	1	11	1315.62	8.7258e-07	123.88	114800	11	1	2	CGLTYVYNQKA	A0A287EXJ9;A0A287EXK4;A0A287GM61;A0A287GM20;A0A287GM42;A0A287GM23;F2DAF1;A0A287GM33	A0A287EXJ9	GTFMANHFDRHYCGKCGLTYVYNQKA____	YCGKCGLTYVYNQKA_______________	40;86	A0A287EXJ9	29.5.11	protein.degradation.ubiquitin	(loc_os05g06770.1 : 186.0) no description available & (gnl|cdd|35228 : 169.0) no description available & (at3g62250 : 166.0) ubiquitin 5 (UBQ5); FUNCTIONS Istructural constituent of ribosome; INVOLVED Iprotein ubiquitination involved in ubiquitin-dependent protein catabolic process, translation; LOCATED Icytosolic small ribosomal subunit; CONTAINS InterPro DOMAIN/s: Ubiquitin subgroup (InterPro:I…
0	0	22759	0	16232	21855	0	0	16257	0	1	8	980.57	0.00013261	128.48	105660	4	0	2	LAVLQFYK	A0A287EXJ9;A0A287EXK4;A0A287GM61;A0A287GM20;A0A287GM42;A0A287GM23;F2DAF1;A0A287GM33	A0A287EXJ9	YTKPKKQKHKHKKVKLAVLQFYKVDDATGK	HKHKKVKLAVLQFYKVDDATGKVTRLRKEC	40;86	A0A287EXJ9	29.5.11	protein.degradation.ubiquitin	(loc_os05g06770.1 : 186.0) no description available & (gnl|cdd|35228 : 169.0) no description available & (at3g62250 : 166.0) ubiquitin 5 (UBQ5); FUNCTIONS Istructural constituent of ribosome; INVOLVED Iprotein ubiquitination involved in ubiquitin-dependent protein catabolic process, translation; LOCATED Icytosolic small ribosomal subunit; CONTAINS InterPro DOMAIN/s: Ubiquitin subgroup (InterPro:I…
0	0	0	28925	41434	54869	10235	8514.2	19225	1	0	14	1579.8	0.026513	59.418	224890	1	0	2	AVITVPAYFNDSQR	A0A287F1Y4;A0A287F1X0;A0A287F1V1	A0A287F1Y4	LVDDASKFLNDKVTKAVITVPAYFNDSQRT	KAVITVPAYFNDSQRTATKDAGRIAGLDVL	43	A0A287F1Y4	20.2.1	stress.abiotic.heat	(loc_os05g23740.1 : 604.0) no description available & (at5g49910 : 571.0) Stromal heat shock protein involved in protein import into chloroplast.; chloroplast heat shock protein 70-2 (CPHSC70-2EAT SHOCK PROTEIN 70-2); FUNCTIONS Iprotein binding; INVOLVED Iprotein folding, response to cadmium ion, protein targeting to chloroplast, response to heat; LOCATED Iin 6 components; EXPRESSED I26 plant str…
25328	0	0	28745	86178	0	25183	26113	70615	1	1	31	2998.54	0.0046149	40.92	465520	1	0	3	VVGIDLGTTNSAVAAMEGGKPTIVTNAEGAR	A0A287F1Y4;A0A287F1X0;A0A287F1V1	A0A287F1Y4	RGGRRWRPLRVACEKVVGIDLGTTNSAVAA	EGGKPTIVTNAEGARTTPSVVAYTKAGDRL	43	A0A287F1Y4	20.2.1	stress.abiotic.heat	(loc_os05g23740.1 : 604.0) no description available & (at5g49910 : 571.0) Stromal heat shock protein involved in protein import into chloroplast.; chloroplast heat shock protein 70-2 (CPHSC70-2EAT SHOCK PROTEIN 70-2); FUNCTIONS Iprotein binding; INVOLVED Iprotein folding, response to cadmium ion, protein targeting to chloroplast, response to heat; LOCATED Iin 6 components; EXPRESSED I26 plant str…
13025	0	0	16242	12847	15156	0	9548.7	13484	1	0	14	1593.85	0.0021995	84.31	116290	4	0	2	ATSSIFPLQNVYVR	A0A287F300;A0A287PJI8;A0A287PKN0;A0A287F2Z3;A0A287F2Y5;F2DFQ8;A0A287PJJ4;A0A287F2Y0;A0A287PJU2;A0A287F2X4	A0A287F300	VSKFIPEVIGKEIEKATSSIFPLQNVYVRK	KATSSIFPLQNVYVRKVKILKAPKFDIGKL	44	A0A287F300	29.2.1.2.1.53	protein.synthesis.ribosomal protein.eukaryotic.40S subunit.S3A	(p49397|rs3a_orysa : 265.0) 40S ribosomal protein S3a (CYC07 protein) - Oryza sativa (Rice) & (loc_os03g10340.1 : 265.0) no description available & (at4g34670 : 241.0) Ribosomal protein S3Ae; FUNCTIONS Istructural constituent of ribosome; INVOLVED Itranslation; LOCATED Iin 6 components; EXPRESSED I23 plant structures; EXPRESSED DURING: 13 growth stages; CONTAINS InterPro DOMAIN/s: Ribosomal prote…
0	0	10872	0	13022	0	0	8270.4	12053	0	1	13	1493.82	6.2065e-13	131.12	72498	3	0	2	IATVLMYLSNIEK	A0A287F310;A0A287F2Z9;A0A287F312;A0A287F2Z4	A0A287F310	DYFHDKNNQALGGHRIATVLMYLSNIEKGG	HRIATVLMYLSNIEKGGETIFPNAEGKLTQ	45	A0A287F310	26.7	misc.oxidases - copper, flavone etc	(loc_os10g27340.2 : 229.0) no description available & (at3g28480 : 200.0) Oxoglutarate/iron-dependent oxygenase; FUNCTIONS Ioxidoreductase activity, acting on paired donors, with incorporation or reduction of molecular oxygen, 2-oxoglutarate as one donor, and incorporation of one atom each of oxygen into both donors, oxidoreductase activity, oxidoreductase activity, acting on paired donors, with …
60033	73695	55544	60651	34411	53464	11690	20105	20308	0	1	25	2293.25	7.6792e-27	143.93	434090	11	0	Non Numérique	SFAAVGVDPAVMGVGPAVAIPAAVK	A0A287F6I0;A0A287F6L5;F2CQU6;A0A287F6I3;A0A287F6G8;A0A287F6J6;A0A287F6L0;A0A287F6J2;A0A287F6M0;A0A287F6H3;A0A287F6M5;A0A287F6I7;A0A287F6I6;A0A287F6I4;A0A287F6G3;A0A287F6H2;A0A287F6I2	A0A287F6I0	DVATQKGLPILGIYRSFAAVGVDPAVMGVG	VMGVGPAVAIPAAVKAAGLQINDVDLFEIN	46	A0A287F6I0	13.2.4.1	amino acid metabolism.degradation.branched chain group.shared	(loc_os10g31950.1 : 504.0) no description available & (gnl|cdd|36603 : 501.0) no description available & (at2g33150 : 436.0) Encodes an organellar (peroxisome, glyoxysome) 3-ketoacyl-CoA thiolase, involved in fatty acid b-oxidation during germination and subsequent seedling growth. Mutants have defects in glyoxysomal fatty acid beta-oxidation. EC2.3.1.16 thiolase.; peroxisomal 3-ketoacyl-CoA thio…
25176	0	0	15235	12036	11687	0	14326	11867	0	1	15	1592.83	0.00084203	96.342	129360	6	0	2	MAALYAGFPDTVPLK	A0A287F6I0;A0A287F6L5;F2CQU6;A0A287F6I3;A0A287F6G8;A0A287F6J6;A0A287F6L0;A0A287F6J2;A0A287F6M0;A0A287F6H3;A0A287F6M5;A0A287F6I7;A0A287F6I6;A0A287F6I4;A0A287F6G3;A0A287F6J4	A0A287F6I0	______________________________	MAALYAGFPDTVPLKTVNRQCSSGLQAVAD	46	A0A287F6I0	13.2.4.1	amino acid metabolism.degradation.branched chain group.shared	(loc_os10g31950.1 : 504.0) no description available & (gnl|cdd|36603 : 501.0) no description available & (at2g33150 : 436.0) Encodes an organellar (peroxisome, glyoxysome) 3-ketoacyl-CoA thiolase, involved in fatty acid b-oxidation during germination and subsequent seedling growth. Mutants have defects in glyoxysomal fatty acid beta-oxidation. EC2.3.1.16 thiolase.; peroxisomal 3-ketoacyl-CoA thio…
7657.6	0	0	0	9970.7	0	0	0	0	0	2	16	1642.86	0.022289	71.241	31168	1	1	2	GVEELADAVKVTMGPK	A0A287F6T0;A0A287F6R7;A0A287F6T3;A0A287F6S1;A0A287F6S6;A0A287F6R3;A0A287F6U7;A0A287F6T5;A0A287F6R2;A0A287F6V2;A0A287F6S7;A0A287F6S0;A0A287F6W2;A0A287F6S2;A0A287F6T9	A0A287F6T0	______________________________	VEELADAVKVTMGPKGRTVIIEQSFGAPKV	47	A0A287F6T0	29.6	protein.folding	(p29185|ch61_maize : 832.0) Chaperonin CPN60-1, mitochondrial precursor (HSP60-1) - Zea mays (Maize) & (loc_os10g32550.1 : 827.0) no description available & (at3g23990 : 784.0) mitochondrial chaperonin HSP. assist in rapid assembly of the oligomeric protein structures in the mitochondria.; heat shock protein 60 (HSP60); FUNCTIONS Icopper ion binding, ATP binding; INVOLVED Iresponse to cadmium ion…
17565	14321	19304	0	9948.1	15196	0	0	2575.3	0	1	12	1288.7	5.485e-09	127.51	87203	9	0	2	TVIIEQSFGAPK	A0A287F6T0;A0A287F6R7;A0A287F6T3;A0A287F6S1;A0A287F6S6;A0A287F6R3;A0A287F6U7;A0A287F6T5;A0A287F6R2;A0A287F6V2;A0A287F6S7;A0A287F6S0;A0A287F6W2;A0A287F6S2;A0A287F6T9;A0A287PSC1;A0A287PSE3;A0A287PT94;A0A287PSF7;A0A287PSB5;A0A287PSA9;A0A287PT75;A0A287PT81;A0A287PSC3;A0A287PSB6;A0A287PSB4;A0A287PSA4	A0A287PSC1	DLADAVKLTMGPKGRTVIIEQSFGAPKVTK	KGRTVIIEQSFGAPKVTKDGVTVAKSIEFS	269;47	A0A287F6T0	29.6	protein.folding	(p29185|ch61_maize : 832.0) Chaperonin CPN60-1, mitochondrial precursor (HSP60-1) - Zea mays (Maize) & (loc_os10g32550.1 : 827.0) no description available & (at3g23990 : 784.0) mitochondrial chaperonin HSP. assist in rapid assembly of the oligomeric protein structures in the mitochondria.; heat shock protein 60 (HSP60); FUNCTIONS Icopper ion binding, ATP binding; INVOLVED Iresponse to cadmium ion…
0	0	0	0	7102.6	0	0	0	0	0	1	12	1415.71	0.017377	67.334	14589	2	0	2	GYISPYFVTNQK	A0A287F6T0;A0A287F6R7;A0A287F6T3;A0A287F6S1;A0A287F6S6;A0A287F6R3;A0A287F6U7;A0A287F6T5;A0A287F6R2;A0A287F6V2;A0A287F6V7;A0A287F6S7;A0A287F6R8;A0A287F6S0;A0A287F6W2;A0A287F6S2;A0A287F6T9;A0A287F6Q8	A0A287F6T0	LYNELEVVEGMKLDRGYISPYFVTNQKTQK	LDRGYISPYFVTNQKTQKCELEDPLILIHD	47	A0A287F6T0	29.6	protein.folding	(p29185|ch61_maize : 832.0) Chaperonin CPN60-1, mitochondrial precursor (HSP60-1) - Zea mays (Maize) & (loc_os10g32550.1 : 827.0) no description available & (at3g23990 : 784.0) mitochondrial chaperonin HSP. assist in rapid assembly of the oligomeric protein structures in the mitochondria.; heat shock protein 60 (HSP60); FUNCTIONS Icopper ion binding, ATP binding; INVOLVED Iresponse to cadmium ion…
102330	32807	74991	20721	21921	24545	10707	23386	15585	0	1	20	1900.03	0.00060198	108.58	379100	4	0	2	AAVEEGIVPGGGVALLYASK	A0A287F6T0;A0A287F6R7;A0A287F6T3;A0A287F6S1;A0A287F6S6;A0A287F6R3;A0A287F6U7;A0A287F6T5;A0A287F6V7;A0A287F6R8;A0A287F6Q8;A0A287PSB9;A0A287PSC1;A0A287PSE3;A0A287PT94;A0A287PSF7;A0A287PSB5;A0A287PSC2;A0A287PT88;A0A287PSG6	A0A287PSC1	GEKKDRVTDALNATKAAVEEGIVPGGGVAL	GIVPGGGVALLYASKDLDKLPTANFDQKIG	269;47	A0A287F6T0	29.6	protein.folding	(p29185|ch61_maize : 832.0) Chaperonin CPN60-1, mitochondrial precursor (HSP60-1) - Zea mays (Maize) & (loc_os10g32550.1 : 827.0) no description available & (at3g23990 : 784.0) mitochondrial chaperonin HSP. assist in rapid assembly of the oligomeric protein structures in the mitochondria.; heat shock protein 60 (HSP60); FUNCTIONS Icopper ion binding, ATP binding; INVOLVED Iresponse to cadmium ion…
[truncated: 1,379 more rows]

## Sheet: E
IDENTIFIER	BINCODE	NAME	DESCRIPTION	Average: 6 DAP	Average: 12 DAP	Average: ≥ 20 DAP	C: ANOVA Significant	stddev 6 DAP	stddev 12 DAP	stddev ≥20 DAP	Component 1	Component 2	Component 3	Component 4	Component 5	Component 6	Component 7	Component 8	C: ANOVA Significant	Peptides	Razor + unique peptides	Unique peptides	Sequence coverage [%]	Unique + razor sequence coverage [%]	Unique sequence coverage [%]	Mol. weight [kDa]	Q-value	Score	Intensity	MS/MS count	Number of proteins	ANOVA p value	stddev 6 DAP	stddev 12 DAP	stddev ≥ 20 DAP	Average: 6 DAP	Average: 12 DAP	Average: ≥ 20 DAP	T: Protein IDs	T: Majority protein IDs	T: Fasta headers
[truncated: 157 more rows]

[truncated: 2 more sheets: F, G]
